# Supplementary material for: Identification of mutant gene for Black crystal coat and non-allelic gene interactions in Neogale vison
Source: Sci Rep. 2022 Jun 21;12:10483. doi: 10.1038/s41598-022-14079-z (PMC9213499; doi:10.1038/s41598-022-14079-z)
Supplement: Supplementary file 2 — Supplementary Data. [file 41598_2022_14079_MOESM2_ESM.xlsx]

## Sheet: SData 1
#CHROM	POS	ID	REF	ALT	QUAL	FILTER	INFO	FORMAT	mink_0-329	mink_1-663	mink_3-247	mink_3-261	mink_3-265	mink_4-131	mink_7-317	mink_7-331	mink_9-431
FNWR01000001.1	56078	.	G	A	72.63	.	AC=2;AF=0.077;AN=26;DP=139;ExcessHet=0.0877;FS=0.000;InbreedingCoeff=0.6022;MLEAC=1;MLEAF=0.038;MQ=60.00;QD=28.53;SOR=2.303	GT:AD:DP:GQ:PGT:PID:PL:PS	0/0:10,0:10:30:.:.:0,30,388	0/0:4,0:4:9:.:.:0,9,135	0/0:19,0:19:54:.:.:0,54,810	0/0:15,0:15:42:.:.:0,42,630	0/0:6,0:6:18:.:.:0,18,223	1|1:0,2:2:6:1|1:56068_A_G:90,6,0:56068	0/0:35,0:35:99:.:.:0,105,1343	0/0:8,0:8:24:.:.:0,24,341	0/0:4,0:4:12:.:.:0,12,162
FNWR01000001.1	65427	.	AT	A	106.23	.	AC=2;AF=0.091;AN=22;DP=74;ExcessHet=0.1158;FS=0.000;InbreedingCoeff=0.4824;MLEAC=2;MLEAF=0.091;MQ=60.00;QD=26.56;SOR=0.693	GT:AD:DP:GQ:PL	./.:0,0:0:.:0,0,0	0/0:5,0:5:15:0,15,204	./.:1,0:1:.:0,0,0	0/0:2,0:2:6:0,6,83	0/0:5,0:5:15:0,15,186	1/1:0,4:4:12:125,12,0	0/0:22,0:22:60:0,60,900	0/0:10,0:10:24:0,24,360	0/0:3,0:3:6:0,6,90
FNWR01000001.1	68591	.	G	A	271.88	.	AC=2;AF=0.077;AN=26;BaseQRankSum=1.53;DP=143;ExcessHet=0.0877;FS=0.000;InbreedingCoeff=0.8255;MLEAC=1;MLEAF=0.038;MQ=60.00;MQRankSum=0.00;QD=33.99;ReadPosRankSum=0.489;SOR=0.693	GT:AD:DP:GQ:PL	0/0:9,0:9:24:0,24,360	0/0:5,0:5:15:0,15,208	0/0:9,0:9:27:0,27,254	0/0:9,0:9:27:0,27,333	0/0:9,0:9:27:0,27,339	1/1:1,7:8:14:295,14,0	0/0:37,0:37:99:0,99,1485	0/0:5,0:5:15:0,15,220	0/0:3,0:3:9:0,9,123
FNWR01000001.1	73414	.	C	CT	121.69	.	AC=2;AF=0.167;AN=12;DP=81;ExcessHet=0.2020;FS=0.000;InbreedingCoeff=0.5435;MLEAC=2;MLEAF=0.167;MQ=47.61;QD=33.63;SOR=2.833	GT:AD:DP:GQ:PGT:PID:PL:PS	./.:2,0:2:.:.:.:0,0,0	0/0:5,0:5:15:.:.:0,15,173	./.:0,0:0:.:.:.:0,0,0	./.:4,0:4:.:.:.:0,0,0	./.:3,0:3:.:.:.:0,0,0	1|1:0,3:3:9:1|1:73410_T_TAAATAA:135,9,0:73410	0/0:32,0:32:69:.:.:0,69,1035	0/0:6,0:6:15:.:.:0,15,225	./.:1,0:1:.:.:.:0,0,0
FNWR01000001.1	141595	.	CAA	CA,C	1833.86	.	AC=15,2;AF=0.625,0.083;AN=24;BaseQRankSum=0.319;DP=105;ExcessHet=0.0249;FS=0.000;InbreedingCoeff=0.6419;MLEAC=16,2;MLEAF=0.667,0.083;MQ=60.00;MQRankSum=0.00;QD=24.45;ReadPosRankSum=0.319;SOR=0.269	GT:AD:DP:GQ:PL	0/0:4,0,0:4:6:0,6,90,6,90,90	0/0:5,0,0:5:6:0,6,90,6,90,90	1/1:0,3,0:3:9:74,9,0,74,9,74	0/0:6,0,0:6:6:0,6,90,6,90,90	1/1:0,5,0:5:15:106,15,0,106,15,106	2/2:0,0,4:4:12:143,143,143,12,12,0	1/1:0,32,0:32:96:806,96,0,806,96,806	1/1:0,6,0:6:18:148,18,0,148,18,148	1/1:0,2,0:2:6:49,6,0,49,6,49
FNWR01000001.1	169146	.	G	GGGGGGT	168.47	.	AC=2;AF=0.091;AN=22;DP=107;ExcessHet=0.1047;FS=0.000;InbreedingCoeff=0.5708;MLEAC=2;MLEAF=0.091;MQ=50.99;QD=31.74;SOR=1.609	GT:AD:DP:GQ:PL	0/0:2,0:2:6:0,6,70	0/0:2,0:2:6:0,6,61	0/0:7,0:7:21:0,21,206	0/0:4,0:4:12:0,12,133	0/0:6,0:6:15:0,15,225	1/1:0,4:4:15:189,15,0	0/0:52,0:52:99:0,120,1800	0/0:8,0:8:24:0,24,315	./.:0,0:0:.:0,0,0
FNWR01000001.1	169769	.	G	GTGTGTGAGATGAACATGCAAAAATGGGATGATGAATAAATAAAATTTGAAAA,GTGTGTGAGATGAACATGCAAAAATGGGATGATGAATAAATAAAATTTGAAAAAAA	724.11	.	AC=2,2;AF=0.500,0.500;AN=4;DP=42;ExcessHet=3.0103;FS=0.000;InbreedingCoeff=0.4222;MLEAC=5,5;MLEAF=1.00,1.00;MQ=59.22;QD=35.19;SOR=4.174	GT:AD:DP:GQ:PGT:PID:PL:PS	./.:0,0,0:0:.:.:.:0,0,0,0,0,0	./.:0,0,0:0:.:.:.:0,0,0,0,0,0	./.:0,0,0:0:.:.:.:0,0,0,0,0,0	./.:0,0,0:0:.:.:.:0,0,0,0,0,0	./.:0,0,0:0:.:.:.:0,0,0,0,0,0	2|2:0,0,8:8:24:1|1:169765_C_CTTTGTGTGCGTGTG:360,360,360,24,24,0:169765	./.:18,0,0:18:.:.:.:0,0,0,0,0,0	1|1:0,8,0:8:24:1|1:169765_C_CTTTGTGTGCGTGTG:360,24,0,360,24,360:169765	./.:0,0,0:0:.:.:.:0,0,0,0,0,0
FNWR01000001.1	205126	.	A	AT	212.62	.	AC=4;AF=0.667;AN=6;DP=25;ExcessHet=0.4576;FS=0.000;InbreedingCoeff=0.3919;MLEAC=7;MLEAF=1.00;MQ=39.17;QD=30.34;SOR=1.022	GT:AD:DP:GQ:PGT:PID:PL:PS	./.:0,0:0:.:.:.:0,0,0	./.:0,0:0:.:.:.:0,0,0	./.:0,0:0:.:.:.:0,0,0	./.:1,0:1:.:.:.:0,0,0	./.:1,0:1:.:.:.:0,0,0	1/1:0,2:2:6:.:.:81,6,0	0/0:17,0:17:4:.:.:0,4,500	./.:0,0:0:.:.:.:0,0,0	./.:1,0:1:.:.:.:0,0,0
FNWR01000001.1	233402	.	GAAA	GA,G,GAA,GAAAA	2443.56	.	AC=6,3,5,1;AF=0.250,0.125,0.208,0.042;AN=24;BaseQRankSum=-3.660e-01;DP=122;ExcessHet=0.1020;FS=4.298;InbreedingCoeff=0.4700;MLEAC=7,3,6,1;MLEAF=0.292,0.125,0.250,0.042;MQ=60.00;MQRankSum=0.00;QD=29.80;ReadPosRankSum=0.157;SOR=0.204	GT:AD:DP:GQ:PL	./.:1,0,0,0,0:1:.:0,0,0,0,0,0,0,0,0,0,0,0,0,0,0	0/0:5,0,0,0,0:5:0:0,0,25,0,25,25,0,25,25,25,0,25,25,25,25	2/2:1,0,7,0,0:8:13:305,307,315,13,21,0,307,315,21,315,307,315,21,315,315	0/0:6,0,0,0,0:6:3:0,3,45,3,45,45,3,45,45,45,3,45,45,45,45	0/0:5,0,0,0,0:5:0:0,0,53,0,53,53,0,53,53,53,0,53,53,53,53	3/3:0,0,0,8,0:8:24:209,209,209,209,209,209,24,24,24,0,209,209,209,24,209	1/4:0,14,0,0,7:23:99:641,202,318,694,314,884,694,314,884,884,492,0,574,574,555	0/1:3,2,0,0,0:5:58:58,0,83,67,89,156,67,89,156,156,67,89,156,156,156	0/0:3,0,0,0,0:3:3:0,3,45,3,45,45,3,45,45,45,3,45,45,45,45
FNWR01000001.1	245785	.	TA	TAA,T	324.13	.	AC=3,1;AF=0.115,0.038;AN=26;BaseQRankSum=-1.383e+00;DP=108;ExcessHet=0.6695;FS=0.000;InbreedingCoeff=0.1499;MLEAC=3,1;MLEAF=0.115,0.038;MQ=59.75;MQRankSum=0.00;QD=10.13;ReadPosRankSum=-1.383e+00;SOR=0.892	GT:AD:DP:GQ:PL	0/0:2,0,0:2:6:0,6,36,6,36,36	0/0:3,0,0:3:9:0,9,105,9,105,105	0/0:3,0,0:3:9:0,9,80,9,80,80	0/2:2,0,2:4:25:41,46,77,0,31,25	0/0:6,0,0:6:0:0,0,134,0,134,134	1/1:1,4,0:5:5:89,5,0,92,12,99	0/0:37,0,0:37:95:0,95,1259,95,1259,1259	0/0:5,0,0:5:15:0,15,187,15,187,187	0/0:5,0,0:5:15:0,15,153,15,153,153
FNWR01000001.1	307524	.	A	AT	265.63	.	AC=2;AF=0.077;AN=26;DP=150;ExcessHet=0.0877;FS=0.000;InbreedingCoeff=0.8873;MLEAC=2;MLEAF=0.077;MQ=60.00;QD=33.20;SOR=0.693	GT:AD:DP:GQ:PL	0/0:5,0:5:15:0,15,213	0/0:10,0:10:24:0,24,360	0/0:11,0:11:33:0,33,370	0/0:5,0:5:15:0,15,158	0/0:10,0:10:24:0,24,360	1/1:0,8:8:24:290,24,0	0/0:35,0:35:99:0,102,1392	0/0:7,0:7:15:0,15,225	0/0:6,0:6:15:0,15,225
FNWR01000001.1	516115	.	TAA	TA,T	956.89	.	AC=5,1;AF=0.192,0.038;AN=26;BaseQRankSum=0.932;DP=141;ExcessHet=0.3064;FS=14.531;InbreedingCoeff=0.1393;MLEAC=6,1;MLEAF=0.231,0.038;MQ=60.00;MQRankSum=0.00;QD=12.76;ReadPosRankSum=1.26;SOR=0.307	GT:AD:DP:GQ:PGT:PID:PL:PS	0/0:5,0,0:5:0:.:.:0,0,57,0,57,57	0/0:9,0,0:9:0:.:.:0,0,286,0,286,286	0/0:1,0,0:1:3:.:.:0,3,45,3,45,45	0/0:8,0,0:8:9:.:.:0,9,232,9,232,232	0/0:8,0,0:8:0:.:.:0,0,190,0,190,190	1/1:0,6,0:6:18:.:.:146,18,0,146,18,146	0/2:21,2,20:43:99:.:.:565,448,864,0,492,629	0/0:8,0,0:8:0:.:.:0,0,84,0,84,84	0/0:5,0,0:5:15:.:.:0,15,146,15,146,146
FNWR01000001.1	558897	.	T	C	709.16	.	AC=4;AF=0.154;AN=26;BaseQRankSum=1.65;DP=154;ExcessHet=0.5552;FS=0.000;InbreedingCoeff=0.3164;MLEAC=4;MLEAF=0.154;MQ=60.00;MQRankSum=0.00;QD=32.23;ReadPosRankSum=-1.645e+00;SOR=0.693	GT:AD:DP:GQ:PL	0/0:11,0:11:0:0,0,231	0/0:7,0:7:18:0,18,270	0/0:7,0:7:21:0,21,259	0/0:8,0:8:24:0,24,344	0/0:7,0:7:21:0,21,280	1/1:0,11:11:33:466,33,0	0/0:42,0:42:99:0,111,1597	0/0:6,0:6:15:0,15,225	0/0:8,0:8:24:0,24,332
FNWR01000001.1	598891	.	TAAA	TAA,TA,T	463.56	.	AC=1,3,2;AF=0.045,0.136,0.091;AN=22;BaseQRankSum=0.232;DP=84;ExcessHet=0.7136;FS=0.000;InbreedingCoeff=0.1624;MLEAC=2,4,2;MLEAF=0.091,0.182,0.091;MQ=60.00;MQRankSum=0.00;QD=14.95;ReadPosRankSum=2.15;SOR=0.646	GT:AD:DP:GQ:PGT:PID:PL:PS	./.:1,0,0,0:1:.:.:.:0,0,0,0,0,0,0,0,0,0	0/0:5,0,0,0:5:12:.:.:0,12,180,12,180,180,12,180,180,180	0/0:1,0,0,0:1:3:.:.:0,3,42,3,42,42,3,42,42,42	0/0:7,0,0,0:7:0:.:.:0,0,99,0,99,99,0,99,99,99	0/0:10,0,0,0:10:0:.:.:0,0,29,0,29,29,0,29,29,29	3|3:0,0,0,5:5:15:1|1:598891_TAAA_T:205,205,205,205,205,205,15,15,15,0:598891	0/1:8,11,0,0:19:99:.:.:125,0,359,175,368,564,175,368,564,564	2/2:0,0,3,0:3:9:.:.:89,89,89,9,9,0,89,89,9,89	0/0:5,0,0,0:5:0:.:.:0,0,23,0,23,23,0,23,23,23
FNWR01000001.1	663852	.	T	TC,TCC	815.92	.	AC=5,2;AF=0.208,0.083;AN=24;BaseQRankSum=-8.420e-01;DP=93;ExcessHet=0.5742;FS=1.084;InbreedingCoeff=0.1622;MLEAC=6,1;MLEAF=0.250,0.042;MQ=59.79;MQRankSum=0.00;QD=14.07;ReadPosRankSum=0.385;SOR=0.973	GT:AD:DP:GQ:PL	0/0:2,0,0:2:3:0,3,45,3,45,45	0/0:7,0,0:7:21:0,21,155,21,155,155	0/0:1,0,0:1:3:0,3,40,3,40,40	0/1:4,2,0:6:39:39,0,109,51,115,165	0/0:8,0,0:8:0:0,0,134,0,134,134	2/2:0,0,3:3:9:116,116,116,9,9,0	0/1:18,17,0:35:99:381,0,413,435,465,899	0/1:3,3,0:6:65:93,0,65,102,77,179	./.:0,0,0:0:.:0,0,0,0,0,0
FNWR01000001.1	675512	.	C	CCCTT	160.83	.	AC=2;AF=0.091;AN=22;DP=72;ExcessHet=0.1047;FS=0.000;InbreedingCoeff=0.4112;MLEAC=2;MLEAF=0.091;MQ=40.00;QD=27.28;SOR=1.179	GT:AD:DP:GQ:PGT:PID:PL:PS	0/0:3,0:3:9:.:.:0,9,85	0/0:2,0:2:6:.:.:0,6,49	0/0:3,0:3:9:.:.:0,9,60	0/0:2,0:2:3:.:.:0,3,45	0/0:1,0:1:3:.:.:0,3,29	1|1:0,3:3:12:1|1:675503_A_G:179,12,0:675503	0/0:32,0:32:90:.:.:0,90,1350	0/0:3,0:3:3:.:.:0,3,45	./.:1,0:1:.:.:.:0,0,0
FNWR01000001.1	732204	.	G	GA	728.47	.	AC=5;AF=0.192;AN=26;BaseQRankSum=-5.980e-01;DP=132;ExcessHet=0.0680;FS=11.357;InbreedingCoeff=0.3884;MLEAC=6;MLEAF=0.231;MQ=60.00;MQRankSum=0.00;QD=20.24;ReadPosRankSum=-6.930e-01;SOR=1.250	GT:AD:DP:GQ:PGT:PID:PL:PS	0/0:2,0:2:6:.:.:0,6,58	0/0:1,0:1:3:.:.:0,3,37	0/0:6,0:6:9:.:.:0,9,135	0/0:9,0:9:0:.:.:0,0,242	0/0:7,0:7:18:.:.:0,18,270	1|1:0,10:10:30:1|1:732193_A_T:375,30,0:732193	0/0:49,0:49:99:.:.:0,112,1733	0/0:5,0:5:6:.:.:0,6,90	0/0:2,0:2:6:.:.:0,6,77
FNWR01000001.1	759597	.	G	A	127.35	.	AC=2;AF=0.083;AN=24;BaseQRankSum=-1.383e+00;DP=87;ExcessHet=0.0955;FS=2.533;InbreedingCoeff=0.4912;MLEAC=1;MLEAF=0.042;MQ=60.00;MQRankSum=0.00;QD=28.12;ReadPosRankSum=0.862;SOR=0.707	GT:AD:DP:GQ:PL	0/0:2,0:2:6:0,6,78	0/0:3,0:3:6:0,6,90	0/0:8,0:8:24:0,24,239	0/0:2,0:2:6:0,6,90	0/0:7,0:9:21:0,21,261	1/1:0,3:3:9:134,9,0	0/0:25,0:25:72:0,72,1080	0/0:7,0:7:18:0,18,270	0/0:1,0:1:3:0,3,39
FNWR01000001.1	864054	.	AAAAT	A	453.92	.	AC=4;AF=0.167;AN=24;DP=126;ExcessHet=0.0135;FS=0.000;InbreedingCoeff=0.7112;MLEAC=4;MLEAF=0.167;MQ=60.00;QD=25.57;SOR=0.859	GT:AD:DP:GQ:PL	./.:0,0:0:.:0,0,0	0/0:6,0:6:18:0,18,270	0/0:1,0:1:3:0,3,38	0/0:9,0:9:18:0,18,270	0/0:13,0:13:24:0,24,360	1/1:0,9:9:27:393,27,0	0/0:37,0:37:99:0,102,1530	0/0:7,0:7:15:0,15,225	0/0:6,0:6:12:0,12,180
FNWR01000001.1	937910	.	GA	G	398.68	.	AC=3;AF=0.136;AN=22;BaseQRankSum=-9.460e-01;DP=80;ExcessHet=0.3218;FS=9.084;InbreedingCoeff=0.2563;MLEAC=4;MLEAF=0.182;MQ=57.13;MQRankSum=-9.320e-01;QD=18.98;ReadPosRankSum=1.54;SOR=0.042	GT:AD:DP:GQ:PL	0/0:1,0:1:3:0,3,28	0/0:4,0:4:3:0,3,45	./.:1,0:1:.:0,0,0	0/0:3,0:3:3:0,3,45	0/0:6,0:6:18:0,18,248	1/1:0,6:6:18:172,18,0	0/0:18,0:18:12:0,12,622	0/0:7,0:7:0:0,0,189	0/0:4,0:4:3:0,3,45
FNWR01000001.1	989038	.	ATT	AT,A,ATTT	1788.24	.	AC=10,4,2;AF=0.417,0.167,0.083;AN=24;BaseQRankSum=0.262;DP=113;ExcessHet=0.9394;FS=12.501;InbreedingCoeff=0.1855;MLEAC=10,4,1;MLEAF=0.417,0.167,0.042;MQ=60.00;MQRankSum=0.00;QD=20.32;ReadPosRankSum=0.842;SOR=0.267	GT:AD:DP:GQ:PL	3/3:1,0,0,4:5:5:93,96,103,96,103,103,5,12,12,0	./.:0,0,0,0:0:.:0,0,0,0,0,0,0,0,0,0	1/1:1,4,0,0:5:5:96,5,0,99,12,106,99,12,106,106	0/0:2,0,0,0:2:3:0,3,45,3,45,45,3,45,45,45	0/1:5,4,0,0:9:79:79,0,105,94,117,211,94,117,211,211	2/2:0,0,8,0:8:24:303,303,303,24,24,0,303,303,24,303	1/1:0,24,0,0:24:72:637,72,0,637,72,637,637,72,637,637	0/1:2,4,0,0:6:35:88,0,35,94,47,141,94,47,141,141	0/0:6,0,0,0:6:15:0,15,225,15,225,225,15,225,225,225
FNWR01000001.1	990799	.	C	CA	421.80	.	AC=3;AF=0.115;AN=26;BaseQRankSum=0.751;DP=167;ExcessHet=0.2687;FS=0.000;InbreedingCoeff=0.6161;MLEAC=3;MLEAF=0.115;MQ=60.00;MQRankSum=0.00;QD=23.43;ReadPosRankSum=0.480;SOR=0.646	GT:AD:DP:GQ:PL	0/0:10,0:10:30:0,30,357	0/0:10,0:10:30:0,30,444	0/0:13,0:13:39:0,39,503	0/0:13,0:13:30:0,30,450	0/0:11,0:11:30:0,30,450	1/1:0,9:9:27:286,27,0	0/0:40,0:40:99:0,105,1449	0/0:9,0:9:27:0,27,393	0/0:7,0:7:21:0,21,294
FNWR01000001.1	993149	.	A	AG	432.33	.	AC=2;AF=0.083;AN=24;DP=117;ExcessHet=0.0955;FS=0.000;InbreedingCoeff=0.5787;MLEAC=2;MLEAF=0.083;MQ=60.00;QD=28.82;SOR=0.818	GT:AD:DP:GQ:PL	0/0:1,0:1:3:0,3,38	0/0:4,0:4:12:0,12,149	0/0:2,0:2:6:0,6,81	0/0:6,0:6:18:0,18,195	0/0:5,0:5:15:0,15,150	1/1:0,15:15:45:454,45,0	0/0:38,0:38:99:0,99,1383	0/0:5,0:5:15:0,15,220	0/0:4,0:4:9:0,9,135
FNWR01000001.1	993669	.	C	A	476.45	.	AC=3;AF=0.115;AN=26;BaseQRankSum=0.623;DP=140;ExcessHet=0.2687;FS=3.310;InbreedingCoeff=0.5394;MLEAC=3;MLEAF=0.115;MQ=60.00;MQRankSum=0.00;QD=29.78;ReadPosRankSum=-1.834e+00;SOR=0.568	GT:AD:DP:GQ:PL	0/0:10,0:10:30:0,30,368	0/0:5,0:5:15:0,15,173	0/0:7,0:7:21:0,21,231	0/0:11,0:11:33:0,33,408	0/0:7,0:7:21:0,21,276	1/1:0,10:10:29:361,29,0	0/0:28,0:28:81:0,81,1078	0/0:14,0:14:39:0,39,585	0/0:5,0:5:15:0,15,192
FNWR01000001.1	994840	.	C	T	710.19	.	AC=3;AF=0.115;AN=26;BaseQRankSum=0.674;DP=148;ExcessHet=0.2687;FS=0.000;InbreedingCoeff=0.5705;MLEAC=3;MLEAF=0.115;MQ=60.00;MQRankSum=0.00;QD=31.31;ReadPosRankSum=0.674;SOR=0.387	GT:AD:DP:GQ:PGT:PID:PL:PS	0/0:5,0:5:15:.:.:0,15,197	0/0:9,0:9:27:.:.:0,27,344	0/0:13,0:13:39:.:.:0,39,443	0/0:11,0:11:33:.:.:0,33,482	0/0:7,0:7:21:.:.:0,21,264	1|1:0,12:12:36:1|1:994818_A_G:540,36,0:994818	0/0:36,0:36:99:.:.:0,99,1485	0/0:4,0:4:9:.:.:0,9,135	0/0:7,0:7:18:.:.:0,18,270
FNWR01000001.1	997593	.	G	A	374.11	.	AC=2;AF=0.077;AN=26;DP=142;ExcessHet=0.0955;FS=0.000;InbreedingCoeff=0.6392;MLEAC=2;MLEAF=0.077;MQ=60.00;QD=29.24;SOR=0.892	GT:AD:DP:GQ:PL	0/0:1,0:1:3:0,3,45	0/0:4,0:4:12:0,12,160	0/0:9,0:9:27:0,27,243	0/0:10,0:10:30:0,30,425	0/0:7,0:7:21:0,21,245	1/1:0,9:9:27:397,27,0	0/0:43,0:43:99:0,106,1674	0/0:12,0:12:36:0,36,525	0/0:6,0:6:18:0,18,250
FNWR01000001.1	1010413	.	AAGAGAGAG	AAGAGAG,A	2559.48	.	AC=14,3;AF=0.583,0.125;AN=24;BaseQRankSum=0.644;DP=119;ExcessHet=2.6027;FS=0.000;InbreedingCoeff=0.0334;MLEAC=15,3;MLEAF=0.625,0.125;MQ=59.59;MQRankSum=0.00;QD=26.12;ReadPosRankSum=-2.310e-01;SOR=0.660	GT:AD:DP:GQ:PL	0/0:7,0,0:7:18:0,18,270,18,270,270	1/1:0,4,0:4:12:132,12,0,132,12,132	1/1:0,7,0:7:21:262,21,0,262,21,262	1/1:0,8,0:8:24:299,24,0,299,24,299	0/1:3,4,0:7:89:129,0,89,138,101,239	2/2:0,0,7:7:21:311,311,311,21,21,0	0/1:13,15,0:28:99:477,0,394,516,439,955	0/1:5,4,0:9:99:123,0,156,138,168,306	./.:1,0,0:1:.:0,0,0,0,0,0
FNWR01000001.1	1020400	.	C	A	369.59	.	AC=3;AF=0.115;AN=26;BaseQRankSum=0.00;DP=118;ExcessHet=0.2929;FS=0.000;InbreedingCoeff=0.3494;MLEAC=3;MLEAF=0.115;MQ=60.00;MQRankSum=0.00;QD=28.43;ReadPosRankSum=-4.840e-01;SOR=0.368	GT:AD:DP:GQ:PL	0/0:2,0:2:6:0,6,62	0/0:6,0:6:18:0,18,205	0/0:5,0:5:15:0,15,195	0/0:6,0:6:12:0,12,180	0/0:13,0:13:39:0,39,480	1/1:0,6:6:18:261,18,0	0/0:33,0:33:84:0,84,1195	0/0:7,0:7:21:0,21,274	0/0:7,0:7:0:0,0,213
FNWR01000001.1	1024855	.	G	A	520.16	.	AC=3;AF=0.115;AN=26;BaseQRankSum=-6.740e-01;DP=152;ExcessHet=0.2687;FS=0.000;InbreedingCoeff=0.5719;MLEAC=3;MLEAF=0.115;MQ=60.00;MQRankSum=0.00;QD=34.68;ReadPosRankSum=1.38;SOR=0.836	GT:AD:DP:GQ:PL	0/0:12,0:12:36:0,36,437	0/0:7,0:7:21:0,21,265	0/0:6,0:6:15:0,15,225	0/0:8,0:8:12:0,12,180	0/0:8,0:8:24:0,24,331	1/1:0,11:11:33:480,33,0	0/0:41,0:41:99:0,117,1600	0/0:10,0:10:30:0,30,425	0/0:4,0:4:12:0,12,152
FNWR01000001.1	1025306	.	C	T	359	.	AC=2;AF=0.077;AN=26;DP=139;ExcessHet=0.0877;FS=0.000;InbreedingCoeff=0.6391;MLEAC=2;MLEAF=0.077;MQ=60.00;QD=28.53;SOR=0.892	GT:AD:DP:GQ:PL	0/0:3,0:3:9:0,9,130	0/0:5,0:5:12:0,12,180	0/0:8,0:8:24:0,24,349	0/0:13,0:13:39:0,39,578	0/0:13,0:13:36:0,36,540	1/1:0,9:9:27:382,27,0	0/0:34,0:34:96:0,96,1440	0/0:6,0:6:18:0,18,239	0/0:6,0:6:18:0,18,258
FNWR01000001.1	1044800	.	ATTT	TTTT,A	856.89	.	AC=3,2;AF=0.214,0.143;AN=14;BaseQRankSum=-6.620e-01;DP=92;ExcessHet=0.3421;FS=1.162;InbreedingCoeff=0.3779;MLEAC=5,2;MLEAF=0.357,0.143;MQ=52.60;MQRankSum=0.00;QD=18.63;ReadPosRankSum=-1.595e+00;SOR=0.435	GT:AD:DP:GQ:PGT:PID:PL:PS	0/0:1,0,0:1:3:.:.:0,3,14,3,14,14	./.:0,0,0:0:.:.:.:0,0,0,0,0,0	./.:0,0,0:0:.:.:.:0,0,0,0,0,0	./.:4,0,0:4:.:.:.:0,0,0,0,0,0	0/0:5,0,0:5:0:.:.:0,0,3,0,3,3	2|2:0,0,3:3:9:1|1:1044768_TA_T:135,135,135,9,9,0:1044768	0|1:24,11,0:35:99:0|1:1044772_TATATATATATATATATA_T:379,0,964,451,997,1448:1044772	0/0:3,0,0:3:6:.:.:0,6,90,6,90,90	./.:1,0,0:1:.:.:.:0,0,0,0,0,0
FNWR01000001.1	1044801	.	T	A,*	962.47	.	AC=1,2;AF=0.125,0.250;AN=8;BaseQRankSum=-1.761e+00;DP=85;ExcessHet=1.5490;FS=0.000;InbreedingCoeff=0.3059;MLEAC=2,3;MLEAF=0.250,0.375;MQ=53.37;MQRankSum=0.00;QD=25.33;ReadPosRankSum=1.60;SOR=0.716	GT:AD:DP:GQ:PGT:PID:PL:PS	./.:0,0,0:0:.:.:.:0,0,0,0,0,0	./.:0,0,0:0:.:.:.:0,0,0,0,0,0	./.:0,0,0:0:.:.:.:0,0,0,0,0,0	./.:4,0,0:4:.:.:.:0,0,0,0,0,0	0/0:5,0,0:5:0:.:.:0,0,3,0,3,3	2|2:0,0,3:3:9:1|1:1044768_TA_T:135,135,135,9,9,0:1044768	0|1:11,24,0:35:99:0|1:1044746_GAT_G:964,0,379,997,451,1448:1044746	./.:3,0,0:3:.:.:.:0,0,0,0,0,0	./.:1,0,0:1:.:.:.:0,0,0,0,0,0
FNWR01000001.1	1044802	.	T	A,*	962.47	.	AC=1,2;AF=0.125,0.250;AN=8;BaseQRankSum=-1.383e+00;DP=85;ExcessHet=1.5490;FS=0.000;InbreedingCoeff=0.3059;MLEAC=2,3;MLEAF=0.250,0.375;MQ=53.37;MQRankSum=0.00;QD=25.33;ReadPosRankSum=1.60;SOR=0.716	GT:AD:DP:GQ:PGT:PID:PL:PS	./.:0,0,0:0:.:.:.:0,0,0,0,0,0	./.:0,0,0:0:.:.:.:0,0,0,0,0,0	./.:0,0,0:0:.:.:.:0,0,0,0,0,0	./.:4,0,0:4:.:.:.:0,0,0,0,0,0	0/0:5,0,0:5:0:.:.:0,0,3,0,3,3	2|2:0,0,3:3:9:1|1:1044768_TA_T:135,135,135,9,9,0:1044768	0|1:11,24,0:35:99:0|1:1044746_GAT_G:964,0,379,997,451,1448:1044746	./.:3,0,0:3:.:.:.:0,0,0,0,0,0	./.:1,0,0:1:.:.:.:0,0,0,0,0,0
FNWR01000001.1	1044804	.	T	TAA,A	890.06	.	AC=3,2;AF=0.136,0.091;AN=22;BaseQRankSum=0.386;DP=94;ExcessHet=0.1296;FS=1.162;InbreedingCoeff=0.3333;MLEAC=4,2;MLEAF=0.182,0.091;MQ=52.71;MQRankSum=0.00;QD=19.35;ReadPosRankSum=-1.179e+00;SOR=0.435	GT:AD:DP:GQ:PGT:PID:PL:PS	0/0:1,0,0:1:3:.:.:0,3,25,3,25,25	./.:0,0,0:0:.:.:.:0,0,0,0,0,0	./.:0,0,0:0:.:.:.:0,0,0,0,0,0	0/0:4,0,0:4:0:.:.:0,0,82,0,82,82	0/0:6,0,0:6:12:.:.:0,12,180,12,180,180	2|2:0,0,3:3:9:1|1:1044768_TA_T:135,135,135,9,9,0:1044768	0|1:24,11,0:35:99:0|1:1044772_TATATATATATATATATA_T:379,0,964,451,997,1448:1044772	0/0:3,0,0:3:0:.:.:0,0,47,0,47,47	0/0:1,0,0:1:3:.:.:0,3,44,3,44,44
FNWR01000001.1	1053462	.	TA	TAAAA,T	1002.34	.	AC=3,2;AF=0.250,0.167;AN=12;BaseQRankSum=0.402;DP=71;ExcessHet=0.3421;FS=8.310;InbreedingCoeff=0.4286;MLEAC=5,2;MLEAF=0.417,0.167;MQ=60.00;MQRankSum=0.00;QD=21.33;ReadPosRankSum=0.142;SOR=1.551	GT:AD:DP:GQ:PGT:PID:PL:PS	./.:0,0,0:0:.:.:.:0,0,0,0,0,0	./.:2,0,0:2:.:.:.:0,0,0,0,0,0	./.:2,0,0:2:.:.:.:0,0,0,0,0,0	./.:2,0,0:2:.:.:.:0,0,0,0,0,0	0/0:6,0,0:6:15:.:.:0,15,225,15,225,225	2/2:0,0,4:4:12:.:.:106,106,106,12,12,0	0|1:22,10,0:32:99:0|1:1053436_A_G:377,0,891,443,924,1367:1053436	0/0:8,0,0:8:21:.:.:0,21,315,21,315,315	./.:0,0,0:0:.:.:.:0,0,0,0,0,0
FNWR01000001.1	1056828	.	ATTTAAT	A,*	168.15	.	AC=2,2;AF=0.167,0.167;AN=12;DP=37;ExcessHet=0.0663;FS=0.000;InbreedingCoeff=0.5540;MLEAC=3,2;MLEAF=0.250,0.167;MQ=60.00;QD=21.02;SOR=1.179	GT:AD:DP:GQ:PL	./.:0,0,0:0:.:0,0,0,0,0,0	./.:0,0,0:0:.:0,0,0,0,0,0	./.:0,0,0:0:.:0,0,0,0,0,0	2/2:0,0,2:2:6:90,90,90,6,6,0	0/0:2,0,0:2:6:0,6,89,6,89,89	1/1:0,6,0:6:18:180,18,0,180,18,180	0/0:19,0,0:19:54:0,54,810,54,810,810	0/0:6,0,0:6:18:0,18,235,18,235,235	./.:0,0,0:0:.:0,0,0,0,0,0
FNWR01000001.1	1112822	.	G	GGTGT,GGT,GGTGTGT	2863.98	.	AC=10,2,3;AF=0.385,0.077,0.115;AN=26;BaseQRankSum=-7.860e-01;DP=132;ExcessHet=2.9436;FS=0.965;InbreedingCoeff=0.0505;MLEAC=11,2,3;MLEAF=0.423,0.077,0.115;MQ=60.00;MQRankSum=0.00;QD=31.47;ReadPosRankSum=0.601;SOR=0.533	GT:AD:DP:GQ:PL	0/0:3,0,0,0:3:9:0,9,127,9,127,127,9,127,127,127	1/1:0,5,0,0:5:15:223,15,0,223,15,223,223,15,223,223	1/1:0,4,0,0:4:12:180,12,0,180,12,180,180,12,180,180	0/3:1,0,0,5:6:2:194,197,214,197,214,214,0,17,17,2	0/1:6,3,0,0:9:99:108,0,300,126,309,435,126,309,435,435	2/2:0,0,9,0:9:27:301,301,301,27,27,0,301,301,27,301	0/3:10,0,0,12:22:99:474,504,1032,504,1032,1032,0,528,528,492	0/0:6,0,0,0:6:0:0,0,82,0,82,82,0,82,82,82	1/1:0,7,0,0:7:21:315,21,0,315,21,315,315,21,315,315
FNWR01000001.1	1124648	.	T	C	546.83	.	AC=6;AF=0.600;AN=10;DP=60;ExcessHet=3.0103;FS=0.000;InbreedingCoeff=0.3975;MLEAC=11;MLEAF=1.00;MQ=56.62;QD=33.92;SOR=5.283	GT:AD:DP:GQ:PGT:PID:PL:PS	./.:3,0:3:.:.:.:0,0,0	./.:0,0:0:.:.:.:0,0,0	./.:2,0:2:.:.:.:0,0,0	./.:2,0:2:.:.:.:0,0,0	0/0:3,0:3:0:.:.:0,0,41	1/1:0,4:4:12:.:.:162,12,0	./.:20,0:20:.:.:.:0,0,0	0/0:2,0:2:0:.:.:0,0,2	./.:1,0:1:.:.:.:0,0,0
FNWR01000001.1	1182050	.	C	CTCTG	237.03	.	AC=2;AF=0.083;AN=24;DP=128;ExcessHet=0.0955;FS=0.000;InbreedingCoeff=0.7487;MLEAC=2;MLEAF=0.083;MQ=60.00;QD=29.64;SOR=0.693	GT:AD:DP:GQ:PL	0/0:2,0:2:6:0,6,77	0/0:9,0:9:27:0,27,334	0/0:4,0:4:12:0,12,131	0/0:13,0:13:39:0,39,505	0/0:9,0:9:27:0,27,361	1/1:0,6:6:18:260,18,0	0/0:39,0:39:99:0,102,1470	0/0:9,0:9:27:0,27,366	0/0:4,0:4:12:0,12,164
FNWR01000001.1	1186057	.	CTTTT	CTT,CT,CTTT,C	2726.31	.	AC=8,5,1,2;AF=0.364,0.227,0.045,0.091;AN=22;BaseQRankSum=0.589;DP=116;ExcessHet=0.2470;FS=3.703;InbreedingCoeff=0.4940;MLEAC=9,5,1,1;MLEAF=0.409,0.227,0.045,0.045;MQ=59.60;MQRankSum=0.00;QD=30.63;ReadPosRankSum=0.524;SOR=0.196	GT:AD:DP:GQ:PL	./.:0,0,0,0,0:0:.:0,0,0,0,0,0,0,0,0,0,0,0,0,0,0	2/2:0,0,8,0,0:8:24:325,325,325,24,24,0,325,325,24,325,325,325,24,325,325	./.:0,0,0,0,0:0:.:0,0,0,0,0,0,0,0,0,0,0,0,0,0,0	1/1:0,8,0,0,0:8:24:292,24,0,292,24,292,292,24,292,292,292,24,292,292,292	0/2:7,0,2,0,0:9:64:64,84,300,0,216,210,84,300,216,300,84,300,216,300,300	4/4:0,0,0,0,2:2:6:90,90,90,90,90,90,90,90,90,90,6,6,6,6,0	1/3:0,23,0,10,0:33:99:999,233,165,927,234,886,599,0,581,509,927,234,886,581,886	0/1:1,4,0,0,0:5:21:128,0,21,131,33,164,131,33,164,164,131,33,164,164,164	2/2:0,0,2,0,0:2:6:90,90,90,6,6,0,90,90,6,90,90,90,6,90,90
FNWR01000001.1	1191254	.	A	AAAAAAAATATAT,AAAAAAAAATATATATATAT	116.38	.	AC=2,2;AF=0.143,0.143;AN=14;DP=41;ExcessHet=0.0458;FS=0.000;InbreedingCoeff=0.5257;MLEAC=2,2;MLEAF=0.143,0.143;MQ=60.00;QD=34.25;SOR=1.179	GT:AD:DP:GQ:PGT:PID:PL:PS	./.:0,0,0:0:.:.:.:0,0,0,0,0,0	1|1:0,1,0:1:3:1|1:1191254_A_AAAAAAAATATAT:45,3,0,45,3,45:1191254	0/0:1,0,0:1:3:.:.:0,3,41,3,41,41	0/0:4,0,0:4:9:.:.:0,9,135,9,135,135	0/0:3,0,0:3:3:.:.:0,3,45,3,45,45	2|2:0,0,2:2:6:1|1:1191254_A_AAAAAAAAATATATATATAT:90,90,90,6,6,0:1191254	0/0:17,0,0:17:15:.:.:0,15,225,15,225,225	./.:0,0,0:0:.:.:.:0,0,0,0,0,0	./.:0,0,0:0:.:.:.:0,0,0,0,0,0
FNWR01000001.1	1191258	.	A	T	125.60	.	AC=4;AF=0.333;AN=12;DP=20;ExcessHet=0.0663;FS=0.000;InbreedingCoeff=0.4186;MLEAC=4;MLEAF=0.333;MQ=60.00;QD=30.90;SOR=1.179	GT:AD:DP:GQ:PGT:PID:PL:PS	./.:0,0:0:.:.:.:0,0,0	1|1:0,1:1:3:1|1:1191254_A_AAAAAAAATATAT:45,3,0:1191254	0/0:2,0:2:6:.:.:0,6,82	0/0:4,0:4:9:.:.:0,9,135	0/0:2,0:2:3:.:.:0,3,45	1|1:0,2:2:6:1|1:1191254_A_AAAAAAAAATATATATATAT:90,6,0:1191254	./.:1,0:1:.:.:.:0,0,0	./.:0,0:0:.:.:.:0,0,0	./.:0,0:0:.:.:.:0,0,0
FNWR01000001.1	1206799	.	A	AACAC,AACACACAC,AACACAC,AACACACACACAC,AACACACACACACAC	1822.80	.	AC=3,3,1,1,1;AF=0.136,0.136,0.045,0.045,0.045;AN=22;BaseQRankSum=0.520;DP=130;ExcessHet=0.0566;FS=9.778;InbreedingCoeff=0.3749;MLEAC=3,4,2,2,2;MLEAF=0.136,0.182,0.091,0.091,0.091;MQ=59.87;MQRankSum=-1.062e+00;QD=28.48;ReadPosRankSum=-8.450e-01;SOR=0.155	GT:AD:DP:GQ:PL	0/0:6,0,0,0,0,0:6:0:0,0,90,0,90,90,0,90,90,90,0,90,90,90,90,0,90,90,90,90,90	0/0:9,0,0,0,0,0:9:12:0,12,180,12,180,180,12,180,180,180,12,180,180,180,180,12,180,180,180,180,180	./.:3,0,0,0,0,0:3:.:0,0,0,0,0,0,0,0,0,0,0,0,0,0,0,0,0,0,0,0,0	1/1:0,2,0,0,0,0:2:6:90,6,0,90,6,90,90,6,90,90,90,6,90,90,90,90,6,90,90,90,90	0/0:6,0,0,0,0,0:6:0:0,0,161,0,161,161,0,161,161,161,0,161,161,161,161,0,161,161,161,161,161	2/2:0,0,4,0,0,0:4:12:180,180,180,12,12,0,180,180,12,180,180,180,12,180,180,180,180,12,180,180,180	0/5:20,0,0,0,0,16:36:99:637,699,2176,699,2176,2176,699,2176,2176,2176,699,2176,2176,2176,2176,0,1477,1477,1477,1477,1426	0/0:8,0,0,0,0,0:8:0:0,0,243,0,243,243,0,243,243,243,0,243,243,243,243,0,243,243,243,243,243	./.:2,0,0,0,0,0:2:.:0,0,0,0,0,0,0,0,0,0,0,0,0,0,0,0,0,0,0,0,0
FNWR01000001.1	1213632	.	A	AT,ATT	644.15	.	AC=3,2;AF=0.125,0.083;AN=24;BaseQRankSum=-2.610e-01;DP=82;ExcessHet=0.1020;FS=1.795;InbreedingCoeff=0.2909;MLEAC=4,3;MLEAF=0.167,0.125;MQ=60.00;MQRankSum=0.00;QD=18.40;ReadPosRankSum=-3.720e-01;SOR=1.402	GT:AD:DP:GQ:PGT:PID:PL:PS	0/0:3,0,0:3:6:.:.:0,6,90,6,90,90	0/0:4,0,0:4:9:.:.:0,9,135,9,135,135	0/0:3,0,0:3:9:.:.:0,9,108,9,108,108	./.:3,0,0:3:.:.:.:0,0,0,0,0,0	0/0:5,0,0:5:0:.:.:0,0,102,0,102,102	1|1:0,4,0:4:12:1|1:1213632_A_AT:84,12,0,84,12,84:1213632	0|2:8,0,11:19:99:0|1:1213632_A_ATT:292,317,569,0,252,219:1213632	0/0:10,0,0:10:0:.:.:0,0,190,0,190,190	0/0:3,0,0:3:3:.:.:0,3,45,3,45,45
FNWR01000001.1	1246359	.	TTA	T	263.68	.	AC=2;AF=0.500;AN=4;DP=29;ExcessHet=0.7918;FS=0.000;InbreedingCoeff=0.3562;MLEAC=6;MLEAF=1.00;MQ=55.32;QD=28.63;SOR=1.981	GT:AD:DP:GQ:PGT:PID:PL:PS	./.:0,0:0:.:.:.:0,0,0	./.:0,0:0:.:.:.:0,0,0	./.:0,0:0:.:.:.:0,0,0	./.:0,0:0:.:.:.:0,0,0	./.:0,0:0:.:.:.:0,0,0	1|1:0,5:5:19:1|1:1246359_TTA_T:260,19,0:1246359	0/0:13,0:13:0:.:.:0,0,294	./.:4,0:4:.:.:.:0,0,0	./.:0,0:0:.:.:.:0,0,0
FNWR01000001.1	1246360	.	TACTTTAATCAGAAG	T,TTCAGAAG,TCTTTAATCAGAAG,TTTCCCACTTTAATCAGAAG,*	726.22	.	AC=1,2,1,2,2;AF=0.125,0.250,0.125,0.250,0.250;AN=8;DP=34;ExcessHet=3.0103;FS=0.000;InbreedingCoeff=0.4902;MLEAC=2,4,2,2,4;MLEAF=0.250,0.500,0.250,0.250,0.500;MQ=55.48;QD=30.26;SOR=1.802	GT:AD:DP:GQ:PGT:PID:PL:PS	./.:0,0,0,0,0,0:0:.:.:.:0,0,0,0,0,0,0,0,0,0,0,0,0,0,0,0,0,0,0,0,0	./.:0,0,0,0,0,0:0:.:.:.:0,0,0,0,0,0,0,0,0,0,0,0,0,0,0,0,0,0,0,0,0	./.:0,0,0,0,0,0:0:.:.:.:0,0,0,0,0,0,0,0,0,0,0,0,0,0,0,0,0,0,0,0,0	./.:0,0,0,0,0,0:0:.:.:.:0,0,0,0,0,0,0,0,0,0,0,0,0,0,0,0,0,0,0,0,0	./.:0,0,0,0,0,0:0:.:.:.:0,0,0,0,0,0,0,0,0,0,0,0,0,0,0,0,0,0,0,0,0	5|5:0,0,0,0,0,5:5:19:1|1:1246359_TTA_T:260,260,260,260,260,260,260,260,260,260,260,260,260,260,260,19,19,19,19,19,0:1246359	1/2:0,4,5,0,0,0:9:99:.:.:379,190,169,160,0,139,366,187,157,357,366,187,157,357,357,366,187,157,357,357,357	4|4:0,0,0,0,2,0:2:6:1|1:1246360_T_TTTCCC:90,90,90,90,90,90,90,90,90,90,6,6,6,6,0,90,90,90,90,6,90:1246360	./.:0,0,0,0,0,0:0:.:.:.:0,0,0,0,0,0,0,0,0,0,0,0,0,0,0,0,0,0,0,0,0
FNWR01000001.1	1270787	.	T	*,TGGTGGTG,TGGTG	474.12	.	AC=4,2,2;AF=0.154,0.077,0.077;AN=26;BaseQRankSum=0.111;DP=86;ExcessHet=0.9394;FS=2.719;InbreedingCoeff=0.0766;MLEAC=4,1,2;MLEAF=0.154,0.038,0.077;MQ=59.43;MQRankSum=0.00;QD=11.56;ReadPosRankSum=0.00;SOR=0.368	GT:AD:DP:GQ:PL	0/0:4,0,0,0:4:9:0,9,135,9,135,135,9,135,135,135	0/1:3,2,0,0:5:51:51,0,59,60,65,125,60,65,125,125	0/0:4,0,0,0:4:12:0,12,110,12,110,110,12,110,110,110	0/1:1,2,0,0:3:24:59,0,24,62,30,92,62,30,92,92	0/0:5,0,0,0:5:0:0,0,94,0,94,94,0,94,94,94	2/2:0,0,3,0:3:8:81,89,135,8,9,0,87,114,9,108	0/3:15,0,0,7:23:99:271,278,975,270,870,824,0,526,500,468	0/0:5,0,0,0:5:0:0,0,157,0,157,157,0,157,157,157	1/1:0,1,0,0:1:3:34,3,0,34,3,34,34,3,34,34
FNWR01000001.1	1295577	.	G	GTCATGATCTCA	76.17	.	AC=2;AF=0.100;AN=20;DP=72;ExcessHet=0.1158;FS=0.000;InbreedingCoeff=0.4071;MLEAC=2;MLEAF=0.100;MQ=50.99;QD=27.38;SOR=2.303	GT:AD:DP:GQ:PL	0/0:1,0:1:3:0,3,34	0/0:1,0:1:3:0,3,25	0/0:4,0:4:12:0,12,91	0/0:2,0:2:6:0,6,51	./.:0,0:0:.:0,0,0	1/1:0,2:2:6:90,6,0	0/0:35,0:35:81:0,81,1215	0/0:3,0:3:9:0,9,67	0/0:1,0:1:3:0,3,16
FNWR01000001.1	1304064	.	T	TA,TAAA,TAA	1423.75	.	AC=9,2,1;AF=0.346,0.077,0.038;AN=26;BaseQRankSum=0.431;DP=128;ExcessHet=0.4083;FS=0.000;InbreedingCoeff=0.2719;MLEAC=9,1,1;MLEAF=0.346,0.038,0.038;MQ=60.00;MQRankSum=0.00;QD=18.25;ReadPosRankSum=0.657;SOR=0.783	GT:AD:DP:GQ:PL	1/1:0,3,0,0:3:9:80,9,0,80,9,80,80,9,80,80	0/0:9,0,0,0:9:0:0,0,256,0,256,256,0,256,256,256	0/1:4,2,0,0:6:36:36,0,75,48,81,129,48,81,129,129	1/3:0,2,0,2:4:41:115,52,41,108,51,104,47,0,47,41	0/0:8,0,0,0:8:18:0,18,270,18,270,270,18,270,270,270	2/2:0,0,3,0:3:9:126,126,126,9,9,0,126,126,9,126	0/1:12,18,0,0:30:99:392,0,239,428,293,721,428,293,721,721	0/1:1,4,0,0:5:13:92,0,13,95,25,120,95,25,120,120	0/0:3,0,0,0:3:6:0,6,90,6,90,90,6,90,90,90
FNWR01000001.1	1387507	.	TTGTGTGTG	TTGTGTGTGTGTGTG,TTGTG,T,TTGTGTGTGTGTGTGTG,TTG,TTGTGTGTGTG	2077.88	.	AC=7,3,2,1,2,3;AF=0.318,0.136,0.091,0.045,0.091,0.136;AN=22;DP=96;ExcessHet=0.1158;FS=0.000;InbreedingCoeff=0.6375;MLEAC=8,3,1,1,3,3;MLEAF=0.364,0.136,0.045,0.045,0.136,0.136;MQ=60.00;QD=31.80;SOR=1.480	GT:AD:DP:GQ:PL	1/5:0,2,0,0,0,5,0:7:69:294,210,204,294,210,294,294,210,294,294,294,210,294,294,294,84,0,84,84,84,69,294,210,294,294,294,84,294	2/4:0,0,2,0,1,0,0:3:42:123,126,143,42,62,72,126,143,62,143,81,84,0,84,78,126,143,62,143,84,143,126,143,62,143,84,143,143	0/0:5,0,0,0,0,0,0:5:3:0,3,45,3,45,45,3,45,45,45,3,45,45,45,45,3,45,45,45,45,45,3,45,45,45,45,45,45	1/1:0,2,0,0,0,0,0:2:6:90,6,0,90,6,90,90,6,90,90,90,6,90,90,90,90,6,90,90,90,90,90,6,90,90,90,90,90	2/2:0,0,2,0,0,0,0:2:6:85,85,85,6,6,0,85,85,6,85,85,85,6,85,85,85,85,6,85,85,85,85,85,6,85,85,85,85	3/3:0,0,0,2,0,0,0:2:6:90,90,90,90,90,90,6,6,6,0,90,90,90,6,90,90,90,90,6,90,90,90,90,90,6,90,90,90	1/5:0,11,0,0,0,12,0:23:99:962,500,467,962,500,962,962,500,962,962,962,500,962,962,962,462,0,462,462,462,426,962,500,962,962,962,462,962	6/6:0,0,0,0,0,0,2:2:6:68,68,68,68,68,68,68,68,68,68,68,68,68,68,68,68,68,68,68,68,68,6,6,6,6,6,6,0	./.:1,0,0,0,0,0,0:1:.:0,0,0,0,0,0,0,0,0,0,0,0,0,0,0,0,0,0,0,0,0,0,0,0,0,0,0,0
FNWR01000001.1	1390587	.	C	CTTTT,CTCTTTTTT,CT	636.02	.	AC=2,1,2;AF=0.083,0.042,0.083;AN=24;BaseQRankSum=-5.350e-01;DP=89;ExcessHet=0.1703;FS=6.107;InbreedingCoeff=0.2009;MLEAC=2,2,3;MLEAF=0.083,0.083,0.125;MQ=60.00;MQRankSum=0.00;QD=21.93;ReadPosRankSum=1.15;SOR=0.827	GT:AD:DP:GQ:PL	0/0:6,0,0,0:6:0:0,0,42,0,42,42,0,42,42,42	0/0:7,0,0,0:7:0:0,0,187,0,187,187,0,187,187,187	0/0:5,0,0,0:5:0:0,0,105,0,105,105,0,105,105,105	0/0:7,0,0,0:7:0:0,0,127,0,127,127,0,127,127,127	0/0:3,0,0,0:3:6:0,6,90,6,90,90,6,90,90,90	1/1:0,2,0,0:2:9:122,9,0,104,9,98,104,9,98,98	0/2:9,0,5,0:16:99:245,236,789,0,536,513,236,789,536,789	0/0:3,0,0,0:3:9:0,9,94,9,94,94,9,94,94,94	0/0:3,0,0,0:3:3:0,3,45,3,45,45,3,45,45,45
FNWR01000001.1	1407038	.	AT	A	101.87	.	AC=2;AF=0.125;AN=16;DP=40;ExcessHet=0.2020;FS=0.000;InbreedingCoeff=0.3959;MLEAC=3;MLEAF=0.188;MQ=40.49;QD=20.37;SOR=1.981	GT:AD:DP:GQ:PL	./.:0,0:0:.:0,0,0	0/0:2,0:2:6:0,6,28	./.:0,0:0:.:0,0,0	./.:5,0:5:.:0,0,0	0/0:4,0:4:9:0,9,135	1/1:0,5:5:15:115,15,0	0/0:3,0:3:9:0,9,75	0/0:6,0:6:0:0,0,82	0/0:4,0:4:0:0,0,35
FNWR01000001.1	1459092	.	T	TAG,TTTTTAG,TTTTAG,TTAG	1209.79	.	AC=2,1,2,1;AF=0.200,0.100,0.200,0.100;AN=10;DP=60;ExcessHet=3.0103;FS=0.000;InbreedingCoeff=0.4227;MLEAC=4,2,3,2;MLEAF=0.400,0.200,0.300,0.200;MQ=59.05;QD=29.86;SOR=1.426	GT:AD:DP:GQ:PL	./.:0,0,0,0,0:0:.:0,0,0,0,0,0,0,0,0,0,0,0,0,0,0	0/0:6,0,0,0,0:6:0:0,0,18,0,18,18,0,18,18,18,0,18,18,18,18	./.:1,0,0,0,0:1:.:0,0,0,0,0,0,0,0,0,0,0,0,0,0,0	./.:1,0,0,0,0:1:.:0,0,0,0,0,0,0,0,0,0,0,0,0,0,0	0/0:4,0,0,0,0:4:0:0,0,77,0,77,77,0,77,77,77,0,77,77,77,77	3/3:0,0,0,2,0:2:9:118,118,118,118,118,118,9,9,9,0,118,118,118,9,118	1/4:0,12,0,0,3:15:95:636,95,168,625,157,673,625,157,673,673,504,0,510,510,489	./.:4,0,0,0,0:4:.:0,0,0,0,0,0,0,0,0,0,0,0,0,0,0	./.:1,0,0,0,0:1:.:0,0,0,0,0,0,0,0,0,0,0,0,0,0,0
FNWR01000001.1	1479850	.	C	CT,CTT,CTCTTTT	621.66	.	AC=2,3,2;AF=0.100,0.150,0.100;AN=20;BaseQRankSum=0.00;DP=99;ExcessHet=0.0693;FS=1.853;InbreedingCoeff=0.4704;MLEAC=2,4,3;MLEAF=0.100,0.200,0.150;MQ=58.88;MQRankSum=0.00;QD=23.02;ReadPosRankSum=0.233;SOR=1.371	GT:AD:DP:GQ:PL	0/0:2,0,0,0:2:6:0,6,63,6,63,63,6,63,63,63	2/2:0,0,4,0:4:12:145,145,145,12,12,0,145,145,12,145	0/0:5,0,0,0:5:6:0,6,90,6,90,90,6,90,90,90	0/0:4,0,0,0:4:0:0,0,8,0,8,8,0,8,8,8	1/1:0,3,0,0:3:9:79,9,0,79,9,79,79,9,79,79	3/3:0,0,0,8:8:24:305,305,305,305,305,305,24,24,24,0	0/0:48,0,0,0:48:99:0,101,1764,101,1764,1764,101,1764,1764,1764	0/0:3,0,0,0:3:3:0,3,45,3,45,45,3,45,45,45	./.:2,0,0,0:2:.:0,0,0,0,0,0,0,0,0,0
FNWR01000001.1	1500097	.	T	TA	79.36	.	AC=2;AF=0.111;AN=18;DP=45;ExcessHet=0.1472;FS=0.000;InbreedingCoeff=0.3020;MLEAC=2;MLEAF=0.111;MQ=57.36;QD=30.54;SOR=2.303	GT:AD:DP:GQ:PGT:PID:PL:PS	0/0:1,0:1:3:.:.:0,3,39	0/0:2,0:2:0:.:.:0,0,4	0/0:4,0:4:3:.:.:0,3,45	0/0:2,0:2:3:.:.:0,3,45	0/0:3,0:3:6:.:.:0,6,90	1|1:0,2:2:6:1|1:1500080_CAAA_C:90,6,0:1500080	0/0:2,0:2:6:.:.:0,6,44	./.:3,0:3:.:.:.:0,0,0	0/0:2,0:2:3:.:.:0,3,45
FNWR01000001.1	1507765	.	CT	C,CTT	983.01	.	AC=5,2;AF=0.192,0.077;AN=26;BaseQRankSum=0.00;DP=137;ExcessHet=2.3333;FS=0.919;InbreedingCoeff=-0.0432;MLEAC=6,1;MLEAF=0.231,0.038;MQ=59.88;MQRankSum=0.00;QD=12.93;ReadPosRankSum=0.050;SOR=0.651	GT:AD:DP:GQ:PL	0/1:3,5,0:8:51:88,0,51,97,65,162	0/0:8,0,0:8:18:0,18,270,18,270,270	0/1:1,3,0:4:13:50,0,13,53,22,75	0/0:10,0,0:10:6:0,6,90,6,90,90	0/0:9,0,0:9:6:0,6,90,6,90,90	2/2:0,0,3:3:9:72,72,72,9,9,0	0/1:15,24,0:39:99:487,0,241,531,312,844	0/0:1,0,0:1:3:0,3,37,3,37,37	0/0:5,0,0:5:9:0,9,135,9,135,135
FNWR01000001.1	1538868	.	A	G,*	1123.43	.	AC=2,2;AF=0.091,0.091;AN=22;BaseQRankSum=0.431;DP=83;ExcessHet=0.6695;FS=0.000;InbreedingCoeff=0.1837;MLEAC=3,1;MLEAF=0.136,0.045;MQ=60.00;MQRankSum=0.00;QD=21.60;ReadPosRankSum=-1.304e+00;SOR=0.607	GT:AD:DP:GQ:PGT:PID:PL:PS	./.:1,0,0:1:.:.:.:0,0,0,0,0,0	0/0:1,0,0:1:3:.:.:0,3,13,3,13,13	0/0:1,0,0:1:3:.:.:0,3,38,3,38,38	./.:6,0,0:6:.:.:.:0,0,0,0,0,0	0/0:3,0,0:3:9:.:.:0,9,132,9,132,132	2/2:0,0,2:4:6:.:.:90,83,80,6,6,0	0|1:19,25,0:44:99:0|1:1538862_TCGTA_T:979,0,957,1036,1032,2069:1538862	0/0:2,0,0:2:6:.:.:0,6,88,6,88,88	0/0:2,0,0:2:3:.:.:0,3,45,3,45,45
FNWR01000001.1	1544438	.	CT	C,CTTT,CTTTT	1424.10	.	AC=2,2,3;AF=0.125,0.125,0.188;AN=16;BaseQRankSum=1.74;DP=94;ExcessHet=0.3421;FS=5.622;InbreedingCoeff=0.3875;MLEAC=3,2,5;MLEAF=0.188,0.125,0.313;MQ=59.59;MQRankSum=4.37;QD=32.37;ReadPosRankSum=-3.860e-01;SOR=1.492	GT:AD:DP:GQ:PL	./.:3,0,0,0:3:.:0,0,0,0,0,0,0,0,0,0	0/0:4,0,0,0:4:6:0,6,90,6,90,90,6,90,90,90	./.:2,0,0,0:2:.:0,0,0,0,0,0,0,0,0,0	0/0:4,0,0,0:4:0:0,0,69,0,69,69,0,69,69,69	./.:4,0,0,0:4:.:0,0,0,0,0,0,0,0,0,0	2/2:0,0,3,0:3:9:100,100,100,9,9,0,100,100,9,100	3/3:0,0,0,18:20:60:827,852,1149,852,1149,1149,60,87,87,0	0/1:2,3,0,0:5:33:63,0,33,69,42,110,69,42,110,110	./.:0,0,0,0:0:.:0,0,0,0,0,0,0,0,0,0
FNWR01000001.1	1544471	.	T	TGA	185.88	.	AC=2;AF=0.077;AN=26;DP=105;ExcessHet=0.0877;FS=0.000;InbreedingCoeff=0.4842;MLEAC=2;MLEAF=0.077;MQ=60.00;QD=30.98;SOR=3.912	GT:AD:DP:GQ:PL	0/0:3,0:3:6:0,6,90	0/0:7,0:7:12:0,12,180	0/0:7,0:7:21:0,21,223	0/0:8,0:8:12:0,12,180	0/0:4,0:4:9:0,9,135	1/1:0,6:6:18:208,18,0	0/0:37,0:37:96:0,96,1327	0/0:7,0:7:21:0,21,222	0/0:1,0:1:3:0,3,11
FNWR01000001.1	1609918	.	C	T	278.55	.	AC=2;AF=0.111;AN=18;DP=50;ExcessHet=0.1472;FS=0.000;InbreedingCoeff=0.4609;MLEAC=3;MLEAF=0.167;MQ=57.56;QD=33.75;SOR=4.174	GT:AD:DP:GQ:PL	0/0:2,0:2:6:0,6,37	./.:0,0:0:.:0,0,0	0/0:5,0:5:9:0,9,135	0/0:3,0:3:0:0,0,28	./.:0,0:0:.:0,0,0	1/1:0,7:7:21:294,21,0	0/0:18,0:18:45:0,45,675	0/0:1,0:1:3:0,3,18	0/0:1,0:1:3:0,3,11
FNWR01000001.1	1677346	.	T	A	195.49	.	AC=2;AF=0.077;AN=26;DP=73;ExcessHet=0.0955;FS=0.000;InbreedingCoeff=0.4918;MLEAC=2;MLEAF=0.077;MQ=49.36;QD=32.95;SOR=1.022	GT:AD:DP:GQ:PL	0/0:2,0:2:6:0,6,55	0/0:5,0:5:15:0,15,193	0/0:2,0:2:6:0,6,64	0/0:3,0:3:6:0,6,90	0/0:4,0:4:12:0,12,180	1/1:0,5:5:15:217,15,0	0/0:26,0:26:72:0,72,1080	0/0:2,0:2:6:0,6,62	0/0:2,0:2:6:0,6,56
FNWR01000001.1	1731723	.	C	CTGTGTGTG,CTGTG,CTGTGTGTGTGTG,CTGTGTGTGTGTGTG,CTGTGTGTGTGTGTGTG	3452.07	.	AC=2,2,6,8,3;AF=0.077,0.077,0.231,0.308,0.115;AN=26;BaseQRankSum=-9.300e-02;DP=131;ExcessHet=0.2929;FS=2.219;InbreedingCoeff=0.4758;MLEAC=1,1,6,9,3;MLEAF=0.038,0.038,0.231,0.346,0.115;MQ=59.90;MQRankSum=0.00;QD=27.77;ReadPosRankSum=-4.370e-01;SOR=1.054	GT:AD:DP:GQ:PL	0/0:1,0,0,0,0,0:1:3:0,3,42,3,42,42,3,42,42,42,3,42,42,42,42,3,42,42,42,42,42	4/4:0,0,0,0,3,0:3:24:359,360,360,360,360,360,360,360,360,360,24,24,24,24,0,360,360,360,360,24,360	3/3:0,0,0,3,0,0:3:9:134,135,135,135,135,135,9,9,9,0,135,135,135,9,135,135,135,135,9,135,135	4/5:0,0,0,0,5,4:9:85:468,376,349,376,349,349,376,349,349,349,117,115,115,115,85,151,148,148,148,0,118	3/3:0,0,0,9,0,0:9:27:404,405,405,405,405,405,27,27,27,0,405,405,405,27,405,405,405,405,27,405,405	1/1:0,4,0,0,0,0:4:12:179,12,0,180,12,180,180,12,180,180,180,12,180,180,180,180,12,180,180,180,180	0/5:18,0,0,0,0,14:32:99:563,619,3549,619,3549,3549,619,3549,3549,3549,619,3549,3549,3549,3549,0,2931,2931,2931,2931,2886	3/4:0,0,0,4,2,0:6:40:285,239,223,239,223,223,61,60,60,40,122,120,120,0,102,239,223,223,60,120,223	3/4:0,0,0,3,3,0:6:49:385,287,264,287,264,264,75,74,74,49,101,100,100,0,75,287,264,264,74,100,264
FNWR01000001.1	1784249	.	A	T	34.77	.	AC=2;AF=0.077;AN=26;DP=111;ExcessHet=0.0877;FS=0.000;InbreedingCoeff=0.5525;MLEAC=1;MLEAF=0.038;MQ=60.00;QD=17.39;SOR=2.303	GT:AD:DP:GQ:PL	0/0:5,0:5:15:0,15,153	0/0:4,0:4:12:0,12,144	0/0:9,0:9:27:0,27,292	0/0:10,0:10:27:0,27,405	0/0:3,0:3:9:0,9,105	1/1:0,2:2:6:52,6,0	0/0:35,0:35:99:0,99,1316	0/0:6,0:6:18:0,18,263	0/0:6,0:6:6:0,6,193
FNWR01000001.1	1790768	.	T	TA,TAAAA,TAAA	607.26	.	AC=1,2,3;AF=0.042,0.083,0.125;AN=24;DP=82;ExcessHet=0.0098;FS=0.000;InbreedingCoeff=0.3692;MLEAC=2,3,3;MLEAF=0.083,0.125,0.125;MQ=60.00;QD=31.96;SOR=1.609	GT:AD:DP:GQ:PGT:PID:PL:PS	0/0:3,0,0,0:3:0:.:.:0,0,33,0,33,33,0,33,33,33	0/0:6,0,0,0:6:9:.:.:0,9,135,9,135,135,9,135,135,135	0/0:6,0,0,0:6:0:.:.:0,0,164,0,164,164,0,164,164,164	0/0:13,0,0,0:13:0:.:.:0,0,330,0,330,330,0,330,330,330	0/0:9,0,0,0:9:0:.:.:0,0,33,0,33,33,0,33,33,33	3/3:0,0,0,2:2:6:.:.:40,40,40,40,40,40,6,6,6,0	1/2:0,8,5,0:13:99:.:.:343,146,107,153,0,248,331,142,217,369	.|.:0,0,0,0:.:.:0|1:1790768_T_TAAA:.:1790768	0/0:2,0,0,0:2:0:.:.:0,0,17,0,17,17,0,17,17,17
FNWR01000001.1	1957725	.	TTGTG	T,TTGTGTG,TTGTGTGTG,TTGTGTGTGTG	3665.69	.	AC=2,7,13,2;AF=0.077,0.269,0.500,0.077;AN=26;BaseQRankSum=0.674;DP=138;ExcessHet=3.1876;FS=0.000;InbreedingCoeff=-0.0589;MLEAC=2,7,12,2;MLEAF=0.077,0.269,0.462,0.077;MQ=60.00;MQRankSum=0.00;QD=33.19;ReadPosRankSum=1.53;SOR=0.832	GT:AD:DP:GQ:PL	0/2:1,0,3,0,0:4:1:75,77,87,0,10,1,77,87,10,87,77,87,10,87,87	2/2:0,0,3,0,0:3:15:162,162,162,15,15,0,162,162,15,162,162,162,15,162,162	3/3:0,0,0,2,0:2:5:88,89,90,89,90,90,5,6,6,0,89,90,90,6,90	3/4:0,0,0,4,5:9:97:465,400,375,400,375,375,191,187,187,159,129,127,127,0,97	3/3:0,0,0,3,0:3:12:167,167,167,167,167,167,12,12,12,0,167,167,167,12,167	1/1:0,5,0,0,0:5:15:225,15,0,225,15,225,225,15,225,225,225,15,225,225,225	2/4:0,0,12,0,14:26:99:947,973,1020,587,587,551,973,1020,587,1020,394,457,0,457,463	3/3:0,0,0,3,0:3:9:135,135,135,135,135,135,9,9,9,0,135,135,135,9,135	2/2:0,0,3,0,0:3:9:99,99,99,9,9,0,99,99,9,99,99,99,9,99,99
FNWR01000001.1	2055633	.	T	TAA,TA,TAAAAA	1459.86	.	AC=8,2,1;AF=0.364,0.091,0.045;AN=22;BaseQRankSum=0.287;DP=100;ExcessHet=0.0693;FS=2.778;InbreedingCoeff=0.4675;MLEAC=9,1,1;MLEAF=0.409,0.045,0.045;MQ=60.00;MQRankSum=0.00;QD=23.93;ReadPosRankSum=-7.620e-01;SOR=0.361	GT:AD:DP:GQ:PGT:PID:PL:PS	./.:0,0,0,0:0:.:.:.:0,0,0,0,0,0,0,0,0,0	0/0:6,0,0,0:6:3:.:.:0,3,45,3,45,45,3,45,45,45	0/0:2,0,0,0:2:6:.:.:0,6,89,6,89,89,6,89,89,89	./.:2,0,0,0:2:.:.:.:0,0,0,0,0,0,0,0,0,0	1/1:0,4,0,0:4:12:.:.:118,12,0,118,12,118,118,12,118,118	2/2:0,0,5,0:6:17:.:.:132,138,151,17,17,0,138,151,17,151	0/1:13,19,2,0:34:99:.:.:522,0,353,378,271,604,501,369,668,812	1|1:0,3,0,0:3:9:1|1:2055633_T_TAA:100,9,0,100,9,100,100,9,100,100:2055633	0/0:6,0,0,0:6:0:.:.:0,0,135,0,135,135,0,135,135,135
FNWR01000001.1	2076876	.	T	TACAC,TAC	1075.35	.	AC=2,8;AF=0.077,0.308;AN=26;BaseQRankSum=0.674;DP=128;ExcessHet=2.3480;FS=2.449;InbreedingCoeff=0.0158;MLEAC=1,8;MLEAF=0.038,0.308;MQ=60.00;MQRankSum=0.00;QD=21.09;ReadPosRankSum=0.674;SOR=0.864	GT:AD:DP:GQ:PL	0/0:1,0,0:1:3:0,3,34,3,34,34	0/2:1,0,4:5:5:128,131,148,0,17,5	0/0:12,0,0:12:33:0,33,495,33,495,495	0/2:2,0,5:7:49:158,164,228,0,64,49	0/2:3,0,2:5:57:57,66,166,0,100,94	1/1:0,3,0:3:9:132,9,0,132,9,132	0/0:36,0,0:36:99:0,99,1485,99,1485,1485	0/2:1,0,5:6:19:161,164,198,0,34,19	0/2:2,0,3:5:58:88,94,161,0,67,58
FNWR01000001.1	2106345	.	GT	G	239.56	.	AC=3;AF=0.125;AN=24;BaseQRankSum=-2.530e-01;DP=104;ExcessHet=0.2929;FS=12.700;InbreedingCoeff=0.4435;MLEAC=3;MLEAF=0.125;MQ=60.00;MQRankSum=0.00;QD=18.43;ReadPosRankSum=0.189;SOR=0.020	GT:AD:DP:GQ:PL	0/0:2,0:2:6:0,6,76	0/0:7,0:7:21:0,21,286	0/0:6,0:6:12:0,12,180	0/0:3,0:5:9:0,9,74	./.:2,0:2:.:0,0,0	1/1:0,7:7:21:181,21,0	0/0:28,0:28:78:0,78,1170	0/0:5,0:5:15:0,15,180	0/0:5,0:5:9:0,9,135
FNWR01000001.1	2132034	.	T	C	62.91	.	AC=2;AF=0.143;AN=14;DP=28;ExcessHet=0.1703;FS=0.000;InbreedingCoeff=0.4414;MLEAC=2;MLEAF=0.143;MQ=50.76;QD=31.45;SOR=2.303	GT:AD:DP:GQ:PL	./.:0,0:0:.:0,0,0	./.:0,0:0:.:0,0,0	./.:0,0:0:.:0,0,0	0/0:1,0:1:3:0,3,11	0/0:1,0:1:3:0,3,40	1/1:0,2:2:6:74,6,0	0/0:13,0:13:39:0,39,490	0/0:2,0:2:6:0,6,82	./.:0,0:0:.:0,0,0
FNWR01000001.1	2184681	.	G	A	543.57	.	AC=5;AF=0.192;AN=26;BaseQRankSum=0.431;DP=117;ExcessHet=0.0570;FS=0.000;InbreedingCoeff=0.6762;MLEAC=5;MLEAF=0.192;MQ=60.00;MQRankSum=0.00;QD=33.97;ReadPosRankSum=1.38;SOR=0.976	GT:AD:DP:GQ:PL	0/0:5,0:5:15:0,15,160	0/0:4,0:4:12:0,12,162	0/0:7,0:7:21:0,21,182	0/0:8,0:8:21:0,21,315	0/0:8,0:8:24:0,24,319	1/1:0,8:8:24:349,24,0	0/0:37,0:37:99:0,99,1485	0/0:7,0:7:21:0,21,278	0/0:3,0:3:9:0,9,128
FNWR01000001.1	2184763	.	C	G	536.48	.	AC=5;AF=0.192;AN=26;BaseQRankSum=-2.530e-01;DP=110;ExcessHet=0.0570;FS=0.000;InbreedingCoeff=0.6243;MLEAC=5;MLEAF=0.192;MQ=60.00;MQRankSum=0.00;QD=33.53;ReadPosRankSum=-5.240e-01;SOR=0.269	GT:AD:DP:GQ:PL	0/0:4,0:4:6:0,6,90	0/0:4,0:4:12:0,12,157	0/0:7,0:7:18:0,18,270	0/0:10,0:10:30:0,30,280	0/0:6,0:6:18:0,18,194	1/1:0,7:7:21:294,21,0	0/0:32,0:32:90:0,90,1350	0/0:7,0:7:21:0,21,255	0/0:2,0:2:6:0,6,77
FNWR01000001.1	2187586	.	A	T	310.50	.	AC=2;AF=0.077;AN=26;DP=151;ExcessHet=0.0877;FS=0.000;InbreedingCoeff=0.9610;MLEAC=2;MLEAF=0.077;MQ=60.00;QD=25.57;SOR=1.179	GT:AD:DP:GQ:PL	0/0:6,0:6:18:0,18,230	0/0:5,0:5:15:0,15,193	0/0:14,0:14:42:0,42,518	0/0:10,0:10:30:0,30,400	0/0:13,0:13:36:0,36,540	1/1:0,8:8:24:335,24,0	0/0:27,0:27:72:0,72,1080	0/0:12,0:12:33:0,33,495	0/0:6,0:6:18:0,18,244
FNWR01000001.1	2188176	.	C	T	290.33	.	AC=2;AF=0.077;AN=26;DP=94;ExcessHet=0.0955;FS=0.000;InbreedingCoeff=0.4414;MLEAC=2;MLEAF=0.077;MQ=60.00;QD=28.47;SOR=4.174	GT:AD:DP:GQ:PGT:PID:PL:PS	0/0:2,0:2:6:.:.:0,6,56	0/0:3,0:3:9:.:.:0,9,93	0/0:9,0:9:18:.:.:0,18,270	0/0:4,0:4:12:.:.:0,12,172	0/0:3,0:3:9:.:.:0,9,117	1|1:0,7:7:21:1|1:2188176_C_T:312,21,0:2188176	0/0:36,0:36:99:.:.:0,99,1372	0/0:2,0:2:6:.:.:0,6,86	0/0:2,0:2:6:.:.:0,6,82
FNWR01000001.1	2189310	.	T	C	293.02	.	AC=2;AF=0.091;AN=22;DP=64;ExcessHet=0.1296;FS=0.000;InbreedingCoeff=0.3945;MLEAC=3;MLEAF=0.136;MQ=47.63;QD=35.89;SOR=1.863	GT:AD:DP:GQ:PL	0/0:3,0:3:9:0,9,85	0/0:6,0:6:0:0,0,87	0/0:1,0:1:3:0,3,44	0/0:9,0:9:27:0,27,346	0/0:4,0:4:0:0,0,78	1/1:0,8:8:24:310,24,0	0/0:15,0:15:45:0,45,528	0/0:4,0:4:12:0,12,148	./.:2,0:2:.:0,0,0
FNWR01000001.1	2212603	.	AT	A	203.69	.	AC=2;AF=0.091;AN=22;DP=111;ExcessHet=0.1047;FS=0.000;InbreedingCoeff=0.6682;MLEAC=2;MLEAF=0.091;MQ=60.00;QD=28.25;SOR=1.981	GT:AD:DP:GQ:PGT:PID:PL:PS	./.:0,0:0:.:.:.:0,0,0	0/0:4,0:4:12:.:.:0,12,162	./.:0,0:0:.:.:.:0,0,0	0/0:7,0:7:21:.:.:0,21,262	0/0:9,0:9:27:.:.:0,27,355	1|1:0,5:5:15:1|1:2212603_AT_A:225,15,0:2212603	0/0:37,0:37:87:.:.:0,87,1305	0/0:6,0:6:18:.:.:0,18,263	0/0:1,0:1:3:.:.:0,3,43
FNWR01000001.1	2212625	.	AT	A	208.73	.	AC=2;AF=0.100;AN=20;DP=106;ExcessHet=0.1703;FS=0.000;InbreedingCoeff=0.4220;MLEAC=2;MLEAF=0.100;MQ=60.00;QD=29.01;SOR=1.981	GT:AD:DP:GQ:PGT:PID:PL:PS	./.:0,0:0:.:.:.:0,0,0	0/0:3,0:3:0:.:.:0,0,55	./.:0,0:0:.:.:.:0,0,0	0/0:6,0:6:18:.:.:0,18,250	0/0:7,0:7:0:.:.:0,0,133	1|1:0,5:5:15:1|1:2212603_AT_A:225,15,0:2212603	0/0:36,0:36:93:.:.:0,93,1362	0/0:5,0:5:0:.:.:0,0,132	./.:1,0:1:.:.:.:0,0,0
FNWR01000001.1	2222034	.	C	A	246.77	.	AC=2;AF=0.077;AN=26;DP=136;ExcessHet=0.0877;FS=0.000;InbreedingCoeff=0.6475;MLEAC=2;MLEAF=0.077;MQ=60.00;QD=31.15;SOR=2.303	GT:AD:DP:GQ:PGT:PID:PL:PS	0/0:8,0:8:24:.:.:0,24,268	0/0:7,0:7:15:.:.:0,15,225	0/0:6,0:6:18:.:.:0,18,182	0/0:7,0:7:18:.:.:0,18,270	0/0:6,0:6:18:.:.:0,18,257	1|1:0,6:6:18:1|1:2222018_T_C:270,18,0:2222018	0/0:53,0:53:99:.:.:0,120,1800	0/0:2,0:2:6:.:.:0,6,62	0/0:9,0:9:21:.:.:0,21,315
FNWR01000001.1	2234543	.	TAAAA	T,TA,TAAA	1317.48	.	AC=3,2,1;AF=0.167,0.111,0.056;AN=18;DP=98;ExcessHet=0.0152;FS=0.000;InbreedingCoeff=0.5519;MLEAC=3,3,2;MLEAF=0.167,0.167,0.111;MQ=60.00;QD=32.94;SOR=1.609	GT:AD:DP:GQ:PL	0/0:6,0,0,0:6:9:0,9,135,9,135,135,9,135,135,135	0/0:6,0,0,0:6:9:0,9,135,9,135,135,9,135,135,135	0/0:6,0,0,0:6:3:0,3,45,3,45,45,3,45,45,45	0/0:8,0,0,0:8:6:0,6,90,6,90,90,6,90,90,90	./.:5,0,0,0:5:.:0,0,0,0,0,0,0,0,0,0	1/1:0,2,0,0:2:6:90,6,0,90,6,90,90,6,90,90	2/3:0,0,15,8:23:99:694,662,660,156,190,170,450,438,0,387	0/0:4,0,0,0:4:0:0,0,88,0,88,88,0,88,88,88	./.:4,0,0,0:4:.:0,0,0,0,0,0,0,0,0,0
FNWR01000001.1	2241620	.	G	A	278.68	.	AC=2;AF=0.077;AN=26;DP=132;ExcessHet=0.0955;FS=0.000;InbreedingCoeff=0.6991;MLEAC=2;MLEAF=0.077;MQ=60.00;QD=26.86;SOR=0.941	GT:AD:DP:GQ:PL	0/0:7,0:7:15:0,15,225	0/0:6,0:6:18:0,18,220	0/0:9,0:9:27:0,27,358	0/0:11,0:11:30:0,30,450	0/0:11,0:11:30:0,30,450	1/1:0,7:7:21:302,21,0	0/0:36,0:36:99:0,99,1432	0/0:6,0:6:18:0,18,265	0/0:5,0:5:15:0,15,208
FNWR01000001.1	2250668	.	AGAAGGAAGGAAGGAAGGAAGGAAG	AGAAGGAAG,AGAAGGAAGGAAGGAAGGAAGGAAGGAAG,A,AGAAGGAAGGAAGGAAG,AGAAGGAAGGAAGGAAGGAAG	5441.52	.	AC=14,2,3,3,2;AF=0.538,0.077,0.115,0.115,0.077;AN=26;BaseQRankSum=0.253;DP=186;ExcessHet=3.1876;FS=0.000;InbreedingCoeff=-0.0833;MLEAC=15,1,3,2,2;MLEAF=0.577,0.038,0.115,0.077,0.077;MQ=60.00;MQRankSum=0.00;QD=31.37;ReadPosRankSum=0.00;SOR=0.598	GT:AD:DP:GQ:PL	1/1:0,10,0,0,0,0:10:30:450,30,0,450,30,450,450,30,450,450,450,30,450,450,450,450,30,450,450,450,450	1/3:0,5,0,3,0,0:8:99:337,126,111,337,126,336,210,0,210,201,337,126,336,210,336,337,126,336,210,336,336	1/1:0,5,0,0,0,0:5:16:210,16,0,210,16,210,210,16,210,210,210,16,210,210,210,210,16,210,210,210,210	1/1:0,7,0,0,0,0:7:22:307,22,0,307,22,307,307,22,307,307,307,22,307,307,307,307,22,307,307,307,307	1/3:0,6,0,4,0,0:10:99:409,157,139,409,157,409,252,0,252,240,409,157,409,252,409,409,157,409,252,409,409	5/5:0,0,0,0,0,7:7:21:306,306,306,306,306,306,306,306,306,306,306,306,306,306,306,21,21,21,21,21,0	1/1:0,33,0,0,0,0:33:99:1435,101,0,1435,101,1435,1435,101,1435,1435,1435,101,1435,1435,1435,1435,101,1435,1435,1435,1435	4/4:0,0,0,0,2,0:2:6:91,91,91,91,91,91,91,91,91,91,6,6,6,6,0,91,91,91,91,6,91	0/3:3,0,0,4,0,0:7:99:159,168,285,168,285,285,0,117,117,104,168,285,285,117,285,168,285,285,117,285,285
FNWR01000001.1	2338520	.	A	AATC	225.81	.	AC=2;AF=0.083;AN=24;DP=105;ExcessHet=0.1158;FS=0.000;InbreedingCoeff=0.2844;MLEAC=3;MLEAF=0.125;MQ=60.00;QD=31.00;SOR=1.022	GT:AD:DP:GQ:PGT:PID:PL:PS	0/0:2,0:2:3:.:.:0,3,45	0/0:6,0:6:6:.:.:0,6,90	0/0:5,0:5:6:.:.:0,6,90	0/0:2,0:2:0:.:.:0,0,14	0/0:3,0:3:6:.:.:0,6,90	1|1:0,5:5:18:1|1:2338520_A_AATC:243,18,0:2338520	0/0:38,0:38:0:.:.:0,0,1072	./.:5,0:5:.:.:.:0,0,0	0/0:5,0:5:6:.:.:0,6,90
FNWR01000001.1	2338523	.	T	TAC,C	2169.61	.	AC=2,11;AF=0.091,0.500;AN=22;BaseQRankSum=-1.192e+00;DP=87;ExcessHet=0.0202;FS=0.000;InbreedingCoeff=0.6170;MLEAC=2,11;MLEAF=0.091,0.500;MQ=59.29;MQRankSum=0.00;QD=24.57;ReadPosRankSum=-5.080e-01;SOR=0.721	GT:AD:DP:GQ:PGT:PID:PL:PS	0/0:3,0,0:3:9:.:.:0,9,51,9,51,51	0/0:5,0,0:5:6:.:.:0,6,90,6,90,90	2|2:0,0,3:3:9:1|1:2338521_T_A:135,135,135,9,9,0:2338521	0/0:2,0,0:2:6:.:.:0,6,41,6,41,41	0/0:3,0,0:3:6:.:.:0,6,90,6,90,90	1|1:0,5,0:5:15:1|1:2338520_A_AATC:198,15,0,198,15,198:2338520	2|2:0,0,31:31:96:1|1:2338521_T_A:1428,1428,1428,96,96,0:2338521	./.:4,0,0:4:.:.:.:0,0,0,0,0,0	2|2:0,0,3:3:9:1|1:2338521_T_A:135,135,135,9,9,0:2338521
FNWR01000001.1	2338525	.	TTG	T	182.52	.	AC=2;AF=0.125;AN=16;DP=77;ExcessHet=0.1472;FS=0.000;InbreedingCoeff=0.4774;MLEAC=3;MLEAF=0.188;MQ=60.00;QD=30.05;SOR=2.303	GT:AD:DP:GQ:PGT:PID:PL:PS	./.:0,0:0:.:.:.:0,0,0	0/0:5,0:5:6:.:.:0,6,90	./.:3,0:3:.:.:.:0,0,0	0/0:1,0:1:3:.:.:0,3,12	0/0:3,0:3:6:.:.:0,6,90	1|1:0,2:2:15:1|1:2338520_A_AATC:198,15,0:2338520	0/0:30,0:30:66:.:.:0,66,990	./.:4,0:4:.:.:.:0,0,0	./.:3,0:3:.:.:.:0,0,0
FNWR01000001.1	2338526	.	T	TAC,A,*	2378.45	.	AC=5,5,2;AF=0.278,0.278,0.111;AN=18;DP=80;ExcessHet=0.0098;FS=0.000;InbreedingCoeff=0.6284;MLEAC=6,7,2;MLEAF=0.333,0.389,0.111;MQ=58.94;QD=30.75;SOR=1.140	GT:AD:DP:GQ:PGT:PID:PL:PS	0/0:2,0,0,0:2:3:.:.:0,3,45,3,45,45,3,45,45,45	2|2:0,0,5,0:5:18:1|1:2338518_G_GA:270,270,270,18,18,0,270,270,18,270:2338518	./.:3,0,0,0:3:.:.:.:0,0,0,0,0,0,0,0,0,0	0/0:2,0,0,0:2:6:.:.:0,6,55,6,55,55,6,55,55,55	2|2:0,0,3,0:3:9:1|1:2338518_G_GA:135,135,135,9,9,0,135,135,9,135:2338518	3|3:0,0,0,2:2:15:1|1:2338520_A_AATC:198,198,198,198,198,198,15,15,15,0:2338520	1|1:0,31,0,0:31:93:1|1:2338521_T_A:1395,93,0,1395,93,1395,1395,93,1395,1395:2338521	./.:4,0,0,0:4:.:.:.:0,0,0,0,0,0,0,0,0,0	./.:3,0,0,0:3:.:.:.:0,0,0,0,0,0,0,0,0,0
FNWR01000001.1	2338527	.	G	A,C,T,*	2691.26	.	AC=6,5,5,2;AF=0.333,0.278,0.278,0.111;AN=18;DP=82;ExcessHet=3.0103;FS=0.000;InbreedingCoeff=0.6061;MLEAC=6,6,6,2;MLEAF=0.333,0.333,0.333,0.111;MQ=59.05;QD=30.96;SOR=1.503	GT:AD:DP:GQ:PGT:PID:PL:PS	./.:3,0,0,0,0:3:.:.:.:0,0,0,0,0,0,0,0,0,0,0,0,0,0,0	2|2:0,0,5,0,0:5:15:1|1:2338518_G_GA:225,225,225,15,15,0,225,225,15,225,225,225,15,225,225:2338518	1|1:0,3,0,0,0:3:9:1|1:2338521_T_A:135,9,0,135,9,135,135,9,135,135,135,9,135,135,135:2338521	./.:3,0,0,0,0:3:.:.:.:0,0,0,0,0,0,0,0,0,0,0,0,0,0,0	2|2:0,0,3,0,0:3:9:1|1:2338518_G_GA:135,135,135,9,9,0,135,135,9,135,135,135,9,135,135:2338518	4|4:0,0,0,0,2:2:15:1|1:2338520_A_AATC:198,198,198,198,198,198,198,198,198,198,15,15,15,15,0:2338520	3|3:0,0,0,30,0:30:93:1|1:2338521_T_A:1395,1395,1395,1395,1395,1395,93,93,93,0,1395,1395,1395,93,1395:2338521	./.:4,0,0,0,0:4:.:.:.:0,0,0,0,0,0,0,0,0,0,0,0,0,0,0	1|1:0,3,0,0,0:3:9:1|1:2338521_T_A:135,9,0,135,9,135,135,9,135,135,135,9,135,135,135:2338521
FNWR01000001.1	2344472	.	AACACAC	A,AAC,AACAC	5549.22	.	AC=21,1,2;AF=0.808,0.038,0.077;AN=26;DP=157;ExcessHet=0.0877;FS=0.000;InbreedingCoeff=0.7859;MLEAC=22,1,1;MLEAF=0.846,0.038,0.038;MQ=60.00;QD=27.05;SOR=0.709	GT:AD:DP:GQ:PL	1/1:0,7,0,0:7:21:295,21,0,295,21,295,295,21,295,295	1/1:0,8,0,0:8:25:347,25,0,347,25,347,347,25,347,347	1/1:0,12,0,0:12:36:524,36,0,524,36,524,524,36,524,524	1/1:0,11,0,0:11:33:495,33,0,495,33,495,495,33,495,495	1/1:0,9,0,0:9:27:405,27,0,405,27,405,405,27,405,405	3/3:0,0,0,5:5:14:123,123,123,123,123,123,14,14,14,0	1/1:0,34,0,0:34:99:1487,103,0,1487,103,1487,1487,103,1487,1487	1/1:0,6,0,0:6:18:270,18,0,270,18,270,270,18,270,270	1/1:0,7,0,0:7:21:315,21,0,315,21,315,315,21,315,315
FNWR01000001.1	2376697	.	C	CAA,CTGTCAA,CTGTCAAAAA	477.85	.	AC=2,2,2;AF=0.333,0.333,0.333;AN=6;DP=52;ExcessHet=3.0103;FS=0.000;InbreedingCoeff=0.4583;MLEAC=3,5,5;MLEAF=0.500,0.833,0.833;MQ=58.79;QD=28.70;SOR=1.022	GT:AD:DP:GQ:PL	./.:1,0,0,0:1:.:0,0,0,0,0,0,0,0,0,0	./.:3,0,0,0:3:.:0,0,0,0,0,0,0,0,0,0	./.:0,0,0,0:0:.:0,0,0,0,0,0,0,0,0,0	./.:4,0,0,0:4:.:0,0,0,0,0,0,0,0,0,0	./.:5,0,0,0:5:.:0,0,0,0,0,0,0,0,0,0	1/1:0,2,0,0:2:6:60,6,0,60,6,60,60,6,60,60	2/3:0,0,4,3:7:93:277,279,785,117,144,93,140,167,0,153	./.:3,0,0,0:3:.:0,0,0,0,0,0,0,0,0,0	./.:6,0,0,0:6:.:0,0,0,0,0,0,0,0,0,0
FNWR01000001.1	2466157	.	ACC	AC,A,ACCCCC	856.25	.	AC=6,2,1;AF=0.300,0.100,0.050;AN=20;BaseQRankSum=0.00;DP=61;ExcessHet=0.2340;FS=3.385;InbreedingCoeff=0.3557;MLEAC=8,2,2;MLEAF=0.400,0.100,0.100;MQ=60.00;MQRankSum=0.00;QD=32.93;ReadPosRankSum=-9.670e-01;SOR=2.066	GT:AD:DP:GQ:PL	0/0:4,0,0,0:4:0:0,0,59,0,59,59,0,59,59,59	./.:1,0,0,0:1:.:0,0,0,0,0,0,0,0,0,0	./.:3,0,0,0:3:.:0,0,0,0,0,0,0,0,0,0	0/0:7,0,0,0:7:0:0,0,134,0,134,134,0,134,134,134	0/0:5,0,0,0:5:0:0,0,53,0,53,53,0,53,53,53	2/2:0,0,4,0:4:12:154,154,154,12,12,0,154,154,12,154	1/3:0,6,0,6:12:99:403,252,234,417,252,453,169,0,216,234	0/1:2,1,0,0:3:19:19,0,47,25,50,75,25,50,75,75	1/1:0,2,0,0:2:6:51,6,0,51,6,51,51,6,51,51
FNWR01000001.1	2474557	.	T	TACAC,TACACACAC,TACACAC,TAC	2421.22	.	AC=8,2,2,2;AF=0.308,0.077,0.077,0.077;AN=26;BaseQRankSum=0.319;DP=142;ExcessHet=0.4083;FS=1.026;InbreedingCoeff=0.3296;MLEAC=8,2,2,2;MLEAF=0.308,0.077,0.077,0.077;MQ=58.97;MQRankSum=0.00;QD=31.86;ReadPosRankSum=-3.190e-01;SOR=0.664	GT:AD:DP:GQ:PL	0/1:1,3,0,0,0:4:41:123,0,41,126,50,176,126,50,176,176,126,50,176,176,176	0/0:5,0,0,0,0:5:9:0,9,135,9,135,135,9,135,135,135,9,135,135,135,135	0/0:7,0,0,0,0:7:12:0,12,180,12,180,180,12,180,180,180,12,180,180,180,180	1/4:0,5,0,0,2:7:43:267,57,43,245,58,234,245,58,234,234,156,0,153,153,137	1/4:1,3,0,0,5:9:60:234,111,152,223,154,256,223,154,256,256,60,0,91,91,66	3/3:0,0,0,9,0:9:27:404,405,405,405,405,405,27,27,27,0,405,405,405,27,405	0/1:12,13,0,0,0:25:99:509,0,561,546,600,1146,546,600,1146,1146,546,600,1146,1146,1146	1/2:0,2,1,0,0:3:36:126,42,36,84,0,81,126,42,84,126,126,42,84,126,126	0/0:7,0,0,0,0:7:15:0,15,225,15,225,225,15,225,225,225,15,225,225,225,225
FNWR01000001.1	2527789	.	G	GTTTTTTT,GTTTT,GTTTTTT	871.87	.	AC=1,3,1;AF=0.045,0.136,0.045;AN=22;BaseQRankSum=-2.100e+00;DP=95;ExcessHet=0.1020;FS=0.000;InbreedingCoeff=0.2921;MLEAC=2,3,2;MLEAF=0.091,0.136,0.091;MQ=60.00;MQRankSum=0.00;QD=22.36;ReadPosRankSum=-1.737e+00;SOR=0.963	GT:AD:DP:GQ:PGT:PID:PL:PS	0/0:1,0,0,0:1:3:.:.:0,3,41,3,41,41,3,41,41,41	./.:0,0,0,0:0:.:.:.:0,0,0,0,0,0,0,0,0,0	0/0:5,0,0,0:5:0:.:.:0,0,121,0,121,121,0,121,121,121	0/0:6,0,0,0:6:12:.:.:0,12,180,12,180,180,12,180,180,180	0/0:9,0,0,0:9:0:.:.:0,0,288,0,288,288,0,288,288,288	2|2:0,0,2,0:2:6:1|1:2527789_G_GTTTT:77,77,77,6,6,0,77,77,6,77:2527789	0|1:18,12,0,0:30:99:0|1:2527789_G_GTTTTTTT:398,0,1104,456,1141,1596,456,1141,1596,1596:2527789	0/0:10,0,0,0:10:0:.:.:0,0,190,0,190,190,0,190,190,190	0/0:7,0,0,0:7:0:.:.:0,0,201,0,201,201,0,201,201,201
FNWR01000001.1	2585464	.	C	T	195.46	.	AC=2;AF=0.077;AN=26;DP=142;ExcessHet=0.0955;FS=0.000;InbreedingCoeff=0.6461;MLEAC=2;MLEAF=0.077;MQ=60.00;QD=29.03;SOR=1.022	GT:AD:DP:GQ:PL	0/0:5,0:5:15:0,15,186	0/0:9,0:9:27:0,27,364	0/0:4,0:4:12:0,12,142	0/0:15,0:15:42:0,42,630	0/0:13,0:13:33:0,33,495	1/1:0,5:5:15:218,15,0	0/0:39,0:39:99:0,105,1575	0/0:13,0:13:39:0,39,554	0/0:5,0:5:12:0,12,180
FNWR01000001.1	2585476	.	G	T	200.55	.	AC=2;AF=0.077;AN=26;DP=152;ExcessHet=0.0877;FS=0.000;InbreedingCoeff=0.8342;MLEAC=1;MLEAF=0.038;MQ=60.00;QD=31.36;SOR=1.022	GT:AD:DP:GQ:PL	0/0:5,0:5:15:0,15,186	0/0:9,0:9:24:0,24,360	0/0:8,0:8:24:0,24,286	0/0:16,0:16:45:0,45,675	0/0:13,0:13:39:0,39,528	1/1:0,5:5:15:224,15,0	0/0:39,0:39:99:0,105,1575	0/0:14,0:14:42:0,42,607	0/0:5,0:5:12:0,12,180
FNWR01000001.1	2598082	.	T	TTGTGTG,TTGTGTGTGTG	2074.71	.	AC=10,2;AF=0.385,0.077;AN=26;BaseQRankSum=-4.310e-01;DP=169;ExcessHet=5.7339;FS=3.623;InbreedingCoeff=-0.3107;MLEAC=11,1;MLEAF=0.423,0.038;MQ=58.92;MQRankSum=-3.190e-01;QD=20.54;ReadPosRankSum=-5.980e-01;SOR=0.377	GT:AD:DP:GQ:PL	0/1:3,3,0:6:99:117,0,138,126,147,273	0/1:3,3,0:6:99:117,0,117,126,126,252	1/1:1,11,0:12:16:449,16,0,452,33,469	0/1:3,3,0:6:99:117,0,174,126,183,309	0/0:19,0,0:19:45:0,45,675,45,675,675	2/2:0,0,2:2:9:134,135,135,9,9,0	0/1:23,21,0:44:99:813,0,1044,882,1108,1989	0/0:7,0,0:7:21:0,21,276,21,276,276	0/1:1,3,0:4:62:123,0,62,126,71,197
FNWR01000001.1	2619477	.	CTCTG	C	190.52	.	AC=2;AF=0.077;AN=26;DP=134;ExcessHet=0.0877;FS=0.000;InbreedingCoeff=0.6139;MLEAC=2;MLEAF=0.077;MQ=60.00;QD=29.86;SOR=1.981	GT:AD:DP:GQ:PL	0/0:6,0:6:12:0,12,180	0/0:4,0:4:12:0,12,172	0/0:9,0:9:21:0,21,315	0/0:13,0:13:36:0,36,540	0/0:7,0:7:21:0,21,221	1/1:0,5:5:15:213,15,0	0/0:40,0:40:99:0,102,1516	0/0:8,0:8:24:0,24,313	0/0:6,0:6:12:0,12,180
FNWR01000001.1	2619479	.	CTGTGTGTGTG	C,CTGTGTG,CTGTG,*	2858.49	.	AC=9,7,3,2;AF=0.375,0.292,0.125,0.083;AN=24;BaseQRankSum=1.35;DP=134;ExcessHet=0.2929;FS=2.814;InbreedingCoeff=0.5271;MLEAC=9,8,3,2;MLEAF=0.375,0.333,0.125,0.083;MQ=60.00;MQRankSum=0.00;QD=33.63;ReadPosRankSum=-3.300e-01;SOR=0.330	GT:AD:DP:GQ:PL	3/3:0,0,0,3,0:3:9:114,114,114,114,114,114,9,9,9,0,114,114,114,9,114	1/1:0,4,0,0,0:4:12:180,12,0,180,12,180,180,12,180,180,180,12,180,180,180	1/2:0,3,4,0,0:7:99:291,168,187,123,0,111,294,184,126,307,294,184,126,307,307	2/2:0,0,7,0,0:7:22:298,298,298,22,22,0,298,298,22,298,298,298,22,298,298	2/2:0,0,3,0,0:3:9:135,135,135,9,9,0,135,135,9,135,135,135,9,135,135	4/4:0,0,0,0,5:5:15:213,213,213,213,213,213,213,213,213,213,15,15,15,15,0	0/3:11,0,0,12,0:23:99:472,505,1104,505,1104,1104,0,599,599,562,505,1104,1104,599,1104	1/2:0,2,6,0,0:8:66:333,250,246,84,0,66,334,251,84,335,334,251,84,335,335	1/1:0,4,0,0,0:4:12:180,12,0,180,12,180,180,12,180,180,180,12,180,180,180
FNWR01000001.1	2699132	.	C	A	153.61	.	AC=2;AF=0.077;AN=26;DP=135;ExcessHet=0.0877;FS=0.000;InbreedingCoeff=0.6298;MLEAC=1;MLEAF=0.038;MQ=60.00;QD=30.20;SOR=3.258	GT:AD:DP:GQ:PL	0/0:5,0:5:15:0,15,170	0/0:3,0:3:9:0,9,134	0/0:14,0:14:42:0,42,489	0/0:13,0:13:39:0,39,539	0/0:9,0:9:21:0,21,315	1/1:0,4:4:12:175,12,0	0/0:40,0:40:99:0,104,1499	0/0:4,0:4:9:0,9,135	0/0:5,0:5:15:0,15,211
FNWR01000001.1	2718143	.	A	G	77.08	.	AC=2;AF=0.143;AN=14;DP=65;ExcessHet=0.2020;FS=0.000;InbreedingCoeff=0.2831;MLEAC=3;MLEAF=0.214;MQ=54.08;QD=25.69;SOR=1.179	GT:AD:DP:GQ:PL	./.:1,0:1:.:0,0,0	./.:3,0:3:.:0,0,0	0/0:1,0:1:3:0,3,40	./.:1,0:1:.:0,0,0	./.:8,0:8:.:0,0,0	1/1:0,3:3:9:85,9,0	0/0:29,0:29:0:0,0,697	0/0:5,0:5:3:0,3,45	0/0:1,0:1:3:0,3,39
FNWR01000001.1	2724716	.	T	TA,TAAAA	305.44	.	AC=4,2;AF=0.154,0.077;AN=26;DP=120;ExcessHet=0.0036;FS=0.000;InbreedingCoeff=0.6844;MLEAC=3,2;MLEAF=0.115,0.077;MQ=60.00;QD=27.77;SOR=1.270	GT:AD:DP:GQ:PL	0/0:5,0,0:5:12:0,12,180,12,180,180	1/1:0,4,0:4:11:85,11,0,85,11,85	0/0:2,0,0:2:6:0,6,76,6,76,76	0/0:8,0,0:8:24:0,24,283,24,283,283	0/0:7,0,0:7:0:0,0,221,0,221,221	2/2:0,0,5:5:15:214,214,214,15,15,0	0/0:47,0,0:47:99:0,120,1800,120,1800,1800	0/0:9,0,0:9:27:0,27,303,27,303,303	1/1:0,2,0:2:6:52,6,0,52,6,52
FNWR01000001.1	2766351	.	GTT	GT,G,*	2498.41	.	AC=9,4,2;AF=0.346,0.154,0.077;AN=26;BaseQRankSum=-3.550e-01;DP=157;ExcessHet=0.2807;FS=0.000;InbreedingCoeff=0.3549;MLEAC=10,4,2;MLEAF=0.385,0.154,0.077;MQ=60.00;MQRankSum=0.00;QD=19.99;ReadPosRankSum=0.619;SOR=0.825	GT:AD:DP:GQ:PL	0/3:5,0,0,6:11:60:230,244,322,244,322,322,0,78,78,60	0/0:4,0,0,0:4:3:0,3,45,3,45,45,3,45,45,45	0/1:7,8,0,0:15:99:159,0,114,180,138,318,180,138,318,318	0/3:2,0,0,9:11:25:358,364,416,364,416,416,0,52,52,25	1/1:0,11,0,0:11:33:268,33,0,268,33,268,268,33,268,268	2/2:0,0,9,0:9:27:325,325,325,27,27,0,325,325,27,325	1/1:0,38,0,2:40:99:1047,120,0,1091,125,1251,1059,106,1276,1435	1/1:0,11,0,0:11:33:284,33,0,284,33,284,284,33,284,284	0/0:4,0,0,0:4:9:0,9,135,9,135,135,9,135,135,135
FNWR01000001.1	2845151	.	CATATATATATATATATATATAT	CATATATATATATATATATATATATAT,CATATATAT,CATATATATATATATATAT,CATATATATATATAT,C	616.97	.	AC=2,1,2,1,2;AF=0.143,0.071,0.143,0.071,0.143;AN=14;BaseQRankSum=0.319;DP=83;ExcessHet=0.7136;FS=3.222;InbreedingCoeff=0.2699;MLEAC=2,2,2,2,2;MLEAF=0.143,0.143,0.143,0.143,0.143;MQ=59.68;MQRankSum=0.00;QD=32.47;ReadPosRankSum=0.00;SOR=2.833	GT:AD:DP:GQ:PL	./.:0,0,0,0,0,0:0:.:0,0,0,0,0,0,0,0,0,0,0,0,0,0,0,0,0,0,0,0,0	5/5:0,0,0,0,0,1:1:3:46,46,46,46,46,46,46,46,46,46,46,46,46,46,46,3,3,3,3,3,0	./.:1,0,0,0,0,0:1:.:0,0,0,0,0,0,0,0,0,0,0,0,0,0,0,0,0,0,0,0,0	0/0:4,0,0,0,0,0:4:3:0,3,45,3,45,45,3,45,45,45,3,45,45,45,45,3,45,45,45,45,45	0/0:1,0,0,0,0,0:1:3:0,3,38,3,38,38,3,38,38,38,3,38,38,38,38,3,38,38,38,38,38	3/3:0,0,0,2,0,0:2:6:90,90,90,90,90,90,6,6,6,0,90,90,90,6,90,90,90,90,6,90,90	0/2:3,0,8,0,0,0:11:99:302,311,719,0,408,383,311,719,408,719,311,719,408,719,719,311,719,408,719,719,719	./.:5,0,0,0,0,0:5:.:0,0,0,0,0,0,0,0,0,0,0,0,0,0,0,0,0,0,0,0,0	./.:3,0,0,0,0,0:3:.:0,0,0,0,0,0,0,0,0,0,0,0,0,0,0,0,0,0,0,0,0
FNWR01000001.1	2860721	.	TCTC	T,GCTC	2572.39	.	AC=4,10;AF=0.286,0.714;AN=14;DP=69;ExcessHet=3.0103;FS=0.000;InbreedingCoeff=0.5926;MLEAC=6,11;MLEAF=0.429,0.786;MQ=58.16;QD=29.14;SOR=0.804	GT:AD:DP:GQ:PGT:PID:PL:PS	.|.:0,0,0:.:.:0|1:2860683_T_A:.:2860683	2|2:0,0,4:4:12:1|1:2860683_T_A:180,180,180,12,12,0:2860683	./.:2,0,0:2:.:.:.:0,0,0,0,0,0	./.:4,0,0:4:.:.:.:0,0,0,0,0,0	2|2:0,0,2:2:9:1|1:2860683_T_A:135,135,135,9,9,0:2860683	1|1:0,3,0:3:12:1|1:2860683_T_A:180,12,0,180,12,180:2860683	2|2:0,0,29:29:87:1|1:2860683_T_A:1305,1305,1305,87,87,0:2860683	./.:6,0,0:6:.:.:.:0,0,0,0,0,0	./.:0,0,0:0:.:.:.:0,0,0,0,0,0
FNWR01000001.1	2860724	.	C	CA,CAT,*	1373.08	.	AC=4,2,4;AF=0.286,0.143,0.286;AN=14;DP=67;ExcessHet=0.0458;FS=0.000;InbreedingCoeff=0.6213;MLEAC=5,2,6;MLEAF=0.357,0.143,0.429;MQ=59.02;QD=29.85;SOR=0.776	GT:AD:DP:GQ:PGT:PID:PL:PS	.|.:0,0,0,0:.:.:0|1:2860683_T_A:.:2860683	0/0:4,0,0,0:4:3:.:.:0,3,45,3,45,45,3,45,45,45	./.:2,0,0,0:2:.:.:.:0,0,0,0,0,0,0,0,0,0	./.:5,0,0,0:5:.:.:.:0,0,0,0,0,0,0,0,0,0	./.:0,0,0,0:0:.:.:.:0,0,0,0,0,0,0,0,0,0	3|3:0,0,0,3:3:12:1|1:2860683_T_A:180,180,180,180,180,180,12,12,12,0:2860683	1|1:0,28,0,0:28:87:1|1:2860683_T_A:1305,87,0,1305,87,1305,1305,87,1305,1305:2860683	0/0:6,0,0,0:6:6:.:.:0,6,90,6,90,90,6,90,90,90	./.:0,0,0,0:0:.:.:.:0,0,0,0,0,0,0,0,0,0
FNWR01000001.1	2881019	.	TCACACACACACA	TCA,TCACACACA,TCACACACACACACA,TCACACACACA,TCACA,T	3169.29	.	AC=2,4,2,3,6,2;AF=0.077,0.154,0.077,0.115,0.231,0.077;AN=26;BaseQRankSum=0.598;DP=143;ExcessHet=0.0189;FS=2.032;InbreedingCoeff=0.7101;MLEAC=2,4,1,3,6,2;MLEAF=0.077,0.154,0.038,0.115,0.231,0.077;MQ=60.00;MQRankSum=0.00;QD=28.26;ReadPosRankSum=1.50;SOR=0.310	GT:AD:DP:GQ:PL	5/5:0,0,0,0,0,3,0:3:10:136,136,136,136,136,136,136,136,136,136,136,136,136,136,136,10,10,10,10,10,0,136,136,136,136,136,10,136	0/5:3,0,0,0,0,3,0:6:66:118,126,202,126,202,202,126,202,202,202,126,202,202,202,202,0,75,75,75,75,66,126,202,202,202,202,75,202	5/6:0,0,0,0,0,4,4:8:99:312,295,304,295,304,304,295,304,304,304,295,304,304,304,304,136,136,136,136,136,121,139,154,154,154,154,0,151	0/0:7,0,0,0,0,0,0:7:6:0,6,90,6,90,90,6,90,90,90,6,90,90,90,90,6,90,90,90,90,90,6,90,90,90,90,90,90	2/4:0,0,4,0,3,0,0:7:64:239,216,206,76,76,64,216,206,76,206,109,106,0,106,88,216,206,76,206,106,206,216,206,76,206,106,206,206	3/3:0,0,0,4,0,0,0:4:12:110,110,110,110,110,110,12,12,12,0,110,110,110,12,110,110,110,110,12,110,110,110,110,110,12,110,110,110	2/5:1,0,12,0,0,16,0:29:99:1116,1121,1169,630,672,636,1121,1169,672,1169,1121,1169,672,1169,1169,450,499,0,499,499,455,1121,1169,672,1169,1169,499,1169	1/2:0,2,3,0,0,0,0:5:75:211,126,120,84,0,75,210,126,84,210,210,126,84,210,210,210,126,84,210,210,210,210,126,84,210,210,210,210	4/4:0,0,0,0,4,0,0:4:12:99,99,99,99,99,99,99,99,99,99,12,12,12,12,0,99,99,99,99,12,99,99,99,99,99,12,99,99
FNWR01000001.1	3049698	.	C	CTATATATA,CTATATA	235.04	.	AC=2,2;AF=0.083,0.083;AN=24;DP=69;ExcessHet=0.0135;FS=0.000;InbreedingCoeff=0.5348;MLEAC=2,2;MLEAF=0.083,0.083;MQ=60.00;QD=30.93;SOR=1.329	GT:AD:DP:GQ:PL	0/0:2,0,0:2:3:0,3,45,3,45,45	0/0:4,0,0:4:6:0,6,90,6,90,90	0/0:2,0,0:2:3:0,3,45,3,45,45	./.:5,0,0:5:.:0,0,0,0,0,0	0/0:3,0,0:3:6:0,6,90,6,90,90	1/1:0,3,0:3:9:135,9,0,135,9,135	2/2:0,0,3:3:9:134,134,135,9,9,0	0/0:6,0,0:6:9:0,9,135,9,135,135	0/0:5,0,0:5:15:0,15,166,15,166,166
FNWR01000001.1	3053923	.	G	A	114.83	.	AC=2;AF=0.083;AN=24;DP=103;ExcessHet=0.0955;FS=0.000;InbreedingCoeff=0.6389;MLEAC=1;MLEAF=0.042;MQ=59.52;QD=30.60;SOR=2.833	GT:AD:DP:GQ:PL	0/0:3,0:3:9:0,9,93	./.:1,0:1:.:0,0,0	0/0:7,0:7:21:0,21,201	0/0:10,0:10:24:0,24,360	0/0:9,0:9:27:0,27,365	1/1:0,3:3:9:134,9,0	0/0:31,0:31:78:0,78,1177	0/0:4,0:4:12:0,12,150	0/0:2,0:2:6:0,6,79
FNWR01000001.1	3098773	.	A	AAAGAAGAAGAAAG,AAGAAGAAGAAGAAAG,AAAAAGAAGAAGAAAG	2228.61	.	AC=4,1,1;AF=0.200,0.050,0.050;AN=20;BaseQRankSum=-1.340e-01;DP=94;ExcessHet=0.0067;FS=0.000;InbreedingCoeff=0.4975;MLEAC=5,2,2;MLEAF=0.250,0.100,0.100;MQ=58.91;MQRankSum=0.00;QD=30.60;ReadPosRankSum=0.926;SOR=0.343	GT:AD:DP:GQ:PGT:PID:PL:PS	0/0:2,0,0,0:2:3:.:.:0,3,45,3,45,45,3,45,45,45	./.:1,0,0,0:1:.:.:.:0,0,0,0,0,0,0,0,0,0	0/0:2,0,0,0:2:3:.:.:0,3,45,3,45,45,3,45,45,45	./.:3,0,0,0:3:.:.:.:0,0,0,0,0,0,0,0,0,0	0/0:2,0,0,0:2:3:.:.:0,3,45,3,45,45,3,45,45,45	1|1:0,4,0,0:4:11:1|1:3098760_C_A:193,11,0,196,18,203,196,18,203,203:3098760	2/3:1,0,16,12:30:99:.:.:1135,1164,1327,489,548,613,640,778,0,730	0/0:3,0,0,0:3:3:.:.:0,3,45,3,45,45,3,45,45,45	0/0:10,0,0,0:10:3:.:.:0,3,45,3,45,45,3,45,45,45
FNWR01000001.1	3109664	.	TCACACACACA	TCACACA,TCA,T,TCACA	4117	.	AC=4,8,5,2;AF=0.154,0.308,0.192,0.077;AN=26;BaseQRankSum=-5.660e-01;DP=147;ExcessHet=0.3951;FS=4.840;InbreedingCoeff=0.3470;MLEAC=3,8,5,2;MLEAF=0.115,0.308,0.192,0.077;MQ=59.96;MQRankSum=0.00;QD=28.27;ReadPosRankSum=-5.240e-01;SOR=1.290	GT:AD:DP:GQ:PL	3/3:0,0,0,7,0:7:21:316,316,316,316,316,316,21,21,21,0,316,316,316,21,316	0/3:3,0,0,4,0:7:99:152,161,483,161,483,483,0,322,322,310,161,483,483,322,483	0/4:3,0,0,0,4:7:96:159,168,277,168,277,277,168,277,277,277,0,109,109,109,96	2/2:0,0,4,0,0:4:12:176,176,176,12,12,0,176,176,12,176,176,176,12,176,176	2/3:0,0,3,6,0:9:75:339,303,287,157,154,134,100,98,0,75,303,287,154,98,287	1/1:0,5,0,0,0:5:15:225,15,0,225,15,225,225,15,225,225,225,15,225,225,225	2/2:0,0,33,0,0:33:99:1473,1473,1473,100,100,0,1473,1473,100,1473,1473,1473,100,1473,1473	2/2:0,0,9,0,0:9:27:398,398,398,27,27,0,398,398,27,398,398,398,27,398,398	0/3:5,0,0,3,0:8:99:111,126,623,126,623,623,0,497,497,487,126,623,623,497,623
FNWR01000001.1	3111132	.	C	CTTT,CTTTTTTT,CTT	1165.29	.	AC=3,1,2;AF=0.167,0.056,0.111;AN=18;DP=90;ExcessHet=3.0103;FS=0.000;InbreedingCoeff=0.3402;MLEAC=5,2,4;MLEAF=0.278,0.111,0.222;MQ=60.00;QD=26.02;SOR=0.818	GT:AD:DP:GQ:PL	0/0:5,0,0,0:5:0:0,0,127,0,127,127,0,127,127,127	./.:5,0,0,0:5:.:0,0,0,0,0,0,0,0,0,0	./.:1,0,0,0:1:.:0,0,0,0,0,0,0,0,0,0	0/0:8,0,0,0:8:0:0,0,126,0,126,126,0,126,126,126	0/0:10,0,0,0:10:0:0,0,7,0,7,7,0,7,7,7	1/1:0,4,0,0:4:12:162,12,0,166,12,171,166,12,171,171	3/3:0,0,0,21:21:63:665,665,665,665,665,665,63,63,63,0	./.:3,0,0,0:3:.:0,0,0,0,0,0,0,0,0,0	./.:2,0,0,0:2:.:0,0,0,0,0,0,0,0,0,0
FNWR01000001.1	3259117	.	CA	CAA,C	616.79	.	AC=2,3;AF=0.083,0.125;AN=24;BaseQRankSum=1.91;DP=143;ExcessHet=0.1020;FS=10.545;InbreedingCoeff=0.3202;MLEAC=3,3;MLEAF=0.125,0.125;MQ=60.00;MQRankSum=0.00;QD=12.59;ReadPosRankSum=0.469;SOR=1.223	GT:AD:DP:GQ:PL	2/2:0,0,4:4:12:111,111,111,12,12,0	0/0:5,0,0:5:0:0,0,46,0,46,46	0/0:2,0,0:2:6:0,6,86,6,86,86	0/0:11,0,0:11:0:0,0,165,0,165,165	0/0:5,0,0:5:12:0,12,180,12,180,180	1/1:1,9,0:10:20:228,20,0,231,27,238	0/2:20,0,15:35:99:311,370,838,0,467,422	0/0:7,0,0:7:0:0,0,189,0,189,189	0/0:3,0,0:3:9:0,9,96,9,96,96
FNWR01000001.1	3291918	.	A	AC,*	91.87	.	AC=2,9;AF=0.083,0.375;AN=24;DP=109;ExcessHet=0.5307;FS=4.256;InbreedingCoeff=0.2911;MLEAC=1,11;MLEAF=0.042,0.458;MQ=60.00;QD=1.53;SOR=0.201	GT:AD:DP:GQ:PGT:PID:PL:PS	2|2:0,0,4:4:12:1|1:3291917_TAAAAAAAA_T:174,174,174,12,12,0:3291917	0/0:4,0,0:4:6:.:.:0,6,90,6,90,90	0|2:1,0,2:3:47:0|1:3291895_TA_T:79,85,138,0,53,47:3291895	0/0:9,0,0:9:9:.:.:0,9,135,9,135,135	2|2:0,0,5:5:15:1|1:3291895_TA_T:225,225,225,15,15,0:3291895	1|1:0,3,0:3:9:1|1:3291918_A_AC:110,9,0,110,9,110:3291918	0|2:4,0,17:21:99:0|1:3291917_TAAAAAAAA_T:721,736,935,0,199,144:3291917	2|2:0,0,11:11:33:1|1:3291895_TA_T:486,486,486,33,33,0:3291895	./.:1,0,0:1:.:.:.:0,0,0,0,0,0
FNWR01000001.1	3338896	.	CATATATATATATAT	C,CATATATATATATATAT,CATATATATATATATATATAT,CATATATATAT,CATATATATATATATATAT	2082.99	.	AC=5,2,2,1,3;AF=0.227,0.091,0.091,0.045,0.136;AN=22;BaseQRankSum=0.967;DP=99;ExcessHet=0.7145;FS=4.481;InbreedingCoeff=0.2521;MLEAC=6,3,1,1,3;MLEAF=0.273,0.136,0.045,0.045,0.136;MQ=59.71;MQRankSum=0.00;QD=30.87;ReadPosRankSum=1.04;SOR=0.148	GT:AD:DP:GQ:PL	./.:0,0,0,0,0,0:0:.:0,0,0,0,0,0,0,0,0,0,0,0,0,0,0,0,0,0,0,0,0	0/1:2,2,0,0,0,0:4:79:79,0,162,85,169,253,85,169,253,253,85,169,253,253,253,85,169,253,253,253,253	./.:1,0,0,0,0,0:1:.:0,0,0,0,0,0,0,0,0,0,0,0,0,0,0,0,0,0,0,0,0	5/5:0,0,0,0,0,3:3:9:109,109,109,109,109,109,109,109,109,109,109,109,109,109,109,9,9,9,9,9,0	0/0:4,0,0,0,0,0:4:3:0,3,45,3,45,45,3,45,45,45,3,45,45,45,45,3,45,45,45,45,45	3/3:0,0,0,3,0,0:3:9:134,135,135,135,135,135,9,9,9,0,135,135,135,9,135,135,135,135,9,135,135	4/5:0,0,0,0,17,7:24:99:1000,1003,1009,1003,1009,1009,1003,1009,1009,1009,294,300,300,300,249,708,711,711,711,0,691	0/1:1,4,0,0,0,0:5:40:165,0,40,168,52,220,168,52,220,220,168,52,220,220,220,168,52,220,220,220,220	1/1:0,3,0,0,0,0:3:9:128,9,0,128,9,128,128,9,128,128,128,9,128,128,128,128,9,128,128,128,128
FNWR01000001.1	3360410	.	AGAAG	AGAAGGAAG,A,AGAAGGAAGGAAGGAAG	1885.20	.	AC=2,7,2;AF=0.083,0.292,0.083;AN=24;BaseQRankSum=0.00;DP=125;ExcessHet=0.2176;FS=4.195;InbreedingCoeff=0.3255;MLEAC=2,8,1;MLEAF=0.083,0.333,0.042;MQ=59.81;MQRankSum=0.00;QD=31.95;ReadPosRankSum=-5.240e-01;SOR=0.195	GT:AD:DP:GQ:PL	0/0:3,0,0,0:3:3:0,3,45,3,45,45,3,45,45,45	0/0:5,0,0,0:5:15:0,15,219,15,219,219,15,219,219,219	./.:3,0,0,0:3:.:0,0,0,0,0,0,0,0,0,0	0/1:3,2,0,0:5:65:65,0,205,101,178,380,101,178,380,380	0/0:6,0,0,0:6:4:0,4,186,4,186,186,4,186,186,186	3/3:0,0,0,2:2:5:78,78,79,78,79,79,5,6,6,0	1/2:0,12,9,0:21:99:843,370,336,481,0,526,853,377,521,887	0/2:2,0,3,0:5:75:110,118,205,0,84,75,118,205,84,205	2/2:0,0,3,0:3:9:126,126,126,9,9,0,126,126,9,126
FNWR01000001.1	3388804	.	C	T	213.15	.	AC=4;AF=0.182;AN=22;DP=53;ExcessHet=0.0164;FS=0.000;InbreedingCoeff=0.5188;MLEAC=4;MLEAF=0.182;MQ=37.85;QD=27.96;SOR=1.329	GT:AD:DP:GQ:PGT:PID:PL:PS	./.:0,0:0:.:.:.:0,0,0	0/0:3,0:3:9:.:.:0,9,98	0/0:1,0:1:3:.:.:0,3,31	0/0:2,0:2:6:.:.:0,6,67	0/0:2,0:2:6:.:.:0,6,51	1|1:0,5:5:15:1|1:3388804_C_T:191,15,0:3388804	0/0:18,0:18:48:.:.:0,48,720	1|1:0,1:1:3:1|1:3388804_C_T:45,3,0:3388804	0/0:3,0:3:6:.:.:0,6,90
FNWR01000001.1	3388805	.	T	C	213.74	.	AC=4;AF=0.182;AN=22;DP=53;ExcessHet=0.0164;FS=0.000;InbreedingCoeff=0.4988;MLEAC=4;MLEAF=0.182;MQ=37.85;QD=36.30;SOR=1.329	GT:AD:DP:GQ:PGT:PID:PL:PS	./.:0,0:0:.:.:.:0,0,0	0/0:3,0:3:9:.:.:0,9,98	0/0:1,0:1:3:.:.:0,3,31	0/0:2,0:2:6:.:.:0,6,67	0/0:2,0:2:6:.:.:0,6,51	1|1:0,5:5:15:1|1:3388804_C_T:191,15,0:3388804	0/0:18,0:18:48:.:.:0,48,720	1|1:0,1:1:3:1|1:3388804_C_T:45,3,0:3388804	0/0:2,0:2:3:.:.:0,3,45
FNWR01000001.1	3518045	.	TAA	T	136.54	.	AC=3;AF=0.150;AN=20;BaseQRankSum=0.00;DP=67;ExcessHet=0.4012;FS=0.000;InbreedingCoeff=0.3277;MLEAC=3;MLEAF=0.150;MQ=60.00;MQRankSum=0.00;QD=31.19;ReadPosRankSum=0.00;SOR=0.707	GT:AD:DP:GQ:PL	./.:0,0:0:.:0,0,0	./.:2,0:2:.:0,0,1	./.:0,0:0:.:0,0,0	0/0:2,0:2:6:0,6,69	0/0:3,0:3:9:0,9,113	1/1:0,3:3:9:118,9,0	0/0:27,0:27:46:0,46,907	0/0:9,0:9:21:0,21,315	0/0:1,0:1:3:0,3,33
FNWR01000001.1	3518046	.	AAT	A,AATATAT,AATAT,AATATATATAT,AATATATATATAT,*	617.81	.	AC=2,1,3,2,1,3;AF=0.100,0.050,0.150,0.100,0.050,0.150;AN=20;BaseQRankSum=0.674;DP=74;ExcessHet=0.1849;FS=2.917;InbreedingCoeff=0.4349;MLEAC=1,1,4,1,1,3;MLEAF=0.050,0.050,0.200,0.050,0.050,0.150;MQ=59.49;MQRankSum=0.00;QD=26.86;ReadPosRankSum=0.674;SOR=0.139	GT:AD:DP:GQ:PL	./.:0,0,0,0,0,0,0:0:.:0,0,0,0,0,0,0,0,0,0,0,0,0,0,0,0,0,0,0,0,0,0,0,0,0,0,0,0	0/0:4,0,0,0,0,0,0:4:6:0,6,90,6,90,90,6,90,90,90,6,90,90,90,90,6,90,90,90,90,90,6,90,90,90,90,90,90	./.:0,0,0,0,0,0,0:0:.:0,0,0,0,0,0,0,0,0,0,0,0,0,0,0,0,0,0,0,0,0,0,0,0,0,0,0,0	4/4:0,0,0,0,1,0,0:1:3:45,45,45,45,45,45,45,45,45,45,3,3,3,3,0,45,45,45,45,3,45,45,45,45,45,3,45,45	0/2:1,0,2,0,0,0,0:3:36:81,84,126,0,42,36,84,126,42,126,84,126,42,126,126,84,126,42,126,126,126,84,126,42,126,126,126,126	6/6:0,0,0,0,0,0,3:3:9:118,121,127,121,127,127,121,127,127,127,121,127,127,127,127,121,127,127,127,127,127,9,9,9,9,9,9,0	0/0:29,0,0,0,0,0,0:29:57:0,57,1010,57,1010,1010,57,1010,1010,1010,57,1010,1010,1010,1010,57,1010,1010,1010,1010,1010,57,1010,1010,1010,1010,1010,1010	3/3:0,0,0,5,0,0,0:5:15:153,153,153,153,153,153,15,15,15,0,153,153,153,15,153,153,153,153,15,153,153,153,153,153,15,153,153,153	./.:1,0,0,0,0,0,0:1:.:0,0,0,0,0,0,0,0,0,0,0,0,0,0,0,0,0,0,0,0,0,0,0,0,0,0,0,0
FNWR01000001.1	3531312	.	C	T	424.45	.	AC=3;AF=0.115;AN=26;BaseQRankSum=-1.383e+00;DP=131;ExcessHet=0.2929;FS=2.688;InbreedingCoeff=0.5025;MLEAC=3;MLEAF=0.115;MQ=60.00;MQRankSum=0.00;QD=30.32;ReadPosRankSum=-1.050e-01;SOR=1.100	GT:AD:DP:GQ:PL	0/0:7,0:7:21:0,21,268	0/0:7,0:7:21:0,21,273	0/0:18,0:18:54:0,54,573	0/0:9,0:9:21:0,21,315	0/0:5,0:5:15:0,15,179	1/1:0,4:4:12:171,12,0	0/0:38,0:38:99:0,102,1511	0/0:13,0:13:33:0,33,495	0/0:5,0:5:15:0,15,214
FNWR01000001.1	3580942	.	GGTGTGT	GGT,G	3933.10	.	AC=5,18;AF=0.192,0.692;AN=26;BaseQRankSum=-1.150e+00;DP=142;ExcessHet=3.5655;FS=0.000;InbreedingCoeff=-0.1304;MLEAC=4,18;MLEAF=0.154,0.692;MQ=59.85;MQRankSum=0.00;QD=33.05;ReadPosRankSum=-3.190e-01;SOR=0.679	GT:AD:DP:GQ:PGT:PID:PL:PS	2/2:0,0,5:5:15:.:.:225,225,225,15,15,0	2|2:0,0,6:6:18:1|1:3580942_GGTGTGT_G:270,270,270,18,18,0:3580942	2|2:0,0,5:5:15:1|1:3580942_GGTGTGT_G:225,225,225,15,15,0:3580942	0|2:4,0,5:9:99:0|1:3580942_GGTGTGT_G:195,210,420,0,210,195:3580942	2|2:0,0,5:5:13:1|1:3580942_GGTGTGT_G:183,183,183,13,13,0:3580942	1|1:0,3,0:3:10:1|1:3580942_GGTGT_G:136,10,0,136,10,136:3580942	0/2:20,0,23:43:99:.:.:834,894,1734,0,840,770	2|2:0,0,4:4:15:1|1:3580942_GGTGTGT_G:220,220,220,15,15,0:3580942	2|2:0,0,7:7:21:1|1:3580942_GGTGTGT_G:315,315,315,21,21,0:3580942
FNWR01000001.1	3580982	.	TGTGAGA	T,*	229.57	.	AC=4,1;AF=0.167,0.042;AN=24;DP=123;ExcessHet=0.0680;FS=0.000;InbreedingCoeff=0.6283;MLEAC=3,1;MLEAF=0.125,0.042;MQ=57.57;QD=19.13;SOR=0.495	GT:AD:DP:GQ:PGT:PID:PL:PS	0/0:3,0,0:3:9:.:.:0,9,87,9,87,87	0/0:8,0,0:8:12:.:.:0,12,180,12,180,180	0/0:8,0,0:8:18:.:.:0,18,270,18,270,270	0/0:11,0,0:11:24:.:.:0,24,360,24,360,360	0/0:4,0,0:4:9:.:.:0,9,135,9,135,135	1|1:0,4,0:4:12:1|1:3580942_GGTGT_G:180,12,0,180,12,180:3580942	0/0:42,0,0:42:99:.:.:0,114,1710,114,1710,1710	0/0:5,0,0:5:9:.:.:0,9,135,9,135,135	0/0:7,0,0:7:12:.:.:0,12,180,12,180,180
FNWR01000001.1	3580984	.	TGAGAGA	T,AGAGAGA,*	3059.28	.	AC=1,14,5;AF=0.038,0.538,0.192;AN=26;BaseQRankSum=-4.890e-01;DP=126;ExcessHet=1.5452;FS=1.736;InbreedingCoeff=0.1125;MLEAC=1,14,4;MLEAF=0.038,0.538,0.154;MQ=59.77;MQRankSum=0.00;QD=27.07;ReadPosRankSum=0.157;SOR=0.954	GT:AD:DP:GQ:PGT:PID:PL:PS	0/0:3,0,0,0:3:9:.:.:0,9,87,9,87,87,9,87,87,87	2|2:0,0,8,0:8:23:1|1:3580942_GGTGTGT_G:317,317,317,23,23,0,317,317,23,317:3580942	0|2:1,0,7,0:8:8:0|1:3580942_GGTGTGT_G:236,239,267,0,28,8,239,267,28,267:3580942	0|2:5,0,6,0:11:99:0|1:3580942_GGTGTGT_G:237,252,462,0,210,192,252,462,210,462:3580942	2|2:0,0,5,0:5:15:1|1:3580942_GGTGTGT_G:196,196,196,15,15,0,196,196,15,196:3580942	3|3:0,0,0,4:4:12:1|1:3580942_GGTGT_G:180,180,180,180,180,180,12,12,12,0:3580942	0/1:21,15,0,0:36:99:.:.:567,0,806,630,852,1482,630,852,1482,1482	2|2:0,0,6,0:6:18:1|1:3580942_GGTGTGT_G:243,243,243,18,18,0,243,243,18,243:3580942	2|2:0,0,7,0:7:21:1|1:3580942_GGTGTGT_G:302,302,302,21,21,0,302,302,21,302:3580942
FNWR01000001.1	3623615	.	TATATATACACAC	*,TAC,T	653.56	.	AC=7,1,2;AF=0.500,0.071,0.143;AN=14;DP=79;ExcessHet=1.1394;FS=13.460;InbreedingCoeff=0.3389;MLEAC=10,2,3;MLEAF=0.714,0.143,0.214;MQ=59.91;QD=9.61;SOR=0.082	GT:AD:DP:GQ:PGT:PID:PL:PS	./.:0,0,0,0:0:.:.:.:0,0,0,0,0,0,0,0,0,0	0/0:4,0,0,0:4:12:.:.:0,12,162,12,162,162,12,162,162,162	./.:0,0,0,0:0:.:.:.:0,0,0,0,0,0,0,0,0,0	./.:5,0,0,0:5:.:.:.:0,0,0,0,0,0,0,0,0,0	./.:0,0,0,0:0:.:.:.:0,0,0,0,0,0,0,0,0,0	3/3:0,0,0,7:7:21:.:.:315,315,315,315,315,315,21,21,21,0	0|1:13,14,0,0:27:99:1|0:3623584_TTATATATATA_T:513,0,504,552,546,1098,552,546,1098,1098:3623584	1/2:0,4,9,0:13:99:.:.:546,371,356,165,0,136,541,370,164,538	1|1:0,2,0,0:2:6:1|1:3623586_A_T:90,6,0,90,6,90,90,6,90,90:3623586
FNWR01000001.1	3625260	.	TA	TAA,T	339.80	.	AC=5,2;AF=0.208,0.083;AN=24;BaseQRankSum=-7.280e-01;DP=76;ExcessHet=0.0249;FS=0.000;InbreedingCoeff=0.5710;MLEAC=4,2;MLEAF=0.167,0.083;MQ=55.24;MQRankSum=-1.680e-01;QD=14.16;ReadPosRankSum=-5.630e-01;SOR=0.804	GT:AD:DP:GQ:PL	0/0:2,0,0:2:6:0,6,53,6,53,53	1/1:0,4,0:4:12:89,12,0,89,12,89	0/0:1,0,0:1:3:0,3,32,3,32,32	0/0:4,0,0:4:9:0,9,135,9,135,135	0/0:6,0,0:6:9:0,9,135,9,135,135	2/2:0,0,4:4:12:105,105,105,12,12,0	0/0:20,0,0:20:60:0,60,727,60,727,727	0/0:7,0,0:7:3:0,3,193,3,193,193	./.:1,0,0:1:.:0,0,0,0,0,0
FNWR01000001.1	3646678	.	T	A	413.17	.	AC=4;AF=0.333;AN=12;DP=46;ExcessHet=0.0663;FS=0.000;InbreedingCoeff=0.5626;MLEAC=6;MLEAF=0.500;MQ=59.90;QD=25.19;SOR=1.085	GT:AD:DP:GQ:PL	0/0:2,0:2:6:0,6,69	./.:0,0:0:.:0,0,0	./.:0,0:0:.:0,0,0	0/0:2,0:2:6:0,6,77	./.:0,0:0:.:0,0,0	1/1:0,5:5:15:201,15,0	0/0:20,0:20:60:0,60,809	./.:0,0:0:.:0,0,0	./.:0,0:0:.:0,0,0
FNWR01000001.1	3656373	.	TA	T,TAA	589.99	.	AC=8,4;AF=0.333,0.167;AN=24;BaseQRankSum=0.967;DP=119;ExcessHet=0.0973;FS=1.560;InbreedingCoeff=0.4847;MLEAC=8,3;MLEAF=0.333,0.125;MQ=54.26;MQRankSum=0.417;QD=16.86;ReadPosRankSum=1.33;SOR=0.361	GT:AD:DP:GQ:PL	0/0:6,0,0:6:0:0,0,5,0,5,5	0/1:1,2,0:3:16:43,0,16,46,22,68	0/0:4,0,0:4:12:0,12,126,12,126,126	0/0:10,0,0:10:18:0,18,270,18,270,270	1/1:0,4,0:4:12:104,12,0,104,12,104	2/2:0,0,3:3:12:98,98,98,12,12,0	0/0:46,0,0:46:93:0,93,1624,93,1624,1624	1/1:0,3,0:3:9:78,9,0,78,9,78	0/0:8,0,0:8:0:0,0,239,0,239,239
FNWR01000001.1	3685809	.	TTCTTG	T	626.55	.	AC=3;AF=0.115;AN=26;BaseQRankSum=0.967;DP=141;ExcessHet=0.2687;FS=0.000;InbreedingCoeff=0.5250;MLEAC=3;MLEAF=0.115;MQ=60.00;MQRankSum=0.00;QD=31.45;ReadPosRankSum=0.674;SOR=1.473	GT:AD:DP:GQ:PL	0/0:5,0:5:15:0,15,202	0/0:7,0:7:18:0,18,270	0/0:5,0:5:12:0,12,180	0/0:13,0:13:36:0,36,540	0/0:10,0:10:30:0,30,410	1/1:0,13:13:39:576,39,0	0/0:43,0:43:99:0,99,1742	0/0:9,0:9:21:0,21,315	0/0:5,0:5:15:0,15,203
FNWR01000001.1	3689195	.	TA	TAAA,T	897.57	.	AC=4,2;AF=0.200,0.100;AN=20;BaseQRankSum=0.00;DP=97;ExcessHet=0.3064;FS=4.461;InbreedingCoeff=0.3749;MLEAC=5,3;MLEAF=0.250,0.150;MQ=60.00;MQRankSum=0.00;QD=17.95;ReadPosRankSum=-3.170e-01;SOR=0.794	GT:AD:DP:GQ:PL	./.:2,0,0:2:.:0,0,0,0,0,0	0/0:9,0,0:9:15:0,15,225,15,225,225	./.:0,0,0:0:.:0,0,0,0,0,0	./.:0,0,0:0:.:0,0,0,0,0,0	0/0:10,0,0:10:27:0,27,405,27,405,405	1/1:0,8,0:8:27:314,27,0,314,27,314	0/2:8,0,12:20:99:242,266,453,0,187,152	0/0:7,0,0:7:3:0,3,245,3,245,245	0/0:1,0,0:1:3:0,3,38,3,38,38
FNWR01000001.1	3691216	.	CA	CAAA,C,CAAAA	1449	.	AC=3,3,3;AF=0.125,0.125,0.125;AN=24;BaseQRankSum=0.253;DP=107;ExcessHet=0.2807;FS=0.978;InbreedingCoeff=0.3874;MLEAC=2,3,3;MLEAF=0.083,0.125,0.125;MQ=60.00;MQRankSum=0.00;QD=22.29;ReadPosRankSum=0.253;SOR=0.719	GT:AD:DP:GQ:PL	0/0:6,0,0,0:6:18:0,18,248,18,248,248,18,248,248,248	0/2:2,0,3,0:5:41:70,76,126,0,50,41,76,126,50,126	2/3:0,0,3,5:8:74:276,290,342,210,255,283,74,101,0,92	0/0:3,0,0,0:3:9:0,9,118,9,118,118,9,118,118,118	0/0:11,0,0,0:11:27:0,27,405,27,405,405,27,405,405,405	1/1:0,3,0,0:3:9:110,9,0,110,9,110,110,9,110,110	0/3:16,0,0,18:34:99:708,756,1401,756,1401,1401,0,646,646,591	0/0:3,0,0,0:3:9:0,9,124,9,124,124,9,124,124,124	0/0:3,0,0,0:3:6:0,6,90,6,90,90,6,90,90,90
FNWR01000001.1	3695578	.	TA	T	410.84	.	AC=3;AF=0.115;AN=26;BaseQRankSum=-5.660e-01;DP=151;ExcessHet=0.2687;FS=2.086;InbreedingCoeff=0.4501;MLEAC=3;MLEAF=0.115;MQ=60.00;MQRankSum=0.00;QD=20.54;ReadPosRankSum=1.04;SOR=0.330	GT:AD:DP:GQ:PL	0/0:8,0:8:21:0,21,315	0/0:7,0:7:21:0,21,267	0/0:8,0:8:24:0,24,295	0/0:6,0:6:18:0,18,188	0/0:5,0:5:9:0,9,135	1/1:0,13:13:39:372,39,0	0/0:37,0:37:99:0,99,1485	0/0:10,0:10:0:0,0,354	0/0:4,0:4:12:0,12,115
FNWR01000001.1	3701926	.	A	G	487.26	.	AC=2;AF=0.077;AN=26;DP=145;ExcessHet=0.0877;FS=0.000;InbreedingCoeff=0.6168;MLEAC=2;MLEAF=0.077;MQ=60.00;QD=31.06;SOR=3.767	GT:AD:DP:GQ:PL	0/0:3,0:3:9:0,9,130	0/0:8,0:8:21:0,21,315	0/0:8,0:8:24:0,24,245	0/0:5,0:5:15:0,15,212	0/0:9,0:9:27:0,27,372	1/1:0,13:13:39:510,39,0	0/0:39,0:39:99:0,100,1559	0/0:11,0:11:30:0,30,450	0/0:10,0:10:27:0,27,405
FNWR01000001.1	3702628	.	AT	ATT,A	398.32	.	AC=3,1;AF=0.125,0.042;AN=24;BaseQRankSum=0.967;DP=125;ExcessHet=0.6070;FS=3.274;InbreedingCoeff=0.4902;MLEAC=3,1;MLEAF=0.125,0.042;MQ=60.00;MQRankSum=0.00;QD=22.13;ReadPosRankSum=0.967;SOR=0.515	GT:AD:DP:GQ:PL	./.:2,0,0:2:.:0,0,0,0,0,0	0/0:12,0,0:12:30:0,30,450,30,450,450	0/0:10,0,0:10:30:0,30,421,30,421,421	0/0:6,0,0:6:18:0,18,219,18,219,219	0/0:1,0,0:1:3:0,3,38,3,38,38	1/1:0,12,0:12:36:338,36,0,338,36,338	0/0:40,0,0:40:99:0,101,1605,101,1605,1605	0/0:9,0,0:9:27:0,27,362,27,362,362	0/0:5,0,0:5:15:0,15,186,15,186,186
FNWR01000001.1	3705712	.	A	C	315.15	.	AC=3;AF=0.115;AN=26;BaseQRankSum=0.253;DP=134;ExcessHet=0.2687;FS=2.522;InbreedingCoeff=0.5681;MLEAC=3;MLEAF=0.115;MQ=60.00;MQRankSum=0.00;QD=24.24;ReadPosRankSum=-1.834e+00;SOR=0.525	GT:AD:DP:GQ:PL	0/0:10,0:10:30:0,30,351	0/0:6,0:6:18:0,18,244	0/0:14,0:14:36:0,36,540	0/0:5,0:5:15:0,15,186	0/0:12,0:12:36:0,36,494	1/1:0,7:7:21:272,21,0	0/0:29,0:29:81:0,81,1132	0/0:8,0:8:21:0,21,315	0/0:5,0:5:15:0,15,209
FNWR01000001.1	3719336	.	G	GGTGTGTGTGT,GGTGTGTGTGTGTGT,GGTGTGTGTGTGT	3167.17	.	AC=3,4,4;AF=0.136,0.182,0.182;AN=22;BaseQRankSum=-9.180e-01;DP=124;ExcessHet=0.0327;FS=0.000;InbreedingCoeff=0.5046;MLEAC=4,5,5;MLEAF=0.182,0.227,0.227;MQ=59.74;MQRankSum=0.00;QD=30.44;ReadPosRankSum=0.071;SOR=0.777	GT:AD:DP:GQ:PGT:PID:PL:PS	./.:2,0,0,0:2:.:.:.:0,0,0,0,0,0,0,0,0,0	0/0:9,0,0,0:9:0:.:.:0,0,209,0,209,209,0,209,209,209	1/2:0,5,4,0:9:99:.:.:378,168,153,178,0,163,363,168,178,361	2/2:0,0,3,0:3:12:.:.:174,174,174,12,12,0,174,174,12,174	0/0:7,0,0,0:7:21:.:.:0,21,263,21,263,263,21,263,263,263	3/3:0,0,0,9:9:30:.:.:437,437,438,437,438,438,30,30,30,0	1/2:0,17,13,0:30:99:.:.:1414,580,518,705,0,651,1353,581,705,1340	0/0:6,0,0,0:6:15:.:.:0,15,225,15,225,225,15,225,225,225	0/0:6,0,0,0:6:0:.:.:0,0,174,0,174,174,0,174,174,174
FNWR01000001.1	3788563	.	T	G,TAGAG	2339.09	.	AC=14,2;AF=0.778,0.111;AN=18;DP=101;ExcessHet=3.0103;FS=0.000;InbreedingCoeff=0.5772;MLEAC=18,2;MLEAF=1.00,0.111;MQ=59.62;QD=22.02;SOR=0.730	GT:AD:DP:GQ:PGT:PID:PL:PS	./.:0,0,0:0:.:.:.:0,0,0,0,0,0	./.:6,0,0:6:.:.:.:0,0,0,0,0,0	./.:2,0,0:2:.:.:.:0,0,0,0,0,0	1/1:0,4,0:4:12:.:.:153,12,0,153,12,153	./.:4,0,0:4:.:.:.:0,0,0,0,0,0	2/2:0,0,3:3:9:.:.:102,102,102,9,9,0	1/1:0,23,0:23:70:.:.:1036,70,0,1036,70,1037	1/1:0,4,0:4:12:.:.:180,12,0,180,12,180	1/1:0,5,0:5:15:.:.:210,15,0,210,15,210
FNWR01000001.1	3845365	.	CTTT	CTT,C	1068.64	.	AC=2,2;AF=0.100,0.100;AN=20;BaseQRankSum=-3.190e-01;DP=111;ExcessHet=0.0335;FS=2.007;InbreedingCoeff=0.5327;MLEAC=2,3;MLEAF=0.100,0.150;MQ=60.00;MQRankSum=0.00;QD=34.47;ReadPosRankSum=1.15;SOR=0.294	GT:AD:DP:GQ:PL	0/0:3,0,0:3:9:0,9,115,9,115,115	0/0:5,0,0:5:15:0,15,175,15,175,175	0/0:3,0,0:4:8:0,8,59,8,59,59	0/0:10,0,0:10:0:0,0,304,0,304,304	0/0:14,0,0:14:0:0,0,79,0,79,79	1/1:0,5,0:5:15:100,15,0,100,15,100	2/2:2,0,24:26:31:983,989,1031,31,72,0	./.:3,0,0:3:.:0,0,0,0,0,0	0/0:9,0,0:9:9:0,9,135,9,135,135
FNWR01000001.1	3846561	.	T	C	70.46	.	AC=2;AF=0.077;AN=26;DP=116;ExcessHet=0.0877;FS=0.000;InbreedingCoeff=0.6583;MLEAC=1;MLEAF=0.038;MQ=60.00;QD=31.09;SOR=2.303	GT:AD:DP:GQ:PL	0/0:8,0:8:24:0,24,336	0/0:6,0:6:18:0,18,234	0/0:11,0:11:33:0,33,471	0/0:8,0:8:21:0,21,315	0/0:5,0:5:15:0,15,174	1/1:0,2:2:6:88,6,0	0/0:39,0:39:99:0,99,1519	0/0:8,0:8:21:0,21,315	0/0:3,0:3:9:0,9,100
FNWR01000001.1	3859230	.	GCCC	GC,GCC,G	1586.84	.	AC=9,4,2;AF=0.409,0.182,0.091;AN=22;BaseQRankSum=0.484;DP=101;ExcessHet=1.3263;FS=0.000;InbreedingCoeff=0.2751;MLEAC=9,5,2;MLEAF=0.409,0.227,0.091;MQ=57.07;MQRankSum=0.00;QD=27.84;ReadPosRankSum=0.00;SOR=1.179	GT:AD:DP:GQ:PL	./.:3,0,0,0:3:.:0,0,0,0,0,0,0,0,0,0	1/1:0,4,0,0:4:12:154,12,0,154,12,154,154,12,154,154	0/2:1,0,3,0:4:16:73,76,101,0,25,16,76,101,25,101	0/2:4,0,3,0:7:46:46,58,157,0,99,91,58,157,99,157	1/1:0,4,0,0:4:12:140,12,0,140,12,140,140,12,140,140	3/3:0,0,0,8:8:24:360,360,360,360,360,360,24,24,24,0	2/2:1,0,18,0:19:29:479,482,507,29,54,0,482,507,54,507	0/1:1,2,0,0:3:29:66,0,29,69,35,104,69,35,104,104	1/1:0,3,0,0:3:9:116,9,0,116,9,116,116,9,116,116
FNWR01000001.1	3973930	.	T	TTG	115.06	.	AC=2;AF=0.077;AN=26;DP=118;ExcessHet=0.0877;FS=0.000;InbreedingCoeff=0.7004;MLEAC=1;MLEAF=0.038;MQ=59.69;QD=28.76;SOR=0.404	GT:AD:DP:GQ:PL	0/0:5,0:5:15:0,15,176	0/0:7,0:7:21:0,21,233	0/0:4,0:4:12:0,12,154	0/0:7,0:7:21:0,21,266	0/0:6,0:6:18:0,18,226	1/1:0,4:4:12:137,12,0	0/0:36,0:36:90:0,90,1350	0/0:5,0:5:15:0,15,187	0/0:5,0:5:6:0,6,90
FNWR01000001.1	4143218	.	ATT	A,ATTTT,ATTTTTTT	626.49	.	AC=2,1,1;AF=0.091,0.045,0.045;AN=22;BaseQRankSum=-4.310e-01;DP=90;ExcessHet=0.0202;FS=3.188;InbreedingCoeff=0.5681;MLEAC=1,1,1;MLEAF=0.045,0.045,0.045;MQ=60.00;MQRankSum=0.00;QD=32.97;ReadPosRankSum=-6.740e-01;SOR=0.251	GT:AD:DP:GQ:PL	./.:0,0,0,0:0:.:0,0,0,0,0,0,0,0,0,0	0/0:3,0,0,0:3:9:0,9,83,9,83,83,9,83,83,83	0/0:4,0,0,0:4:0:0,0,31,0,31,31,0,31,31,31	0/0:6,0,0,0:6:9:0,9,135,9,135,135,9,135,135,135	0/0:2,0,0,0:4:5:0,5,30,5,30,30,5,30,30,30	1/1:0,3,0,0:5:8:80,9,0,71,8,66,71,8,66,66	2/3:0,0,10,6:16:99:542,534,551,215,209,166,299,338,0,345	0/0:7,0,0,0:7:12:0,12,180,12,180,180,12,180,180,180	./.:0,0,0,0:0:.:0,0,0,0,0,0,0,0,0,0
FNWR01000001.1	4199065	.	C	*,T,CATATATAT,CATATATATAT	1108.01	.	AC=4,3,4,2;AF=0.222,0.167,0.222,0.111;AN=18;BaseQRankSum=0.210;DP=70;ExcessHet=0.4576;FS=1.222;InbreedingCoeff=0.4767;MLEAC=4,4,5,2;MLEAF=0.222,0.222,0.278,0.111;MQ=56.84;MQRankSum=-2.100e-01;QD=30.05;ReadPosRankSum=1.38;SOR=0.403	GT:AD:DP:GQ:PGT:PID:PL:PS	./.:1,0,0,0,0:1:.:.:.:0,0,0,0,0,0,0,0,0,0,0,0,0,0,0	3|3:0,0,0,5,0:5:15:1|1:4199037_CATATATATATAT_C:225,225,225,225,225,225,15,15,15,0,225,225,225,15,225:4199037	./.:2,0,0,0,0:2:.:.:.:0,0,0,0,0,0,0,0,0,0,0,0,0,0,0	0/0:7,0,0,0,0:7:0:.:.:0,0,100,0,100,100,0,100,100,100,0,100,100,100,100	./.:2,0,0,0,0:2:.:.:.:0,0,0,0,0,0,0,0,0,0,0,0,0,0,0	4|4:0,0,0,0,4:4:15:1|1:4199037_CATATATATATAT_C:225,225,225,225,225,225,225,225,225,225,15,15,15,15,0:4199037	0/0:17,0,0,0,0:17:8:.:.:0,8,719,18,720,842,41,727,790,804,41,727,790,804,804	2|2:0,0,4,0,0:4:12:1|1:4199017_T_TACATACACACACACACAC:179,179,179,12,12,0,179,179,12,179,179,179,12,179,179:4199017	./.:2,0,0,0,0:2:.:.:.:0,0,0,0,0,0,0,0,0,0,0,0,0,0,0
FNWR01000001.1	4350096	.	AGT	AGTGTGTGTGTGT,AGTGTGT,A,AGTGTGTGT,AGTGT	3066.54	.	AC=5,6,3,2,2;AF=0.208,0.250,0.125,0.083,0.083;AN=24;BaseQRankSum=1.38;DP=115;ExcessHet=0.6695;FS=0.000;InbreedingCoeff=0.3270;MLEAC=5,7,4,2,1;MLEAF=0.208,0.292,0.167,0.083,0.042;MQ=59.90;MQRankSum=0.00;QD=35.88;ReadPosRankSum=0.431;SOR=0.722	GT:AD:DP:GQ:PGT:PID:PL:PS	0|3:2,0,0,2,0,0:4:59:0|1:4350096_AGT_A:78,84,150,84,150,150,0,66,66,59,84,150,150,66,150,84,150,150,66,150,150:4350096	1/1:0,3,0,0,0,0:3:11:.:.:178,11,0,179,12,180,179,12,180,180,179,12,180,180,180,179,12,180,180,180,180	1/1:0,4,0,0,0,0:4:12:.:.:155,12,0,155,12,155,155,12,155,155,155,12,155,155,155,155,12,155,155,155,155	2/2:0,0,6,0,0,0:6:24:.:.:317,317,318,24,24,0,317,318,24,318,317,318,24,318,318,317,318,24,318,318,318	0/0:7,0,0,0,0,0:7:0:.:.:0,0,95,0,95,95,0,95,95,95,0,95,95,95,95,0,95,95,95,95,95	5/5:0,0,0,0,0,2:2:6:.:.:51,51,51,51,51,51,51,51,51,51,51,51,51,51,51,6,6,6,6,6,0	2/3:0,0,9,14,0,0:23:99:.:.:1016,1025,1064,653,659,626,366,413,0,404,1025,1064,659,413,1064,1025,1064,659,413,1064,1064	0/0:3,0,0,0,0,0:3:3:.:.:0,3,45,3,45,45,3,45,45,45,3,45,45,45,45,3,45,45,45,45,45	1/4:0,2,0,0,2,0:4:78:.:.:212,87,78,193,87,190,193,87,190,190,87,0,87,87,78,193,87,190,190,87,190
FNWR01000001.1	4356132	.	T	A	190.44	.	AC=2;AF=0.077;AN=26;DP=131;ExcessHet=0.0877;FS=0.000;InbreedingCoeff=0.8729;MLEAC=1;MLEAF=0.038;MQ=60.00;QD=28.20;SOR=1.981	GT:AD:DP:GQ:PL	0/0:6,0:6:18:0,18,188	0/0:3,0:3:9:0,9,117	0/0:9,0:9:24:0,24,360	0/0:7,0:7:18:0,18,270	0/0:6,0:6:18:0,18,250	1/1:0,5:5:15:214,15,0	0/0:34,0:34:99:0,99,1472	0/0:8,0:8:24:0,24,348	0/0:8,0:8:24:0,24,306
FNWR01000001.1	4411049	.	CTTTT	C,CT,CTTT,CTT	2279.15	.	AC=4,1,4,7;AF=0.200,0.050,0.200,0.350;AN=20;DP=111;ExcessHet=0.0202;FS=0.000;InbreedingCoeff=0.7051;MLEAC=3,1,5,9;MLEAF=0.150,0.050,0.250,0.450;MQ=59.83;QD=29.22;SOR=1.329	GT:AD:DP:GQ:PL	./.:0,0,0,0,0:0:.:0,0,0,0,0,0,0,0,0,0,0,0,0,0,0	2/3:0,0,3,3,0:6:73:187,188,206,73,102,117,104,104,0,87,188,206,102,104,206	./.:4,0,0,0,0:4:.:0,0,0,0,0,0,0,0,0,0,0,0,0,0,0	0/0:5,0,0,0,0:5:3:0,3,45,3,45,45,3,45,45,45,3,45,45,45,45	4/4:0,0,0,0,3:3:9:92,92,92,92,92,92,92,92,92,92,9,9,9,9,0	1/1:0,2,0,0,0:2:6:90,6,0,90,6,90,90,6,90,90,90,6,90,90,90	3/4:0,0,0,25,14:39:99:1002,959,935,959,935,935,359,348,348,247,543,544,544,0,503	4/4:0,0,0,0,6:6:18:215,215,215,215,215,215,215,215,215,215,18,18,18,18,0	./.:0,0,0,0,0:0:.:0,0,0,0,0,0,0,0,0,0,0,0,0,0,0
FNWR01000001.1	4428708	.	CAGTTTTCTGTCTTACATTT	C	158.70	.	AC=2;AF=0.083;AN=24;DP=111;ExcessHet=0.0955;FS=0.000;InbreedingCoeff=0.7095;MLEAC=1;MLEAF=0.042;MQ=58.92;QD=28.40;SOR=3.258	GT:AD:DP:GQ:PL	0/0:3,0:3:9:0,9,120	0/0:3,0:3:9:0,9,102	0/0:5,0:5:15:0,15,182	0/0:11,0:11:30:0,30,450	0/0:9,0:9:27:0,27,343	1/1:0,4:4:12:180,12,0	0/0:39,0:39:99:0,105,1492	0/0:7,0:7:18:0,18,270	0/0:4,0:4:12:0,12,177
FNWR01000001.1	4464464	.	TACAC	TACACAC,T,TACACACAC	706.43	.	AC=3,1,1;AF=0.115,0.038,0.038;AN=26;BaseQRankSum=0.00;DP=165;ExcessHet=1.0646;FS=2.826;InbreedingCoeff=0.1039;MLEAC=3,1,1;MLEAF=0.115,0.038,0.038;MQ=60.00;MQRankSum=0.00;QD=20.18;ReadPosRankSum=-9.670e-01;SOR=0.349	GT:AD:DP:GQ:PL	0/2:3,0,4,0:7:99:159,168,319,0,151,139,168,319,151,319	0/0:10,0,0,0:10:24:0,24,360,24,360,360,24,360,360,360	0/0:16,0,0,0:16:42:0,42,630,42,630,630,42,630,630,630	0/0:19,0,0,0:19:51:0,51,765,51,765,765,51,765,765,765	0/0:10,0,0,0:10:1:0,1,343,1,343,343,1,343,343,343	1/1:0,4,0,0:4:12:117,12,0,117,12,117,117,12,117,117	0/0:43,0,0,0:43:56:0,56,1514,56,1514,1514,56,1514,1514,1514	0/0:3,0,0,0:3:9:0,9,130,9,130,130,9,130,130,130	0/0:12,0,0,0:12:24:0,24,360,24,360,360,24,360,360,360
FNWR01000001.1	4527987	.	TTCTCTCTCTC	TTCTCTC,TTCTCTCTCTCTCTC,T	634.17	.	AC=2,3,1;AF=0.091,0.136,0.045;AN=22;BaseQRankSum=-7.290e-01;DP=107;ExcessHet=0.0067;FS=0.000;InbreedingCoeff=0.6231;MLEAC=1,3,1;MLEAF=0.045,0.136,0.045;MQ=59.60;MQRankSum=0.00;QD=32.46;ReadPosRankSum=-1.336e+00;SOR=0.387	GT:AD:DP:GQ:PL	0/0:6,0,0,0:6:5:0,5,154,5,154,154,5,154,154,154	0/0:2,0,0,0:2:3:0,3,45,3,45,45,3,45,45,45	0/0:7,0,0,0:7:10:0,10,181,10,181,181,10,181,181,181	0/0:11,0,0,0:11:0:0,0,45,0,45,45,0,45,45,45	./.:3,0,0,0:3:.:0,0,0,0,0,0,0,0,0,0	1/1:0,2,0,0:2:6:90,6,0,90,6,90,90,6,90,90	0/0:45,0,0,0:45:47:0,47,1275,47,1275,1275,47,1275,1275,1275	2/2:0,0,3,0:3:9:135,135,135,9,9,0,135,135,9,135	0/0:2,0,0,0:2:3:0,3,45,3,45,45,3,45,45,45
FNWR01000001.1	4555346	.	GAA	GAAAA,G,GAAA,GA	1692.61	.	AC=3,3,5,5;AF=0.115,0.115,0.192,0.192;AN=26;BaseQRankSum=-3.190e-01;DP=115;ExcessHet=0.9394;FS=0.000;InbreedingCoeff=0.1117;MLEAC=3,2,6,5;MLEAF=0.115,0.077,0.231,0.192;MQ=60.00;MQRankSum=0.00;QD=20.90;ReadPosRankSum=-6.740e-01;SOR=0.779	GT:AD:DP:GQ:PL	0/0:3,0,0,0,0:3:3:0,3,45,3,45,45,3,45,45,45,3,45,45,45,45	4/4:1,0,0,0,3:4:1:52,54,62,54,62,62,54,62,62,62,1,9,9,9,0	0/0:7,0,0,0,0:7:0:0,0,177,0,177,177,0,177,177,177,0,177,177,177,177	0/4:1,0,0,0,5:6:4:96,99,118,99,118,118,99,118,118,118,0,19,19,19,4	0/2:3,0,3,0,0:6:85:91,100,195,0,95,85,100,195,95,195,100,195,95,195,195	1/1:0,2,0,0,0:2:9:100,9,0,100,9,100,100,9,100,100,100,9,100,100,100	3/4:1,0,0,14,21:36:99:759,824,953,824,953,953,516,625,625,650,313,390,390,0,368	0/3:2,0,0,4,0:6:31:80,86,129,86,129,129,0,43,43,31,86,129,129,43,129	2/2:0,0,2,0,0:2:6:72,72,72,6,6,0,72,72,6,72,72,72,6,72,72
FNWR01000001.1	4569746	.	G	A	376.69	.	AC=2;AF=0.077;AN=26;DP=93;ExcessHet=0.0877;FS=0.000;InbreedingCoeff=0.6471;MLEAC=2;MLEAF=0.077;MQ=57.93;QD=28.46;SOR=2.303	GT:AD:DP:GQ:PL	0/0:1,0:1:3:0,3,28	0/0:3,0:3:9:0,9,128	0/0:8,0:8:21:0,21,315	0/0:7,0:7:18:0,18,270	0/0:7,0:7:21:0,21,243	1/1:0,10:10:30:400,30,0	0/0:19,0:19:57:0,57,715	0/0:8,0:8:24:0,24,352	0/0:3,0:3:9:0,9,90
FNWR01000001.1	4571309	.	A	AATT,ATT	1569.13	.	AC=2,6;AF=0.125,0.375;AN=16;DP=73;ExcessHet=3.0103;FS=0.000;InbreedingCoeff=0.4234;MLEAC=2,10;MLEAF=0.125,0.625;MQ=60.00;QD=33.71;SOR=1.061	GT:AD:DP:GQ:PL	0/0:3,0,0:3:0:0,0,41,0,41,41	./.:2,0,0:2:.:0,0,0,0,0,0	./.:0,0,0:0:.:0,0,0,0,0,0	./.:7,0,0:7:.:0,0,0,0,0,0	0/0:5,0,0:5:0:0,0,46,0,46,46	1/1:0,3,0:3:9:128,9,0,128,9,128	2/2:0,0,14:14:42:604,604,604,42,42,0	2/2:0,0,3:3:9:125,125,125,9,9,0	0/0:8,0,0:8:0:0,0,101,0,101,101
FNWR01000001.1	4588895	.	A	G	632.30	.	AC=3;AF=0.115;AN=26;BaseQRankSum=-1.001e+00;DP=157;ExcessHet=0.2687;FS=4.310;InbreedingCoeff=0.5605;MLEAC=3;MLEAF=0.115;MQ=60.00;MQRankSum=0.00;QD=27.49;ReadPosRankSum=0.549;SOR=0.595	GT:AD:DP:GQ:PL	0/0:6,0:6:18:0,18,255	0/0:6,0:6:18:0,18,237	0/0:12,0:12:33:0,33,495	0/0:13,0:13:36:0,36,540	0/0:8,0:8:24:0,24,340	1/1:0,13:13:39:568,39,0	0/0:39,0:39:99:0,108,1598	0/0:13,0:13:30:0,30,450	0/0:8,0:8:24:0,24,336
FNWR01000001.1	4607217	.	CTTTTT	C,CTTTT	500.02	.	AC=3,1;AF=0.300,0.100;AN=10;BaseQRankSum=-7.920e-01;DP=76;ExcessHet=0.1902;FS=0.000;InbreedingCoeff=0.4689;MLEAC=5,2;MLEAF=0.500,0.200;MQ=60.00;MQRankSum=0.00;QD=35.60;SOR=0.307	GT:AD:DP:GQ:PGT:PID:PL:PS	./.:1,0,0:1:.:.:.:0,0,0,0,0,0	./.:3,0,0:3:.:.:.:0,0,0,0,0,0	./.:6,0,0:6:.:.:.:0,0,0,0,0,0	./.:2,0,0:2:.:.:.:0,0,0,0,0,0	0/0:8,0,0:8:4:.:.:0,4,245,4,245,245	1|1:0,3,0:3:9:1|1:4607199_T_C:135,9,0,135,9,135:4607199	0/0:26,0,0:26:48:.:.:0,48,720,48,720,720	0/0:5,0,0:5:0:.:.:0,0,89,0,89,89	./.:3,0,0:3:.:.:.:0,0,0,0,0,0
FNWR01000001.1	4607219	.	T	*,TTC	215.99	.	AC=4,1;AF=0.286,0.071;AN=14;BaseQRankSum=-7.550e-01;DP=81;ExcessHet=0.2340;FS=6.648;InbreedingCoeff=0.4124;MLEAC=5,2;MLEAF=0.357,0.143;MQ=59.11;MQRankSum=0.00;QD=9.39;ReadPosRankSum=1.47;SOR=0.517	GT:AD:DP:GQ:PGT:PID:PL:PS	0/0:1,0,0:1:3:.:.:0,3,37,3,37,37	./.:3,0,0:3:.:.:.:0,0,0,0,0,0	./.:6,0,0:6:.:.:.:0,0,0,0,0,0	./.:2,0,0:2:.:.:.:0,0,0,0,0,0	0/0:8,0,0:8:12:.:.:0,12,180,12,180,180	1|1:0,3,0:3:9:1|1:4607199_T_C:135,9,0,135,9,135:4607199	0/2:7,0,9:16:99:.:.:222,302,1157,0,262,190	0/0:6,0,0:6:12:.:.:0,12,180,12,180,180	./.:3,0,0:3:.:.:.:0,0,0,0,0,0
FNWR01000001.1	4607221	.	T	C,*	476.03	.	AC=6,4;AF=0.273,0.182;AN=22;BaseQRankSum=0.967;DP=82;ExcessHet=0.1568;FS=0.000;InbreedingCoeff=0.4569;MLEAC=6,4;MLEAF=0.273,0.182;MQ=58.60;MQRankSum=0.00;QD=15.36;ReadPosRankSum=0.967;SOR=0.622	GT:AD:DP:GQ:PGT:PID:PL:PS	0/0:1,0,0:1:3:.:.:0,3,37,3,37,37	0/0:3,0,0:3:6:.:.:0,6,90,6,90,90	./.:6,0,0:6:.:.:.:0,0,0,0,0,0	1|1:0,2,0:2:6:1|1:4607199_T_C:90,6,0,90,6,90:4607199	./.:7,0,0:7:.:.:.:0,0,0,0,0,0	2|2:0,0,3:3:9:1|1:4607199_T_C:135,135,135,9,9,0:4607199	0/1:9,7,0:16:99:.:.:190,0,225,262,305,1157	0/0:6,0,0:6:0:.:.:0,0,68,0,68,68	0/0:4,0,0:4:12:.:.:0,12,143,12,143,143
FNWR01000001.1	4607222	.	T	*,C	112.04	.	AC=3,1;AF=0.136,0.045;AN=22;BaseQRankSum=-7.920e-01;DP=83;ExcessHet=0.0458;FS=0.000;InbreedingCoeff=0.4238;MLEAC=4,2;MLEAF=0.182,0.091;MQ=60.00;MQRankSum=0.00;QD=11.20;ReadPosRankSum=1.47;SOR=0.307	GT:AD:DP:GQ:PGT:PID:PL:PS	./.:1,0,0:1:.:.:.:0,0,0,0,0,0	0/0:3,0,0:3:6:.:.:0,6,90,6,90,90	./.:6,0,0:6:.:.:.:0,0,0,0,0,0	0/0:5,0,0:5:0:.:.:0,0,123,0,123,123	0/0:8,0,0:8:12:.:.:0,12,180,12,180,180	1|1:0,3,0:3:9:1|1:4607199_T_C:135,9,0,135,9,135:4607199	0/0:26,0,0:26:51:.:.:0,51,765,51,765,765	0/0:6,0,0:6:0:.:.:0,0,68,0,68,68	0/0:4,0,0:4:0:.:.:0,0,57,0,57,57
FNWR01000001.1	4607226	.	T	C	229.14	.	AC=3;AF=0.125;AN=24;BaseQRankSum=-4.840e-01;DP=75;ExcessHet=0.3572;FS=0.000;InbreedingCoeff=0.2645;MLEAC=3;MLEAF=0.125;MQ=60.00;MQRankSum=0.00;QD=22.91;SOR=1.329	GT:AD:DP:GQ:PGT:PID:PL:PS	./.:1,0:1:.:.:.:0,0,0	0/0:2,0:2:6:.:.:0,6,90	0/0:5,0:5:0:.:.:0,0,37	0/0:5,0:5:0:.:.:0,0,123	0/0:8,0:8:12:.:.:0,12,180	1|1:0,3:3:9:1|1:4607199_T_C:135,9,0:4607199	0/0:22,0:22:54:.:.:0,54,810	0/0:5,0:5:12:.:.:0,12,180	0/0:4,0:4:12:.:.:0,12,140
FNWR01000001.1	4610984	.	C	CAT,CATATATATATAT,CATATATATATATATAT,CATATATATATATATATAT,CATATATATATATAT,CATATATATAT	1440.70	.	AC=1,1,1,2,3,3;AF=0.063,0.063,0.063,0.125,0.188,0.188;AN=16;BaseQRankSum=-9.670e-01;DP=72;ExcessHet=3.0103;FS=0.000;InbreedingCoeff=0.3870;MLEAC=2,2,2,3,4,3;MLEAF=0.125,0.125,0.125,0.188,0.250,0.188;MQ=58.88;MQRankSum=0.00;QD=30.75;ReadPosRankSum=0.967;SOR=0.223	GT:AD:DP:GQ:PL	./.:0,0,0,0,0,0,0:0:.:0,0,0,0,0,0,0,0,0,0,0,0,0,0,0,0,0,0,0,0,0,0,0,0,0,0,0,0	5/5:0,0,0,0,0,2,0:2:8:86,87,88,87,88,88,87,88,88,88,87,88,88,88,88,8,9,9,9,9,0,87,88,88,88,88,9,88	./.:0,0,0,0,0,0,0:0:.:0,0,0,0,0,0,0,0,0,0,0,0,0,0,0,0,0,0,0,0,0,0,0,0,0,0,0,0	0/0:5,0,0,0,0,0,0:5:0:0,0,136,0,136,136,0,136,136,136,0,136,136,136,136,0,136,136,136,136,136,0,136,136,136,136,136,136	./.:2,0,0,0,0,0,0:2:.:0,0,0,0,0,0,0,0,0,0,0,0,0,0,0,0,0,0,0,0,0,0,0,0,0,0,0,0	4/4:0,0,0,0,5,0,0:5:14:224,224,225,224,225,225,224,225,225,225,14,15,15,15,0,224,225,225,225,15,225,224,225,225,225,15,225,225	5/6:0,0,0,0,0,8,8:16:99:775,708,711,708,711,711,708,711,711,711,708,711,711,711,711,329,335,335,335,335,301,305,322,322,322,322,0,296	0/0:4,0,0,0,0,0,0:4:0:0,0,60,0,60,60,0,60,60,60,0,60,60,60,60,0,60,60,60,60,60,0,60,60,60,60,60,60	./.:1,0,0,0,0,0,0:1:.:0,0,0,0,0,0,0,0,0,0,0,0,0,0,0,0,0,0,0,0,0,0,0,0,0,0,0,0
FNWR01000001.1	4617394	.	TACACAC	TACACACACAC,TACACACAC,T,TACACACACACAC	1212.57	.	AC=4,3,2,1;AF=0.154,0.115,0.077,0.038;AN=26;BaseQRankSum=0.120;DP=160;ExcessHet=0.5065;FS=0.000;InbreedingCoeff=0.1659;MLEAC=3,4,2,1;MLEAF=0.115,0.154,0.077,0.038;MQ=60.00;MQRankSum=0.00;QD=18.65;ReadPosRankSum=1.01;SOR=0.792	GT:AD:DP:GQ:PL	0/0:8,0,0,0,0:8:0:0,0,216,0,216,216,0,216,216,216,0,216,216,216,216	0/0:10,0,0,0,0:10:0:0,0,285,0,285,285,0,285,285,285,0,285,285,285,285	0/2:6,0,3,0,0:9:68:68,87,266,0,180,171,87,266,180,266,87,266,180,266,266	0/2:2,0,6,0,0:8:29:167,173,220,0,47,29,173,220,47,220,173,220,47,220,220	3/4:0,0,0,5,3:8:99:330,336,372,336,372,372,126,168,168,188,204,210,210,0,195	1/1:0,4,0,0,0:4:12:180,12,0,180,12,180,180,12,180,180,180,12,180,180,180	0/0:41,0,0,0,0:41:99:0,108,1537,108,1537,1537,108,1537,1537,1537,108,1537,1537,1537,1537	0/3:5,0,0,4,0:9:99:153,168,459,168,459,459,0,291,291,279,168,459,459,291,459	0/0:3,0,0,0,0:3:6:0,6,90,6,90,90,6,90,90,90,6,90,90,90,90
FNWR01000001.1	4617454	.	A	G	595.38	.	AC=3;AF=0.115;AN=26;BaseQRankSum=0.00;DP=168;ExcessHet=0.2687;FS=0.000;InbreedingCoeff=0.5488;MLEAC=3;MLEAF=0.115;MQ=60.00;MQRankSum=0.00;QD=32.58;ReadPosRankSum=-7.120e-01;SOR=1.112	GT:AD:DP:GQ:PL	0/0:4,0:4:12:0,12,79	0/0:5,0:5:15:0,15,177	0/0:12,0:12:36:0,36,359	0/0:9,0:9:27:0,27,330	0/0:10,0:10:27:0,27,405	1/1:0,10:10:30:434,30,0	0/0:50,0:50:99:0,99,1800	0/0:13,0:13:36:0,36,540	0/0:9,0:9:27:0,27,372
FNWR01000001.1	4623839	.	TA	T,TAA	1126.23	.	AC=7,2;AF=0.292,0.083;AN=24;BaseQRankSum=0.115;DP=126;ExcessHet=0.2807;FS=0.000;InbreedingCoeff=0.3075;MLEAC=8,2;MLEAF=0.333,0.083;MQ=60.00;MQRankSum=0.00;QD=15.86;ReadPosRankSum=-3.960e-01;SOR=0.829	GT:AD:DP:GQ:PL	./.:5,0,0:5:.:0,0,0,0,0,0	0/1:1,2,0:3:16:40,0,16,43,22,65	0/0:9,0,0:9:12:0,12,180,12,180,180	0/0:14,0,0:14:6:0,6,90,6,90,90	0/0:5,0,0:5:3:0,3,45,3,45,45	2/2:0,0,8:8:24:184,184,184,24,24,0	1/1:0,26,0:26:78:640,78,0,640,78,640	0/0:3,0,0:3:9:0,9,99,9,99,99	0/0:3,0,0:3:3:0,3,45,3,45,45
FNWR01000001.1	4645106	.	A	ATT,ATTT,ATTTT	2154.49	.	AC=4,2,2;AF=0.200,0.100,0.100;AN=20;DP=124;ExcessHet=0.0663;FS=0.000;InbreedingCoeff=0.3810;MLEAC=5,4,4;MLEAF=0.250,0.200,0.200;MQ=60.00;QD=37.64;SOR=1.565	GT:AD:DP:GQ:PL	0/0:5,0,0,0:5:0:0,0,107,0,107,107,0,107,107,107	./.:2,0,0,0:2:.:0,0,0,0,0,0,0,0,0,0	0/0:6,0,0,0:6:0:0,0,30,0,30,30,0,30,30,30	0/0:8,0,0,0:8:0:0,0,108,0,108,108,0,108,108,108	0/0:11,0,0,0:11:0:0,0,93,0,93,93,0,93,93,93	1/1:0,5,0,0:5:15:166,15,0,166,15,166,166,15,166,166	3/3:0,0,0,33:33:99:1436,1436,1436,1436,1436,1436,99,99,99,0	0/0:13,0,0,0:13:0:0,0,177,0,177,177,0,177,177,177	1/1:0,1,0,0:1:3:33,3,0,33,3,33,33,3,33,33
FNWR01000001.1	4704164	.	GAAAA	G,GAA,GAAAAA,GAAA	794.65	.	AC=5,1,1,1;AF=0.278,0.056,0.056,0.056;AN=18;BaseQRankSum=-1.294e+00;DP=85;ExcessHet=0.4214;FS=2.659;InbreedingCoeff=0.2551;MLEAC=7,2,2,2;MLEAF=0.389,0.111,0.111,0.111;MQ=60.00;MQRankSum=0.00;QD=17.28;ReadPosRankSum=0.935;SOR=0.340	GT:AD:DP:GQ:PGT:PID:PL:PS	0/0:2,0,0,0,0:2:3:.:.:0,3,45,3,45,45,3,45,45,45,3,45,45,45,45	./.:2,0,0,0,0:2:.:.:.:0,0,0,0,0,0,0,0,0,0,0,0,0,0,0	0/0:4,0,0,0,0:4:3:.:.:0,3,45,3,45,45,3,45,45,45,3,45,45,45,45	0/0:3,0,0,0,0:3:0:.:.:0,0,44,0,44,44,0,44,44,44,0,44,44,44,44	./.:7,0,0,0,0:7:.:.:.:0,0,0,0,0,0,0,0,0,0,0,0,0,0,0	1|1:0,4,0,0,0:4:12:1|1:4704164_GAAAA_G:180,12,0,180,12,180,180,12,180,180,180,12,180,180,180:4704164	0/4:9,0,0,0,14:25:99:.:.:271,334,755,334,755,755,334,755,755,755,0,217,217,217,146	./.:1,0,0,0,0:1:.:.:.:0,0,0,0,0,0,0,0,0,0,0,0,0,0,0	0/0:4,0,0,0,0:4:3:.:.:0,3,45,3,45,45,3,45,45,45,3,45,45,45,45
FNWR01000001.1	4720177	.	T	TA	459.62	.	AC=4;AF=0.167;AN=24;DP=109;ExcessHet=0.0135;FS=0.000;InbreedingCoeff=0.6901;MLEAC=4;MLEAF=0.167;MQ=60.00;QD=31.36;SOR=1.270	GT:AD:DP:GQ:PGT:PID:PL:PS	./.:0,0:0:.:.:.:0,0,0	0/0:5,0:5:12:.:.:0,12,180	0/0:1,0:1:3:.:.:0,3,34	0/0:6,0:6:18:.:.:0,18,216	0/0:11,0:11:24:.:.:0,24,360	1|1:0,7:7:21:1|1:4720177_T_TA:315,21,0:4720177	0/0:38,0:38:99:.:.:0,103,1416	0/0:6,0:6:18:.:.:0,18,257	0/0:2,0:2:6:.:.:0,6,75
FNWR01000001.1	4721399	.	A	C	246.34	.	AC=2;AF=0.077;AN=26;DP=119;ExcessHet=0.0877;FS=0.000;InbreedingCoeff=0.7188;MLEAC=2;MLEAF=0.077;MQ=60.00;QD=27.61;SOR=1.329	GT:AD:DP:GQ:PGT:PID:PL:PS	0/0:6,0:6:18:.:.:0,18,215	0/0:7,0:7:18:.:.:0,18,270	0/0:3,0:3:9:.:.:0,9,92	0/0:3,0:3:9:.:.:0,9,121	0/0:14,0:14:36:.:.:0,36,540	1|1:0,6:6:18:1|1:4721371_CAA_C:270,18,0:4721371	0/0:28,0:28:75:.:.:0,75,1125	0/0:12,0:12:36:.:.:0,36,447	0/0:4,0:4:9:.:.:0,9,135
FNWR01000001.1	4747800	.	C	T	123.88	.	AC=4;AF=0.400;AN=10;DP=26;ExcessHet=0.1902;FS=0.000;InbreedingCoeff=0.4398;MLEAC=5;MLEAF=0.500;MQ=36.97;QD=32.52;SOR=1.179	GT:AD:DP:GQ:PGT:PID:PL:PS	./.:0,0:0:.:.:.:0,0,0	./.:0,0:0:.:.:.:0,0,0	./.:0,0:0:.:.:.:0,0,0	0/0:2,0:2:0:.:.:0,0,4	1/1:0,1:1:3:.:.:42,3,0	1|1:0,2:2:6:1|1:4747800_C_T:88,6,0:4747800	0/0:12,0:12:27:.:.:0,27,405	./.:0,0:0:.:.:.:0,0,0	./.:0,0:0:.:.:.:0,0,0
FNWR01000001.1	4782063	.	A	G	334.45	.	AC=2;AF=0.100;AN=20;DP=64;ExcessHet=0.1472;FS=0.000;InbreedingCoeff=0.4164;MLEAC=3;MLEAF=0.150;MQ=60.00;QD=30.04;SOR=0.941	GT:AD:DP:GQ:PGT:PID:PL:PS	./.:2,0:2:.:.:.:0,0,0	0/0:6,0:6:0:.:.:0,0,94	0/0:1,0:1:3:.:.:0,3,38	0/0:2,0:2:3:.:.:0,3,45	0/0:3,0:3:9:.:.:0,9,120	1|1:0,7:7:25:1|1:4782063_A_G:351,25,0:4782063	0/0:19,0:19:48:.:.:0,48,720	0/0:8,0:8:18:.:.:0,18,270	0/0:4,0:4:0:.:.:0,0,10
FNWR01000001.1	4782065	.	A	G	332.40	.	AC=2;AF=0.091;AN=22;DP=57;ExcessHet=0.1047;FS=0.000;InbreedingCoeff=0.4412;MLEAC=3;MLEAF=0.136;MQ=60.00;QD=32.02;SOR=0.941	GT:AD:DP:GQ:PGT:PID:PL:PS	0/0:1,0:1:3:.:.:0,3,41	0/0:2,0:2:6:.:.:0,6,87	0/0:1,0:1:3:.:.:0,3,38	0/0:2,0:2:3:.:.:0,3,45	0/0:3,0:3:9:.:.:0,9,120	1|1:0,7:7:25:1|1:4782063_A_G:351,25,0:4782063	0/0:19,0:19:48:.:.:0,48,720	0/0:8,0:8:18:.:.:0,18,270	0/0:2,0:2:3:.:.:0,3,45
FNWR01000001.1	4782085	.	ATG	A	289.71	.	AC=2;AF=0.083;AN=24;DP=65;ExcessHet=0.0955;FS=0.000;InbreedingCoeff=0.4986;MLEAC=2;MLEAF=0.083;MQ=60.00;QD=27.45;SOR=0.941	GT:AD:DP:GQ:PGT:PID:PL:PS	0/0:2,0:2:6:.:.:0,6,78	0/0:3,0:3:9:.:.:0,9,125	0/0:3,0:3:9:.:.:0,9,113	0/0:2,0:2:6:.:.:0,6,76	0/0:3,0:3:6:.:.:0,6,90	1|1:0,7:7:21:1|1:4782063_A_G:311,21,0:4782063	0/0:19,0:19:57:.:.:0,57,705	0|0:4,0:4:12:0|1:4782083_ATATG_A:0,12,180:4782083	0/0:3,0:3:6:.:.:0,6,90
FNWR01000001.1	4782087	.	G	A,*	116.92	.	AC=2,2;AF=0.083,0.083;AN=24;BaseQRankSum=-4.310e-01;DP=78;ExcessHet=0.6695;FS=2.003;InbreedingCoeff=0.1970;MLEAC=3,2;MLEAF=0.125,0.083;MQ=48.19;MQRankSum=0.00;QD=8.35;ReadPosRankSum=0.967;SOR=1.270	GT:AD:DP:GQ:PGT:PID:PL:PS	0/0:4,0,0:4:12:.:.:0,12,145,12,145,145	0/0:3,0,0:3:0:.:.:0,0,52,0,52,52	0/0:3,0,0:3:9:.:.:0,9,113,9,113,113	0/0:2,0,0:2:6:.:.:0,6,76,6,76,76	0/1:1,2,0:3:32:.:.:68,0,32,71,38,109	2|2:0,0,7:7:21:1|1:4782063_A_G:311,311,311,21,21,0:4782063	0/0:19,0,0:19:57:.:.:0,57,705,57,705,705	0|0:4,0,0:4:12:0|1:4782083_ATATG_A:0,12,180,12,180,180:4782083	0/0:3,0,0:3:3:.:.:0,3,45,3,45,45
FNWR01000001.1	4811467	.	C	T	359.59	.	AC=3;AF=0.115;AN=26;BaseQRankSum=1.53;DP=129;ExcessHet=0.2687;FS=2.881;InbreedingCoeff=0.3297;MLEAC=3;MLEAF=0.115;MQ=59.37;MQRankSum=0.00;QD=29.97;ReadPosRankSum=0.157;SOR=0.197	GT:AD:DP:GQ:PGT:PID:PL:PS	0/0:10,0:10:27:.:.:0,27,405	0/0:2,0:2:6:.:.:0,6,74	0/0:7,0:7:0:.:.:0,0,159	0/0:3,0:3:9:.:.:0,9,125	0/0:7,0:7:21:.:.:0,21,268	1|1:1,7:8:13:1|1:4811444_T_C:264,13,0:4811444	0/0:46,0:46:99:.:.:0,109,1800	0/0:6,0:6:15:.:.:0,15,225	0/0:2,0:2:6:.:.:0,6,86
FNWR01000001.1	4815105	.	G	A	587.62	.	AC=2;AF=0.077;AN=26;DP=152;ExcessHet=0.1158;FS=11.290;InbreedingCoeff=0.3557;MLEAC=3;MLEAF=0.115;MQ=60.00;QD=32.39;SOR=1.793	GT:AD:DP:GQ:PL	0/0:6,0:6:18:0,18,225	0/0:10,0:10:0:0,0,345	0/0:14,0:14:42:0,42,521	0/0:11,0:11:33:0,33,478	0/0:7,0:7:21:0,21,302	1/1:0,15:15:45:606,45,0	0/0:41,0:41:99:0,104,1469	0/0:6,0:6:18:0,18,259	0/0:3,0:3:0:0,0,47
FNWR01000001.1	4818701	.	T	TA,TAAA,TAA	773.24	.	AC=3,3,3;AF=0.115,0.115,0.115;AN=26;BaseQRankSum=0.00;DP=155;ExcessHet=1.4057;FS=11.331;InbreedingCoeff=0.0712;MLEAC=3,2,3;MLEAF=0.115,0.077,0.115;MQ=59.98;MQRankSum=0.00;QD=13.81;ReadPosRankSum=0.00;SOR=1.080	GT:AD:DP:GQ:PL	0/1:1,3,0,0:4:15:67,0,15,70,24,94,70,24,94,94	0/0:9,0,0,0:9:0:0,0,267,0,267,267,0,267,267,267	0/0:8,0,0,0:8:18:0,18,270,18,270,270,18,270,270,270	0/0:12,0,0,0:12:7:0,7,381,7,381,381,7,381,381,381	0/0:14,0,0,0:14:30:0,30,450,30,450,450,30,450,450,450	3/3:0,0,0,3:3:12:135,135,135,135,135,135,12,12,12,0	0/1:15,19,0,0:34:99:422,0,293,467,353,820,467,353,820,820	0/0:13,0,0,0:13:36:0,36,540,36,540,540,36,540,540,540	2/2:0,0,2,0:2:6:90,90,90,6,6,0,90,90,6,90
FNWR01000001.1	4867521	.	CTTTTTT	CTTTTTTTT,C,CTTTTTTTTT	798.59	.	AC=5,2,1;AF=0.208,0.083,0.042;AN=24;DP=92;ExcessHet=0.0063;FS=0.000;InbreedingCoeff=0.5564;MLEAC=5,2,1;MLEAF=0.208,0.083,0.042;MQ=59.59;QD=30.72;SOR=0.836	GT:AD:DP:GQ:PL	0/0:5,0,0,0:5:0:0,0,39,0,39,39,0,39,39,39	0/0:4,0,0,0:4:6:0,6,90,6,90,90,6,90,90,90	0/0:2,0,0,0:2:6:0,6,87,6,87,87,6,87,87,87	0/0:6,0,0,0:6:0:0,0,90,0,90,90,0,90,90,90	0/0:12,0,0,0:12:6:0,6,354,6,354,354,6,354,354,354	2/2:0,0,3,0:3:9:129,129,129,9,9,0,129,129,9,129	1/3:0,6,0,7:13:85:406,124,85,285,106,271,116,0,123,87	1/1:0,4,0,0:4:12:118,12,0,118,12,118,118,12,118,118	0/0:2,0,0,0:2:3:0,3,45,3,45,45,3,45,45,45
FNWR01000001.1	4872640	.	T	TA	177.53	.	AC=3;AF=0.115;AN=26;BaseQRankSum=-4.310e-01;DP=140;ExcessHet=0.2687;FS=9.890;InbreedingCoeff=0.2772;MLEAC=3;MLEAF=0.115;MQ=60.00;MQRankSum=0.00;QD=12.68;ReadPosRankSum=0.303;SOR=1.715	GT:AD:DP:GQ:PL	0/0:8,0:8:21:0,21,315	0/0:9,0:9:0:0,0,268	0/0:8,0:8:24:0,24,220	0/0:9,0:9:27:0,27,370	0/0:5,0:5:9:0,9,135	1/1:0,4:4:12:115,12,0	0/0:34,0:34:99:0,99,1485	0/0:6,0:6:12:0,12,180	0/0:9,0:9:0:0,0,298
FNWR01000001.1	4901135	.	TA	T,TAA,TAAA	1702.08	.	AC=5,3,2;AF=0.227,0.136,0.091;AN=22;BaseQRankSum=2.63;DP=114;ExcessHet=0.0063;FS=4.216;InbreedingCoeff=0.5994;MLEAC=6,4,2;MLEAF=0.273,0.182,0.091;MQ=59.43;MQRankSum=0.00;QD=25.79;ReadPosRankSum=0.158;SOR=1.122	GT:AD:DP:GQ:PGT:PID:PL:PS	./.:0,0,0,0:0:.:.:.:0,0,0,0,0,0,0,0,0,0	1/1:0,3,0,0:3:9:.:.:74,9,0,74,9,74,74,9,74,74	0/0:3,0,0,0:3:3:.:.:0,3,45,3,45,45,3,45,45,45	0/0:7,0,0,0:7:0:.:.:0,0,166,0,166,166,0,166,166,166	0/0:12,0,0,0:12:15:.:.:0,15,225,15,225,225,15,225,225,225	3/3:0,0,0,4:4:12:.:.:119,119,119,119,119,119,12,12,12,0	2/2:0,0,32,0:32:96:.:.:744,744,744,96,96,0,744,744,96,744	1|1:0,4,0,0:4:12:1|1:4901117_T_A:180,12,0,180,12,180,180,12,180,180:4901117	./.:0,0,0,0:0:.:.:.:0,0,0,0,0,0,0,0,0,0
FNWR01000001.1	4903955	.	A	AAATAAATAAAT,AAAT,*,AAATAAAT	1564.97	.	AC=1,3,4,1;AF=0.056,0.167,0.222,0.056;AN=18;BaseQRankSum=0.912;DP=110;ExcessHet=2.1085;FS=8.045;InbreedingCoeff=0.1571;MLEAC=1,4,6,1;MLEAF=0.056,0.222,0.333,0.056;MQ=59.04;MQRankSum=2.37;QD=19.09;ReadPosRankSum=-1.420e-01;SOR=0.987	GT:AD:DP:GQ:PL	./.:1,0,0,0,0:1:.:0,0,0,0,0,0,0,0,0,0,0,0,0,0,0	0/0:4,0,0,0,0:4:0:0,0,15,0,15,15,0,15,15,15,0,15,15,15,15	./.:3,0,0,0,0:3:.:0,0,0,0,0,0,0,0,0,0,0,0,0,0,0	0/0:7,0,0,0,0:7:0:0,0,37,0,37,37,0,37,37,37,0,37,37,37,37	0/3:2,0,0,4,0:6:53:153,159,224,159,224,224,0,65,65,53,159,224,224,65,224	2/2:0,0,8,0,0:8:30:402,402,402,30,30,0,402,402,30,402,402,402,30,402,402	0/1:18,18,0,0,0:36:99:722,0,1607,776,1670,2446,776,1670,2446,2446,776,1670,2446,2446,2446	0/0:3,0,0,0,0:3:9:0,9,107,9,107,107,9,107,107,107,9,107,107,107,107	3/3:0,0,0,10,0:10:30:404,404,404,404,404,404,30,30,30,0,404,404,404,30,404
FNWR01000001.1	4968512	.	C	T	354.57	.	AC=3;AF=0.115;AN=26;BaseQRankSum=0.674;DP=117;ExcessHet=0.2687;FS=3.424;InbreedingCoeff=0.3773;MLEAC=3;MLEAF=0.115;MQ=60.00;MQRankSum=0.00;QD=32.23;ReadPosRankSum=0.00;SOR=0.439	GT:AD:DP:GQ:PL	0/0:6,0:6:18:0,18,207	0/0:1,0:1:3:0,3,42	0/0:10,0:10:30:0,30,367	0/0:5,0:5:15:0,15,213	0/0:13,0:13:36:0,36,540	1/1:0,7:7:21:309,21,0	0/0:37,0:37:99:0,99,1360	0/0:7,0:7:21:0,21,284	0/0:2,0:2:3:0,3,45
FNWR01000001.1	4986032	.	CAA	C,CAAAAA,CA	312.27	.	AC=1,1,2;AF=0.063,0.063,0.125;AN=16;BaseQRankSum=1.56;DP=91;ExcessHet=0.1902;FS=3.093;InbreedingCoeff=0.3743;MLEAC=2,2,2;MLEAF=0.125,0.125,0.125;MQ=60.00;MQRankSum=0.00;QD=22.30;ReadPosRankSum=2.52;SOR=0.293	GT:AD:DP:GQ:PL	0/0:4,0,0,0:4:0:0,0,109,0,109,109,0,109,109,109	0/0:6,0,0,0:6:0:0,0,95,0,95,95,0,95,95,95	./.:3,0,0,0:3:.:0,0,0,0,0,0,0,0,0,0	0/0:9,0,0,0:9:0:0,0,99,0,99,99,0,99,99,99	./.:12,0,0,0:12:.:0,0,0,0,0,0,0,0,0,0	3/3:1,0,0,5:6:8:94,96,103,96,103,103,8,15,15,0	0/0:16,0,0,0:19:46:0,46,295,46,295,295,46,295,295,295	./.:4,0,0,0:4:.:0,0,0,0,0,0,0,0,0,0	./.:2,0,0,0:2:.:0,0,0,0,0,0,0,0,0,0
FNWR01000001.1	5026491	.	GT	G,GTTTT,GTT	1506.05	.	AC=1,2,2;AF=0.038,0.077,0.077;AN=26;BaseQRankSum=0.00;DP=138;ExcessHet=0.1296;FS=4.926;InbreedingCoeff=0.1280;MLEAC=2,3,2;MLEAF=0.077,0.115,0.077;MQ=59.79;MQRankSum=0.00;QD=22.15;ReadPosRankSum=0.101;SOR=0.807	GT:AD:DP:GQ:PGT:PID:PL:PS	0/0:2,0,0,0:2:6:.:.:0,6,90,6,90,90,6,90,90,90	0/0:9,0,0,0:9:0:.:.:0,0,209,0,209,209,0,209,209,209	0/0:2,0,0,0:2:6:.:.:0,6,85,6,85,85,6,85,85,85	0/0:6,0,0,0:6:0:.:.:0,0,76,0,76,76,0,76,76,76	0/0:4,0,0,0:4:0:.:.:0,0,119,0,119,119,0,119,119,119	3/3:0,0,0,4:4:12:.:.:83,83,83,83,83,83,12,12,12,0	1/2:0,28,19,0:47:99:.:.:1263,732,708,646,0,1103,1356,765,936,1607	0/0:12,0,0,0:12:1:.:.:0,1,391,1,391,391,1,391,391,391	0/0:7,0,0,0:7:0:.:.:0,0,194,0,194,194,0,194,194,194
FNWR01000001.1	5054937	.	TAA	T,TAAAA,TAAAAA	1306.40	.	AC=1,5,2;AF=0.038,0.192,0.077;AN=26;BaseQRankSum=-2.530e-01;DP=128;ExcessHet=0.7843;FS=0.000;InbreedingCoeff=0.1175;MLEAC=1,5,1;MLEAF=0.038,0.192,0.038;MQ=59.87;MQRankSum=0.00;QD=18.66;ReadPosRankSum=-5.240e-01;SOR=0.733	GT:AD:DP:GQ:PL	0/0:4,0,0,0:4:12:0,12,166,12,166,166,12,166,166,166	0/0:4,0,0,0:4:6:0,6,90,6,90,90,6,90,90,90	0/0:9,0,0,0:9:27:0,27,241,27,241,241,27,241,241,241	0/0:6,0,0,0:6:12:0,12,180,12,180,180,12,180,180,180	0/2:1,0,2,0:3:29:59,62,97,0,35,29,62,97,35,97	3/3:1,0,0,4:5:5:164,167,174,167,174,174,5,12,12,0	0/1:16,21,0,0:37:99:617,0,457,665,519,1185,665,519,1185,1185	2/2:0,0,2,0:4:6:70,63,59,6,6,0,63,59,6,59	0/0:9,0,0,0:9:0:0,0,280,0,280,280,0,280,280,280
FNWR01000001.1	5065124	.	C	CAAA,CAA	539.88	.	AC=4,2;AF=0.200,0.100;AN=20;DP=84;ExcessHet=0.0254;FS=0.000;InbreedingCoeff=0.3513;MLEAC=7,3;MLEAF=0.350,0.150;MQ=60.00;QD=30.49;SOR=1.911	GT:AD:DP:GQ:PL	0/0:6,0,0:6:0:0,0,48,0,48,48	0/0:5,0,0:5:6:0,6,90,6,90,90	./.:4,0,0:4:.:0,0,0,0,0,0	0/0:8,0,0:8:0:0,0,186,0,186,186	0/0:9,0,0:9:0:0,0,218,0,218,218	1/1:0,2,0:2:6:70,6,0,70,6,70	2/2:0,0,6:7:4:251,144,120,27,4,0	0/0:5,0,0:5:0:0,0,41,0,41,41	./.:1,0,0:1:.:0,0,0,0,0,0
FNWR01000001.1	5107846	.	G	C,*	487.26	.	AC=4,12;AF=0.182,0.545;AN=22;DP=130;ExcessHet=0.7463;FS=0.999;InbreedingCoeff=0.2832;MLEAC=5,14;MLEAF=0.227,0.636;MQ=60.00;QD=5.94;SOR=0.505	GT:AD:DP:GQ:PGT:PID:PL:PS	2/2:0,0,5:7:15:.:.:221,221,221,15,15,0	0/0:5,0,0:5:0:.:.:0,0,133,0,133,133	./.:3,0,0:3:.:.:.:0,0,0,0,0,0	2/2:0,0,3:3:9:.:.:135,135,135,9,9,0	0/2:2,0,4:6:48:.:.:157,163,223,0,61,48	1|1:0,8,0:8:24:1|1:5107840_CTGTG_C:341,24,0,341,24,341:5107840	0|2:16,0,23:39:99:0|1:5107840_CTGTGTGTG_C:939,987,2062,0,1075,1002:5107840	2/2:0,0,5:9:22:.:.:265,237,220,25,22,0	2/2:0,0,1:1:3:.:.:45,45,45,3,3,0
FNWR01000001.1	5156861	.	AGT	A,AGTGTGTGTGT,AGTGTGTGTGTGTGTGT,AGTGTGTGTGTGTGTGTGT,AGTGTGTGTGTGTGT	3910.89	.	AC=10,6,2,2,2;AF=0.385,0.231,0.077,0.077,0.077;AN=26;BaseQRankSum=1.15;DP=138;ExcessHet=3.2034;FS=0.000;InbreedingCoeff=0.1755;MLEAC=11,5,2,1,2;MLEAF=0.423,0.192,0.077,0.038,0.077;MQ=59.76;MQRankSum=0.00;QD=32.30;ReadPosRankSum=0.524;SOR=0.492	GT:AD:DP:GQ:PL	4/4:0,0,0,0,2,0:2:6:90,90,90,90,90,90,90,90,90,90,6,6,6,6,0,90,90,90,90,6,90	0/2:2,0,3,0,0,0:5:32:163,168,213,0,45,32,168,213,45,213,168,213,45,213,213,168,213,45,213,213,213	1/1:0,9,0,0,0,0:9:27:306,27,0,306,27,306,306,27,306,306,306,27,306,306,306,306,27,306,306,306,306	1/1:0,5,0,0,0,0:5:15:176,15,0,176,15,176,176,15,176,176,176,15,176,176,176,176,15,176,176,176,176	0/0:4,0,0,0,0,0:4:0:0,0,74,0,74,74,0,74,74,74,0,74,74,74,74,0,74,74,74,74,74	3/3:0,0,0,3,0,0:3:24:359,360,360,360,360,360,24,24,24,0,360,360,360,24,360,360,360,360,24,360,360	1/1:0,41,0,0,0,0:41:99:1434,123,0,1434,123,1434,1434,123,1434,1434,1434,123,1434,1434,1434,1434,123,1434,1434,1434,1434	2/5:0,0,2,0,0,3:5:75:254,235,232,128,129,120,235,232,129,232,235,232,129,232,232,87,87,0,87,87,75	2/2:0,0,4,0,0,0:4:12:180,180,180,12,12,0,180,180,12,180,180,180,12,180,180,180,180,12,180,180,180
FNWR01000001.1	5235513	.	AAGAG	A	337.76	.	AC=2;AF=0.083;AN=24;DP=104;ExcessHet=0.0955;FS=0.000;InbreedingCoeff=0.6293;MLEAC=2;MLEAF=0.083;MQ=57.88;QD=30.31;SOR=1.179	GT:AD:DP:GQ:PL	0/0:5,0:5:15:0,15,202	0/0:2,0:2:6:0,6,84	0/0:7,0:7:12:0,12,180	0/0:8,0:8:21:0,21,315	0/0:8,0:8:18:0,18,270	1/1:0,8:8:24:360,24,0	0/0:32,0:32:90:0,90,1350	0/0:6,0:6:18:0,18,265	./.:0,0:0:.:0,0,0
FNWR01000001.1	5235515	.	G	A,*	1899.49	.	AC=9,2;AF=0.375,0.083;AN=24;BaseQRankSum=0.967;DP=108;ExcessHet=1.8603;FS=7.594;InbreedingCoeff=0.0068;MLEAC=11,2;MLEAF=0.458,0.083;MQ=56.25;MQRankSum=0.00;QD=22.09;ReadPosRankSum=0.00;SOR=0.242	GT:AD:DP:GQ:PGT:PID:PL:PS	0/1:2,3,0:5:54:.:.:113,0,54,119,63,182	0/0:2,0,0:2:6:.:.:0,6,84,6,84,84	0|1:1,2,0:3:16:0|1:5235515_G_A:57,0,16,60,22,82:5235515	0|1:5,2,0:7:69:0|1:5235505_T_TA:69,0,437,84,443,527:5235505	0/0:8,0,0:8:0:.:.:0,0,100,0,100,100	2/2:0,0,8:8:24:.:.:360,360,360,24,24,0	0/1:21,15,0:36:99:.:.:497,0,702,560,747,1308	1|1:0,6,0:6:18:1|1:5235505_T_TA:270,18,0,270,18,270:5235505	./.:0,0,0:0:.:.:.:0,0,0,0,0,0
FNWR01000001.1	5235517	.	G	A,*	1145.13	.	AC=5,2;AF=0.208,0.083;AN=24;BaseQRankSum=-3.030e-01;DP=101;ExcessHet=0.0473;FS=0.000;InbreedingCoeff=0.4885;MLEAC=6,2;MLEAF=0.250,0.083;MQ=57.46;MQRankSum=0.00;QD=29.36;ReadPosRankSum=-3.660e-01;SOR=0.743	GT:AD:DP:GQ:PGT:PID:PL:PS	0/0:5,0,0:5:15:.:.:0,15,176,15,176,176	0/0:2,0,0:2:6:.:.:0,6,84,6,84,84	0/0:3,0,0:3:0:.:.:0,0,28,0,28,28	0|1:5,2,0:7:69:0|1:5235505_T_TA:69,0,437,84,443,527:5235505	0/0:8,0,0:8:0:.:.:0,0,104,0,104,104	2/2:0,0,8:8:24:.:.:360,360,360,24,24,0	0/0:36,0,0:36:99:.:.:0,102,1530,102,1530,1530	1|1:0,6,0:6:18:1|1:5235505_T_TA:270,18,0,270,18,270:5235505	./.:0,0,0:0:.:.:.:0,0,0,0,0,0
FNWR01000001.1	5285099	.	GTCTCTCTCTCTCTC	GTCTCTCTCTCTC,GTCTCTCTCTCTCTCTCTC,GTCTCTCTCTCTCTCTC,G,GTCTCTCTC	3056.85	.	AC=8,1,8,2,2;AF=0.308,0.038,0.308,0.077,0.077;AN=26;BaseQRankSum=0.210;DP=132;ExcessHet=0.9691;FS=0.000;InbreedingCoeff=0.1908;MLEAC=9,1,8,1,1;MLEAF=0.346,0.038,0.308,0.038,0.038;MQ=60.00;MQRankSum=0.00;QD=32.18;ReadPosRankSum=0.489;SOR=0.423	GT:AD:DP:GQ:PL	0/3:1,0,0,7,0,0:8:7:226,229,260,229,260,260,0,31,31,7,229,260,260,31,260,229,260,260,31,260,260	3/3:0,0,0,4,0,0:4:12:121,121,121,121,121,121,12,12,12,0,121,121,121,12,121,121,121,121,12,121,121	0/1:1,5,0,0,0,0:6:3:127,0,3,130,17,147,130,17,147,147,130,17,147,147,147,130,17,147,147,147,147	1/3:0,2,0,2,0,0:4:66:125,66,78,132,76,146,69,0,78,78,132,76,146,78,146,132,76,146,78,146,146	1/2:0,3,3,0,0,0:6:99:222,126,117,104,0,117,227,126,116,237,227,126,116,237,237,227,126,116,237,237,237	5/5:0,0,0,0,0,3:3:9:136,136,136,136,136,136,136,136,136,136,136,136,136,136,136,9,9,9,9,9,0	3/3:0,0,0,29,0,0:29:87:967,967,967,967,967,967,87,87,87,0,967,967,967,87,967,967,967,967,87,967,967	1/1:0,6,0,0,0,0:6:18:211,18,0,211,18,211,211,18,211,211,211,18,211,211,211,211,18,211,211,211,211	0/3:1,0,0,3,0,0:4:22:88,91,122,91,122,122,0,31,31,22,91,122,122,31,122,91,122,122,31,122,122
FNWR01000001.1	5300513	.	A	T	106.21	.	AC=2;AF=0.077;AN=26;DP=127;ExcessHet=0.0877;FS=0.000;InbreedingCoeff=0.6450;MLEAC=1;MLEAF=0.038;MQ=60.00;QD=31.53;SOR=1.179	GT:AD:DP:GQ:PL	0/0:6,0:6:15:0,15,225	0/0:10,0:10:30:0,30,400	0/0:8,0:8:21:0,21,315	0/0:10,0:10:30:0,30,405	0/0:7,0:7:21:0,21,287	1/1:0,3:3:9:126,9,0	0/0:37,0:37:99:0,99,1427	0/0:10,0:10:24:0,24,360	0/0:3,0:3:9:0,9,114
FNWR01000001.1	5317395	.	A	AC	74.16	.	AC=2;AF=0.091;AN=22;DP=88;ExcessHet=0.1047;FS=0.000;InbreedingCoeff=0.5321;MLEAC=1;MLEAF=0.045;MQ=60.00;QD=36.48;SOR=2.303	GT:AD:DP:GQ:PGT:PID:PL:PS	0/0:3,0:3:9:.:.:0,9,115	0/0:10,0:10:12:.:.:0,12,180	0/0:4,0:4:12:.:.:0,12,175	0/0:2,0:2:6:.:.:0,6,70	0/0:2,0:2:3:.:.:0,3,45	1|1:0,2:2:6:1|1:5317395_A_AC:90,6,0:5317395	0/0:34,0:34:90:.:.:0,90,1306	./.:2,0:2:.:.:.:0,0,0	0/0:5,0:5:12:.:.:0,12,180
FNWR01000001.1	5317398	.	C	A,*	124.12	.	AC=3,2;AF=0.150,0.100;AN=20;DP=84;ExcessHet=0.1296;FS=0.000;InbreedingCoeff=0.3980;MLEAC=4,3;MLEAF=0.200,0.150;MQ=60.00;QD=12.41;SOR=2.494	GT:AD:DP:GQ:PGT:PID:PL:PS	0/0:2,0,0:2:6:.:.:0,6,91,6,91,91	0/0:10,0,0:10:0:.:.:0,0,254,0,254,254	./.:4,0,0:4:.:.:.:0,0,0,0,0,0	./.:2,0,0:2:.:.:.:0,0,0,0,0,0	0/0:2,0,0:2:3:.:.:0,3,45,3,45,45	1/1:0,2,0:2:6:.:.:125,9,0,93,6,90	0/0:34,0,0:34:90:.:.:0,90,1306,90,1306,1306	0|1:0,1,0:1:3:0|1:5317398_C_A:38,0,3,42,6,48:5317398	0/0:5,0,0:5:12:.:.:0,12,180,12,180,180
FNWR01000001.1	5340853	.	C	T	285.09	.	AC=2;AF=0.077;AN=26;DP=129;ExcessHet=0.0877;FS=0.000;InbreedingCoeff=0.7767;MLEAC=2;MLEAF=0.077;MQ=60.00;QD=23.38;SOR=2.584	GT:AD:DP:GQ:PL	0/0:6,0:6:18:0,18,206	0/0:5,0:5:15:0,15,201	0/0:11,0:11:33:0,33,444	0/0:9,0:9:21:0,21,315	0/0:11,0:11:33:0,33,463	1/1:0,7:7:21:309,21,0	0/0:35,0:35:99:0,99,1424	0/0:5,0:5:12:0,12,180	0/0:7,0:7:21:0,21,291
FNWR01000001.1	5354411	.	ATTTT	ATTT,A	1035.11	.	AC=2,1;AF=0.111,0.056;AN=18;BaseQRankSum=2.11;DP=118;ExcessHet=0.4012;FS=6.505;InbreedingCoeff=0.3341;MLEAC=2,2;MLEAF=0.111,0.111;MQ=59.09;MQRankSum=-1.139e+00;QD=27.98;ReadPosRankSum=-1.937e+00;SOR=0.102	GT:AD:DP:GQ:PL	0/0:6,0,0:6:9:0,9,135,9,135,135	./.:6,0,0:6:.:0,0,0,0,0,0	0/0:10,0,0:10:3:0,3,45,3,45,45	./.:1,0,0:1:.:0,0,0,0,0,0	0/0:1,0,0:1:3:0,3,23,3,23,23	1/1:0,4,0:4:12:123,12,0,123,12,123	0/2:10,0,23:33:99:936,966,1386,0,420,351	0/0:3,0,0:3:6:0,6,90,6,90,90	./.:2,0,0:2:.:0,0,0,0,0,0
FNWR01000001.1	5383271	.	G	T	151.47	.	AC=2;AF=0.077;AN=26;BaseQRankSum=1.28;DP=137;ExcessHet=0.0877;FS=3.979;InbreedingCoeff=0.5831;MLEAC=1;MLEAF=0.038;MQ=60.00;MQRankSum=0.00;QD=30.29;ReadPosRankSum=1.28;SOR=1.447	GT:AD:DP:GQ:PL	0/0:6,0:6:18:0,18,212	0/0:5,0:5:15:0,15,215	0/0:11,0:11:33:0,33,377	0/0:7,0:7:21:0,21,303	0/0:15,0:15:33:0,33,495	1/1:1,4:5:5:168,5,0	0/0:46,0:46:99:0,99,1723	0/0:9,0:9:27:0,27,399	0/0:3,0:3:9:0,9,122
FNWR01000001.1	5427136	.	TACACACAC	TACAC,T,TACACAC,TAC	1915.85	.	AC=1,7,3,2;AF=0.042,0.292,0.125,0.083;AN=24;BaseQRankSum=-2.920e-01;DP=124;ExcessHet=0.8963;FS=2.832;InbreedingCoeff=0.1574;MLEAC=1,7,3,2;MLEAF=0.042,0.292,0.125,0.083;MQ=59.91;MQRankSum=0.00;QD=21.53;ReadPosRankSum=0.123;SOR=0.648	GT:AD:DP:GQ:PGT:PID:PL:PS	./.:5,0,0,0,0:5:.:.:.:0,0,0,0,0,0,0,0,0,0,0,0,0,0,0	0/2:1,0,2,0,0:3:0:.:.:71,73,80,0,7,0,73,80,7,80,73,80,7,80,80	2/2:0,0,6,0,0:6:18:.:.:270,270,270,18,18,0,270,270,18,270,270,270,18,270,270	0/4:3,0,0,0,5:8:99:.:.:201,210,378,210,378,378,210,378,378,378,0,168,168,168,153	0/0:5,0,0,0,0:5:6:.:.:0,6,90,6,90,90,6,90,90,90,6,90,90,90,90	3/3:0,0,0,3,0:3:9:.:.:91,91,91,91,91,91,9,9,9,0,91,91,91,9,91	0|1:23,14,0,0,0:37:99:0|1:5427136_TACAC_T:540,0,1331,609,1377,1985,609,1377,1985,1985,609,1377,1985,1985,1985:5427136	0/0:2,0,0,0,0:2:6:.:.:0,6,88,6,88,88,6,88,88,88,6,88,88,88,88	2/2:0,0,2,0,0:2:6:.:.:90,90,90,6,6,0,90,90,6,90,90,90,6,90,90
FNWR01000001.1	5625692	.	T	TG,*	276.14	.	AC=3,3;AF=0.125,0.125;AN=24;DP=79;ExcessHet=0.0036;FS=0.000;InbreedingCoeff=0.6758;MLEAC=3,3;MLEAF=0.125,0.125;MQ=59.69;QD=12.01;SOR=1.708	GT:AD:DP:GQ:PL	./.:0,0,0:0:.:0,0,0,0,0,0	0/0:4,0,0:4:9:0,9,135,9,135,135	2/2:0,0,3:3:9:135,135,135,9,9,0	0/0:4,0,0:4:6:0,6,90,6,90,90	0/0:2,0,0:2:6:0,6,72,6,72,72	1/1:0,2,0:2:5:45,5,0,45,5,45	0/0:29,0,0:29:84:0,84,1260,84,1260,1260	0/0:2,0,0:2:3:0,3,45,3,45,45	0/0:5,0,0:5:15:0,15,210,15,210,210
FNWR01000001.1	5727695	.	A	T,AT,*	345.95	.	AC=1,3,2;AF=0.042,0.125,0.083;AN=24;BaseQRankSum=0.967;DP=120;ExcessHet=1.9114;FS=4.033;InbreedingCoeff=-0.0421;MLEAC=1,2,2;MLEAF=0.042,0.083,0.083;MQ=60.00;MQRankSum=0.00;QD=4.22;ReadPosRankSum=0.431;SOR=0.395	GT:AD:DP:GQ:PL	0/0:1,0,0,0:1:3:0,3,45,3,45,45,3,45,45,45	0/1:2,2,0,0:4:52:54,0,52,60,58,118,60,58,118,118	0/0:2,0,0,0:2:3:0,3,45,3,45,45,3,45,45,45	0/0:1,0,0,0:3:2:0,2,10,2,10,10,2,10,10,10	0/3:2,0,0,5:7:69:181,187,271,187,271,271,0,84,84,69	2/2:0,0,3,0:5:13:82,76,72,14,13,0,76,72,13,72	0/3:25,0,0,24:49:99:899,974,1962,974,1962,1962,0,988,988,915	0/0:9,0,0,0:9:15:0,15,225,15,225,225,15,225,225,225	0/0:3,0,0,0:3:0:0,0,14,0,14,14,0,14,14,14
FNWR01000001.1	5733256	.	T	G	47.58	.	AC=2;AF=0.077;AN=26;DP=102;ExcessHet=0.0877;FS=0.000;InbreedingCoeff=0.3679;MLEAC=1;MLEAF=0.038;MQ=60.00;QD=23.79;SOR=0.693	GT:AD:DP:GQ:PGT:PID:PL:PS	0/0:2,0:2:6:.:.:0,6,59	0/0:7,0:7:9:.:.:0,9,135	0/0:3,0:3:6:.:.:0,6,90	0/0:5,0:5:6:.:.:0,6,90	0/0:6,0:6:9:.:.:0,9,135	1|1:0,2:2:6:1|1:5733256_T_G:64,6,0:5733256	0/0:37,0:37:87:.:.:0,87,1305	0/0:2,0:2:3:.:.:0,3,45	0/0:8,0:8:21:.:.:0,21,315
FNWR01000001.1	5733259	.	T	G	47.58	.	AC=2;AF=0.077;AN=26;DP=98;ExcessHet=0.0877;FS=0.000;InbreedingCoeff=0.3679;MLEAC=1;MLEAF=0.038;MQ=60.00;QD=23.79;SOR=0.693	GT:AD:DP:GQ:PGT:PID:PL:PS	0/0:2,0:2:6:.:.:0,6,59	0/0:5,0:5:9:.:.:0,9,135	0/0:3,0:3:6:.:.:0,6,90	0/0:5,0:5:6:.:.:0,6,90	0/0:6,0:6:9:.:.:0,9,135	1|1:0,2:2:6:1|1:5733256_T_G:64,6,0:5733256	0/0:36,0:36:90:.:.:0,90,1350	0/0:2,0:2:3:.:.:0,3,45	0/0:7,0:7:21:.:.:0,21,296
FNWR01000001.1	5769411	.	TTGTGTGTGTGTGTGTGTGTGTG	TTGTGTGTGTGTGTGTGTGTGTGTG,TTGTGTGTGTGTGTGTGTG,TTGTGTGTGTGTGTGTGTGTG,T,TTGTGTGTGTGTGTG,TTGTGTGTGTGTGTGTGTGTGTGTGTGTG	2333.63	.	AC=2,5,2,1,2,2;AF=0.077,0.192,0.077,0.038,0.077,0.077;AN=26;BaseQRankSum=0.431;DP=128;ExcessHet=0.0333;FS=5.339;InbreedingCoeff=0.5282;MLEAC=2,5,2,1,1,2;MLEAF=0.077,0.192,0.077,0.038,0.038,0.077;MQ=60.00;MQRankSum=0.00;QD=31.97;ReadPosRankSum=0.00;SOR=0.114	GT:AD:DP:GQ:PL	0/0:5,0,0,0,0,0,0:5:9:0,9,135,9,135,135,9,135,135,135,9,135,135,135,135,9,135,135,135,135,135,9,135,135,135,135,135,135	0/0:2,0,0,0,0,0,0:2:3:0,3,45,3,45,45,3,45,45,45,3,45,45,45,45,3,45,45,45,45,45,3,45,45,45,45,45,45	0/0:3,0,0,0,0,0,0:3:9:0,9,95,9,95,95,9,95,95,95,9,95,95,95,95,9,95,95,95,95,95,9,95,95,95,95,95,95	3/4:0,0,0,1,6,0,0:7:30:278,283,307,283,307,307,250,253,253,247,30,59,59,0,65,283,307,307,253,59,307,283,307,307,253,59,307,307	2/2:0,0,3,0,0,0,0:3:9:106,106,106,9,9,0,106,106,9,106,106,106,9,106,106,106,106,9,106,106,106,106,106,9,106,106,106,106	6/6:0,0,0,0,0,0,5:5:15:224,225,225,225,225,225,225,225,225,225,225,225,225,225,225,225,225,225,225,225,225,15,15,15,15,15,15,0	1/2:0,17,12,0,0,0,0:29:99:897,479,449,470,0,804,954,503,680,1127,954,503,680,1127,1127,954,503,680,1127,1127,1127,954,503,680,1127,1127,1127,1127	0/2:2,0,2,0,0,0,0:4:70:78,84,161,0,76,70,84,161,76,161,84,161,76,161,161,84,161,76,161,161,161,84,161,76,161,161,161,161	0/1:1,2,0,0,0,0,0:3:20:47,0,20,50,26,76,50,26,76,76,50,26,76,76,76,50,26,76,76,76,76,50,26,76,76,76,76,76
FNWR01000001.1	5770608	.	AGAGAG	AAG,A,AAGAG	826.53	.	AC=1,2,2;AF=0.050,0.100,0.100;AN=20;BaseQRankSum=-1.890e-01;DP=98;ExcessHet=1.3263;FS=10.488;InbreedingCoeff=0.1845;MLEAC=1,3,2;MLEAF=0.050,0.150,0.100;MQ=60.00;MQRankSum=0.00;QD=16.21;ReadPosRankSum=-1.036e+00;SOR=1.509	GT:AD:DP:GQ:PGT:PID:PL:PS	0/0:9,0,0,0:9:9:.:.:0,9,135,9,135,135,9,135,135,135	./.:3,0,0,0:3:.:.:.:0,0,0,0,0,0,0,0,0,0	./.:5,0,0,0:5:.:.:.:0,0,0,0,0,0,0,0,0,0	0|2:3,0,3,0:6:99:1|0:5770607_A_AAGAGAG:117,126,252,0,126,117,126,252,126,252:5770607	0/0:5,0,0,0:5:12:.:.:0,12,180,12,180,180,12,180,180,180	3|3:0,0,0,4:4:12:1|1:5770608_AG_A:162,162,162,162,162,162,12,12,12,0:5770608	0|1:20,13,0,0:33:99:0|1:5770608_AGAG_A:521,0,798,582,840,1421,582,840,1421,1421:5770608	0|2:6,0,2,0:8:66:1|0:5770607_A_AAGAG:66,84,336,0,252,246,84,336,252,336:5770607	0/0:1,0,0,0:1:3:.:.:0,3,41,3,41,41,3,41,41,41
FNWR01000001.1	5770611	.	G	A,*	146.12	.	AC=2,3;AF=0.111,0.167;AN=18;DP=99;ExcessHet=2.1085;FS=10.488;InbreedingCoeff=0.0863;MLEAC=2,5;MLEAF=0.111,0.278;MQ=60.00;QD=2.87;SOR=1.509	GT:AD:DP:GQ:PGT:PID:PL:PS	./.:8,0,0:8:.:.:.:0,0,0,0,0,0	./.:3,0,0:3:.:.:.:0,0,0,0,0,0	./.:5,0,0:5:.:.:.:0,0,0,0,0,0	0|2:3,0,3:6:99:1|0:5770607_A_AAGAGAG:117,126,252,0,126,117:5770607	0/0:5,0,0:5:0:.:.:0,0,88,0,88,88	1|1:0,4,0:4:12:1|1:5770608_AG_A:162,12,0,162,12,162:5770608	0|2:20,0,13:33:99:0|1:5770608_AGAG_A:521,582,1421,0,840,798:5770608	0|2:6,0,2:8:66:1|0:5770607_A_AAGAG:66,84,336,0,252,246:5770607	0/0:1,0,0:1:3:.:.:0,3,41,3,41,41
FNWR01000001.1	5881187	.	C	T	113.01	.	AC=2;AF=0.077;AN=26;DP=96;ExcessHet=0.0955;FS=0.000;InbreedingCoeff=0.4915;MLEAC=1;MLEAF=0.038;MQ=60.00;QD=27.37;SOR=1.179	GT:AD:DP:GQ:PL	0/0:3,0:3:6:0,6,90	0/0:6,0:6:18:0,18,244	0/0:10,0:10:27:0,27,405	0/0:4,0:4:12:0,12,134	0/0:5,0:5:15:0,15,155	1/1:0,3:3:9:132,9,0	0/0:28,0:28:75:0,75,1125	0/0:3,0:3:9:0,9,108	0/0:1,0:1:3:0,3,41
FNWR01000001.1	5932320	.	G	A	104.36	.	AC=2;AF=0.077;AN=26;DP=89;ExcessHet=0.0877;FS=0.000;InbreedingCoeff=0.6301;MLEAC=1;MLEAF=0.038;MQ=55.86;QD=26.09;SOR=0.693	GT:AD:DP:GQ:PL	0/0:2,0:2:6:0,6,59	0/0:5,0:5:15:0,15,182	0/0:10,0:10:30:0,30,339	0/0:3,0:3:9:0,9,113	0/0:6,0:6:18:0,18,235	1/1:0,4:4:12:126,12,0	0/0:25,0:25:72:0,72,969	0/0:4,0:4:12:0,12,169	0/0:2,0:2:6:0,6,79
FNWR01000001.1	6017999	.	CAAATAAAT	C	116.35	.	AC=2;AF=0.077;AN=26;DP=121;ExcessHet=0.0877;FS=0.000;InbreedingCoeff=0.5826;MLEAC=1;MLEAF=0.038;MQ=60.00;QD=28.11;SOR=1.179	GT:AD:DP:GQ:PL	0/0:1,0:1:3:0,3,39	0/0:6,0:6:18:0,18,238	0/0:3,0:3:9:0,9,120	0/0:9,0:9:18:0,18,270	0/0:10,0:10:21:0,21,315	1/1:0,3:3:9:136,9,0	0/0:43,0:43:99:0,109,1535	0/0:7,0:7:18:0,18,270	0/0:3,0:3:9:0,9,95
FNWR01000001.1	6074475	.	T	TTTTTTTTTTCCA,TTTTTTTTTCCA,*	2055.94	.	AC=4,2,3;AF=0.333,0.167,0.250;AN=12;DP=94;ExcessHet=3.0103;FS=0.000;InbreedingCoeff=0.3748;MLEAC=8,3,5;MLEAF=0.667,0.250,0.417;MQ=59.05;QD=31.81;SOR=0.256	GT:AD:DP:GQ:PGT:PID:PL:PS	3/3:0,0,0,3:3:11:.:.:138,138,138,138,138,138,11,11,11,0	./.:9,0,0,0:9:.:.:.:0,0,0,0,0,0,0,0,0,0	./.:2,0,0,0:2:.:.:.:0,0,0,0,0,0,0,0,0,0	./.:4,0,0,0:4:.:.:.:0,0,0,0,0,0,0,0,0,0	0/3:1,0,0,8:9:14:.:.:337,340,382,340,382,382,0,42,42,14	2|2:0,0,4,0:4:12:1|1:6074474_T_TAAAAA:180,180,180,12,12,0,180,180,12,180:6074474	1|1:0,15,0,0:15:60:1|1:6074474_T_TAAAAA:900,60,0,900,60,900,900,60,900,900:6074474	./.:4,0,0,0:4:.:.:.:0,0,0,0,0,0,0,0,0,0	./.:2,0,0,0:2:.:.:.:0,0,0,0,0,0,0,0,0,0
FNWR01000001.1	6098142	.	C	CT,CTT	748.14	.	AC=5,1;AF=0.227,0.045;AN=22;DP=112;ExcessHet=0.0098;FS=0.000;InbreedingCoeff=0.5721;MLEAC=7,1;MLEAF=0.318,0.045;MQ=60.00;QD=24.13;SOR=1.044	GT:AD:DP:GQ:PL	0/0:2,0,0:2:6:0,6,43,6,43,43	0/0:7,0,0:7:15:0,15,225,15,225,225	./.:0,0,0:0:.:0,0,0,0,0,0	0/0:4,0,0:4:0:0,0,87,0,87,87	0/0:6,0,0:6:0:0,0,122,0,122,122	1/1:0,7,0:7:21:171,21,0,171,21,171	0/0:36,0,0:36:99:0,101,1343,101,1343,1343	0/0:14,0,0:14:0:0,0,438,0,438,438	0/0:5,0,0:5:15:0,15,157,15,157,157
FNWR01000001.1	6147191	.	TA	T,TAA	342.95	.	AC=2,2;AF=0.077,0.077;AN=26;BaseQRankSum=1.44;DP=139;ExcessHet=0.5552;FS=1.824;InbreedingCoeff=0.3396;MLEAC=2,2;MLEAF=0.077,0.077;MQ=60.00;MQRankSum=0.00;QD=14.91;ReadPosRankSum=0.385;SOR=0.330	GT:AD:DP:GQ:PL	0/0:6,0,0:6:12:0,12,180,12,180,180	0/1:4,2,0:6:35:35,0,87,47,93,140	0/0:5,0,0:5:9:0,9,135,9,135,135	0/0:5,0,0:5:12:0,12,180,12,180,180	0/0:8,0,0:8:24:0,24,283,24,283,283	2/2:0,0,11:11:33:287,287,287,33,33,0	0/0:38,0,0:38:99:0,99,1473,99,1473,1473	0/0:8,0,0:8:24:0,24,290,24,290,290	0/0:9,0,0:9:18:0,18,270,18,270,270
FNWR01000001.1	6160700	.	A	AT	296.43	.	AC=2;AF=0.083;AN=24;DP=101;ExcessHet=0.0955;FS=0.000;InbreedingCoeff=0.5543;MLEAC=2;MLEAF=0.083;MQ=56.89;QD=26.95;SOR=0.859	GT:AD:DP:GQ:PL	0/0:1,0:1:3:0,3,39	0/0:6,0:6:12:0,12,180	0/0:5,0:5:15:0,15,180	0/0:3,0:3:9:0,9,119	0/0:3,0:3:9:0,9,123	1/1:0,11:11:33:318,33,0	0/0:37,0:37:99:0,99,1459	0/0:10,0:10:30:0,30,437	0/0:2,0:2:6:0,6,81
FNWR01000001.1	6251205	.	CCTCTCTCTCT	C,CCTCTCT,CCTCTCTCTCTCTCTCT	2183.17	.	AC=8,1,2;AF=0.333,0.042,0.083;AN=24;BaseQRankSum=0.935;DP=112;ExcessHet=0.2176;FS=7.507;InbreedingCoeff=0.4294;MLEAC=8,1,1;MLEAF=0.333,0.042,0.042;MQ=59.92;MQRankSum=0.00;QD=29.91;ReadPosRankSum=0.939;SOR=1.403	GT:AD:DP:GQ:PL	0/0:9,0,0,0:9:24:0,24,360,24,360,360,24,360,360,360	1/1:0,2,0,0:2:6:90,6,0,90,6,90,90,6,90,90	0/1:1,5,0,0:6:2:207,0,2,210,18,228,210,18,228,228	./.:2,0,0,0:2:.:0,0,0,0,0,0,0,0,0,0	0/0:6,0,0,0:6:9:0,9,135,9,135,135,9,135,135,135	3/3:0,0,0,2:2:6:90,90,90,90,90,90,6,6,6,0	0/1:15,15,0,0:30:99:586,0,1453,631,1499,2129,631,1499,2129,2129	0/1:3,3,0,0:6:99:117,0,324,126,333,459,126,333,459,459	1/1:0,3,0,0:3:9:126,9,0,126,9,126,126,9,126,126
FNWR01000001.1	6318874	.	A	AG	464.03	.	AC=3;AF=0.115;AN=26;BaseQRankSum=2.29;DP=147;ExcessHet=0.2687;FS=3.310;InbreedingCoeff=0.4285;MLEAC=3;MLEAF=0.115;MQ=60.00;MQRankSum=0.00;QD=30.94;ReadPosRankSum=0.00;SOR=0.349	GT:AD:DP:GQ:PL	0/0:9,0:9:27:0,27,372	0/0:4,0:4:12:0,12,172	0/0:19,0:19:11:0,11,550	0/0:10,0:10:30:0,30,433	0/0:7,0:7:21:0,21,298	1/1:0,5:5:15:197,15,0	0/0:38,0:38:99:0,102,1530	0/0:8,0:8:24:0,24,327	0/0:9,0:9:0:0,0,228
FNWR01000001.1	6324708	.	C	CT,CTTT	702.73	.	AC=3,3;AF=0.115,0.115;AN=26;BaseQRankSum=-3.190e-01;DP=116;ExcessHet=1.5452;FS=5.501;InbreedingCoeff=0.0465;MLEAC=3,3;MLEAF=0.115,0.115;MQ=60.00;MQRankSum=0.00;QD=21.29;ReadPosRankSum=1.15;SOR=0.855	GT:AD:DP:GQ:PL	0/0:5,0,0:5:15:0,15,135,15,135,135	0/0:8,0,0:8:21:0,21,315,21,315,315	0/2:1,0,4:5:30:130,133,175,0,42,30	0/2:1,0,3:4:23:122,125,157,0,32,23	0/0:7,0,0:7:18:0,18,270,18,270,270	1/1:0,5,0:5:15:115,15,0,115,15,115	0/0:38,0,0:38:99:0,99,1476,99,1476,1476	0/0:7,0,0:7:3:0,3,193,3,193,193	0/0:1,0,0:1:3:0,3,11,3,11,11
FNWR01000001.1	6343585	.	C	CAGAGAG,CAG,CAGAG	4760.25	.	AC=16,5,3;AF=0.667,0.208,0.125;AN=24;DP=132;ExcessHet=3.0103;FS=0.000;InbreedingCoeff=0.6533;MLEAC=17,5,3;MLEAF=0.708,0.208,0.125;MQ=59.92;QD=25.06;SOR=1.168	GT:AD:DP:GQ:PL	1/1:0,3,0,0:3:9:135,9,0,135,9,135,135,9,135,135	1/2:0,2,2,0:4:74:153,74,78,84,0,78,156,79,84,160	1/1:0,6,0,0:6:24:330,24,0,330,24,330,330,24,330,330	1/1:0,7,0,0:7:21:311,21,0,311,21,311,311,21,311,311	1/2:0,2,4,0:6:72:220,141,145,84,0,72,223,146,84,227	3/3:0,0,0,5:5:15:220,220,220,220,220,220,15,15,15,0	1/2:0,25,20,0:45:99:1805,738,762,1086,0,1021,1822,797,1085,1864	1/1:0,6,0,0:6:18:270,18,0,270,18,270,270,18,270,270	2/2:0,0,2,0:2:6:58,58,58,6,6,0,58,58,6,58
FNWR01000001.1	6345488	.	CA	C,*	123.71	.	AC=2,2;AF=0.100,0.100;AN=20;DP=122;ExcessHet=0.9691;FS=6.306;InbreedingCoeff=0.1966;MLEAC=2,3;MLEAF=0.100,0.150;MQ=60.00;QD=4.27;SOR=0.132	GT:AD:DP:GQ:PGT:PID:PL:PS	0/0:5,0,0:5:15:.:.:0,15,138,15,138,138	0|2:3,0,2:5:75:1|0:6345480_C_A:75,84,210,0,126,120:6345480	0/0:8,0,0:8:0:.:.:0,0,185,0,185,185	0/0:5,0,0:5:12:.:.:0,12,180,12,180,180	0/0:15,0,0:15:13:.:.:0,13,561,13,561,561	1/1:0,5,0:5:15:.:.:141,15,0,141,15,141	0/0:45,0,0:45:90:.:.:0,90,1564,90,1564,1564	./.:1,0,0:1:.:.:.:0,0,0,0,0,0	0/0:3,0,0:3:0:.:.:0,0,21,0,21,21
FNWR01000001.1	6386529	.	T	TA	217.31	.	AC=3;AF=0.115;AN=26;BaseQRankSum=0.674;DP=147;ExcessHet=0.2687;FS=0.000;InbreedingCoeff=0.5437;MLEAC=3;MLEAF=0.115;MQ=60.00;MQRankSum=0.00;QD=18.11;ReadPosRankSum=-5.240e-01;SOR=1.609	GT:AD:DP:GQ:PL	0/0:9,0:9:24:0,24,360	0/0:7,0:7:18:0,18,270	0/0:9,0:9:18:0,18,270	0/0:7,0:7:18:0,18,270	0/0:11,0:11:30:0,30,450	1/1:0,7:7:21:182,21,0	0/0:36,0:36:99:0,99,1351	0/0:14,0:14:33:0,33,495	0/0:3,0:3:9:0,9,103
FNWR01000001.1	6394111	.	GT	G	59.16	.	AC=2;AF=0.091;AN=22;BaseQRankSum=-2.911e+00;DP=56;ExcessHet=0.1047;FS=12.788;InbreedingCoeff=0.5218;MLEAC=1;MLEAF=0.045;MQ=60.00;MQRankSum=0.00;QD=29.58;ReadPosRankSum=-1.372e+00;SOR=0.006	GT:AD:DP:GQ:PGT:PID:PL:PS	0/0:4,0:4:9:.:.:0,9,135	0/0:3,0:3:6:.:.:0,6,90	0/0:3,0:3:9:.:.:0,9,85	0/0:4,0:4:12:.:.:0,12,115	0/0:4,0:4:12:.:.:0,12,120	1/1:0,2:2:6:.:.:75,6,0	0|0:18,0:19:55:0|1:6394099_A_C:0,55,844:6394099	0/0:5,0:5:15:.:.:0,15,163	0/0:3,0:3:6:.:.:0,6,90
FNWR01000001.1	6411099	.	C	T	325.55	.	AC=2;AF=0.077;AN=26;DP=164;ExcessHet=0.0877;FS=0.000;InbreedingCoeff=0.9407;MLEAC=2;MLEAF=0.077;MQ=60.00;QD=28.47;SOR=0.892	GT:AD:DP:GQ:PL	0/0:5,0:5:15:0,15,176	0/0:8,0:8:24:0,24,317	0/0:8,0:8:24:0,24,255	0/0:9,0:9:24:0,24,360	0/0:13,0:13:33:0,33,495	1/1:0,9:9:27:350,27,0	0/0:46,0:46:93:0,93,1757	0/0:13,0:13:36:0,36,540	0/0:6,0:6:18:0,18,220
FNWR01000001.1	6412463	.	T	C	380.98	.	AC=2;AF=0.077;AN=26;DP=138;ExcessHet=0.0877;FS=0.000;InbreedingCoeff=0.7982;MLEAC=2;MLEAF=0.077;MQ=60.00;QD=26.40;SOR=0.892	GT:AD:DP:GQ:PGT:PID:PL:PS	0/0:11,0:11:30:.:.:0,30,450	0/0:5,0:5:12:.:.:0,12,180	0/0:11,0:11:33:.:.:0,33,324	0/0:8,0:8:24:.:.:0,24,277	0/0:8,0:8:24:.:.:0,24,303	1|1:0,9:9:27:1|1:6412455_C_G:405,27,0:6412455	0/0:36,0:36:99:.:.:0,99,1414	0/0:10,0:10:27:.:.:0,27,405	0/0:2,0:2:6:.:.:0,6,81
FNWR01000001.1	6482535	.	T	G	109.77	.	AC=2;AF=0.077;AN=26;DP=132;ExcessHet=0.0877;FS=0.000;InbreedingCoeff=0.8197;MLEAC=1;MLEAF=0.038;MQ=60.00;QD=30.01;SOR=1.179	GT:AD:DP:GQ:PL	0/0:6,0:6:18:0,18,253	0/0:4,0:4:12:0,12,161	0/0:5,0:5:15:0,15,142	0/0:6,0:6:18:0,18,243	0/0:9,0:9:27:0,27,382	1/1:0,3:3:9:130,9,0	0/0:39,0:39:99:0,105,1475	0/0:8,0:8:24:0,24,348	0/0:6,0:6:18:0,18,244
FNWR01000001.1	6547831	.	CTTTTTTTTTTT	CTTTTT,C	1229.32	.	AC=4,2;AF=0.222,0.111;AN=18;BaseQRankSum=0.792;DP=92;ExcessHet=0.5153;FS=1.579;InbreedingCoeff=0.2338;MLEAC=4,3;MLEAF=0.222,0.167;MQ=60.00;MQRankSum=0.00;QD=32.35;ReadPosRankSum=1.92;SOR=0.601	GT:AD:DP:GQ:PGT:PID:PL:PS	0/0:4,0,0:4:6:.:.:0,6,90,6,90,90	./.:2,0,0:2:.:.:.:0,0,0,0,0,0	0/0:7,0,0:7:9:.:.:0,9,135,9,135,135	./.:5,0,0:5:.:.:.:0,0,0,0,0,0	0/2:1,0,6:7:80:.:.:249,252,350,0,99,80	1|1:0,3,0:3:9:1|1:6547831_CTTTTTT_C:135,9,0,135,9,135:6547831	0/2:7,0,19:26:99:.:.:772,793,1097,0,303,246	0/0:10,0,0:10:0:.:.:0,0,108,0,108,108	./.:3,0,0:3:.:.:.:0,0,0,0,0,0
FNWR01000001.1	6639477	.	GCACACACA	G,GCA,GCACA,GCACACA,GCACACACACA	1800.62	.	AC=3,1,1,2,1;AF=0.150,0.050,0.050,0.100,0.050;AN=20;BaseQRankSum=0.772;DP=92;ExcessHet=0.1849;FS=4.787;InbreedingCoeff=0.4017;MLEAC=4,1,1,1,1;MLEAF=0.200,0.050,0.050,0.050,0.050;MQ=60.00;MQRankSum=0.00;QD=31.05;ReadPosRankSum=0.967;SOR=0.980	GT:AD:DP:GQ:PGT:PID:PL:PS	0/0:2,0,0,0,0,0:2:3:.:.:0,3,45,3,45,45,3,45,45,45,3,45,45,45,45,3,45,45,45,45,45	0/0:3,0,0,0,0,0:3:9:.:.:0,9,114,9,114,114,9,114,114,114,9,114,114,114,114,9,114,114,114,114,114	0/0:8,0,0,0,0,0:8:9:.:.:0,9,135,9,135,135,9,135,135,135,9,135,135,135,135,9,135,135,135,135,135	1|1:0,7,0,0,0,0:7:24:1|1:6639474_T_C:321,24,0,321,24,321,321,24,321,321,321,24,321,321,321,321,24,321,321,321,321:6639474	0/5:1,0,0,0,0,2:3:20:.:.:47,50,76,50,76,76,50,76,76,76,50,76,76,76,76,0,26,26,26,26,20	4/4:0,0,0,0,2,0:2:7:.:.:62,62,62,62,62,62,62,62,62,62,7,7,7,7,0,62,62,62,62,7,62	0/3:11,0,0,18,0,0:30:99:.:.:720,704,1259,704,1259,1259,0,571,571,512,704,1259,1259,571,1259,704,1259,1259,571,1259,1259	./.:1,0,0,0,0,0:1:.:.:.:0,0,0,0,0,0,0,0,0,0,0,0,0,0,0,0,0,0,0,0,0	./.:1,0,0,0,0,0:1:.:.:.:0,0,0,0,0,0,0,0,0,0,0,0,0,0,0,0,0,0,0,0,0
FNWR01000001.1	6714470	.	A	T,ATATATATATATATATATTTTTTT,AATATATATATATATATTTTTTT,ATATATTTTTTT	1254.88	.	AC=4,1,1,1;AF=0.286,0.071,0.071,0.071;AN=14;BaseQRankSum=0.667;DP=63;ExcessHet=0.1809;FS=1.450;InbreedingCoeff=0.4376;MLEAC=5,2,2,2;MLEAF=0.357,0.143,0.143,0.143;MQ=58.98;MQRankSum=0.00;QD=30.58;ReadPosRankSum=-1.121e+00;SOR=1.091	GT:AD:DP:GQ:PGT:PID:PL:PS	./.:0,0,0,0,0:0:.:.:.:0,0,0,0,0,0,0,0,0,0,0,0,0,0,0	./.:4,0,0,0,0:4:.:.:.:0,0,0,0,0,0,0,0,0,0,0,0,0,0,0	./.:1,0,0,0,0:1:.:.:.:0,0,0,0,0,0,0,0,0,0,0,0,0,0,0	./.:8,0,0,0,0:8:.:.:.:0,0,0,0,0,0,0,0,0,0,0,0,0,0,0	0/0:1,0,0,0,0:1:3:.:.:0,3,36,3,36,36,3,36,36,36,3,36,36,36,36	1/1:0,4,0,0,0:4:12:.:.:175,12,0,175,12,175,175,12,175,175,175,12,175,175,175	0|4:12,0,0,0,8:20:99:0|1:6714453_A_AT:363,399,889,399,889,889,399,889,889,889,0,490,490,490,460:6714453	./.:5,0,0,0,0:5:.:.:.:0,0,0,0,0,0,0,0,0,0,0,0,0,0,0	./.:5,0,0,0,0:5:.:.:.:0,0,0,0,0,0,0,0,0,0,0,0,0,0,0
FNWR01000001.1	6742087	.	T	TC	148.18	.	AC=2;AF=0.111;AN=18;DP=86;ExcessHet=0.1296;FS=0.000;InbreedingCoeff=0.3757;MLEAC=2;MLEAF=0.111;MQ=60.00;QD=30.48;SOR=1.609	GT:AD:DP:GQ:PGT:PID:PL:PS	./.:2,0:2:.:.:.:0,0,0	0/0:1,0:1:3:.:.:0,3,36	0/0:2,0:2:6:.:.:0,6,44	0/0:2,0:2:3:.:.:0,3,45	0/0:3,0:3:3:.:.:0,3,45	1|1:0,4:4:12:1|1:6742087_T_TC:163,12,0:6742087	0/0:41,0:41:99:.:.:0,99,1521	./.:1,0:1:.:.:.:0,0,0	0/0:1,0:1:3:.:.:0,3,40
FNWR01000001.1	6742098	.	T	C	181.28	.	AC=2;AF=0.111;AN=18;DP=87;ExcessHet=0.1296;FS=0.000;InbreedingCoeff=0.4577;MLEAC=2;MLEAF=0.111;MQ=60.00;QD=34.49;SOR=3.258	GT:AD:DP:GQ:PGT:PID:PL:PS	./.:2,0:2:.:.:.:0,0,0	0/0:1,0:1:3:.:.:0,3,36	./.:2,0:2:.:.:.:0,0,0	./.:1,0:1:.:.:.:0,0,0	0/0:4,0:4:12:.:.:0,12,123	1|1:0,4:4:15:1|1:6742087_T_TC:198,15,0:6742087	0/0:41,0:41:99:.:.:0,99,1521	0/0:2,0:2:6:.:.:0,6,54	0/0:2,0:2:6:.:.:0,6,65
FNWR01000001.1	6813044	.	ATTT	AT,A,ATT	2595.84	.	AC=7,2,1;AF=0.292,0.083,0.042;AN=24;BaseQRankSum=-1.282e+00;DP=140;ExcessHet=0.0030;FS=0.000;InbreedingCoeff=0.5747;MLEAC=8,3,1;MLEAF=0.333,0.125,0.042;MQ=59.83;MQRankSum=0.00;QD=34.16;ReadPosRankSum=-1.282e+00;SOR=0.234	GT:AD:DP:GQ:PL	./.:3,0,0,0:3:.:0,0,0,0,0,0,0,0,0,0	1/1:1,4,0,0:5:11:141,11,0,142,12,144,142,12,144,144	0/0:4,0,0,0:4:0:0,0,59,0,59,59,0,59,59,59	1/1:0,2,0,0:2:6:71,6,0,71,6,72,71,6,72,72	0/0:16,0,0,0:16:0:0,0,213,0,213,213,0,213,213,213	2/2:0,0,9,0:9:27:402,402,402,27,27,0,402,402,27,402	1/1:0,47,0,0:47:99:1684,142,0,1684,142,1684,1684,142,1684,1684	0/0:4,0,0,0:4:6:0,6,90,6,90,90,6,90,90,90	0/0:4,0,0,0:4:0:0,0,59,0,59,59,0,59,59,59
FNWR01000001.1	6815670	.	G	A	191.42	.	AC=2;AF=0.077;AN=26;DP=95;ExcessHet=0.0877;FS=0.000;InbreedingCoeff=0.6034;MLEAC=2;MLEAF=0.077;MQ=60.00;QD=31.07;SOR=1.022	GT:AD:DP:GQ:PL	0/0:5,0:5:15:0,15,212	0/0:3,0:3:9:0,9,122	0/0:10,0:10:30:0,30,343	0/0:4,0:4:12:0,12,145	0/0:6,0:6:18:0,18,236	1/1:0,5:5:15:214,15,0	0/0:29,0:29:84:0,84,1260	0/0:4,0:4:12:0,12,164	0/0:2,0:2:6:0,6,80
FNWR01000001.1	6818828	.	G	T	530.96	.	AC=2;AF=0.077;AN=26;DP=155;ExcessHet=0.0877;FS=0.000;InbreedingCoeff=0.6612;MLEAC=2;MLEAF=0.077;MQ=60.00;QD=29.04;SOR=1.179	GT:AD:DP:GQ:PL	0/0:5,0:5:15:0,15,194	0/0:4,0:4:12:0,12,164	0/0:9,0:9:21:0,21,315	0/0:12,0:12:33:0,33,495	0/0:18,0:18:51:0,51,765	1/1:0,13:13:39:554,39,0	0/0:40,0:40:99:0,105,1594	0/0:4,0:4:12:0,12,177	0/0:11,0:11:33:0,33,434
FNWR01000001.1	6819095	.	C	CTGAGATGTATGGACT	415	.	AC=2;AF=0.077;AN=26;DP=144;ExcessHet=0.0877;FS=0.000;InbreedingCoeff=0.7791;MLEAC=2;MLEAF=0.077;MQ=60.00;QD=33.41;SOR=0.892	GT:AD:DP:GQ:PL	0/0:6,0:6:18:0,18,252	0/0:4,0:4:12:0,12,161	0/0:7,0:7:18:0,18,270	0/0:8,0:8:24:0,24,330	0/0:14,0:14:36:0,36,540	1/1:0,9:9:30:439,30,0	0/0:48,0:48:99:0,108,1800	0/0:13,0:13:39:0,39,551	0/0:6,0:6:15:0,15,225
FNWR01000001.1	6819119	.	TA	T	204.87	.	AC=2;AF=0.077;AN=26;DP=140;ExcessHet=0.0877;FS=0.000;InbreedingCoeff=0.6452;MLEAC=2;MLEAF=0.077;MQ=60.00;QD=29.27;SOR=1.609	GT:AD:DP:GQ:PL	0/0:4,0:4:12:0,12,133	0/0:5,0:5:15:0,15,206	0/0:6,0:6:18:0,18,243	0/0:8,0:8:18:0,18,270	0/0:11,0:11:30:0,30,450	1/1:0,7:7:21:228,21,0	0/0:48,0:48:99:0,108,1800	0/0:12,0:12:33:0,33,495	0/0:8,0:8:0:0,0,270
FNWR01000001.1	6819242	.	A	G	368.06	.	AC=2;AF=0.077;AN=26;DP=140;ExcessHet=0.0877;FS=0.000;InbreedingCoeff=0.6283;MLEAC=2;MLEAF=0.077;MQ=60.00;QD=33.11;SOR=1.402	GT:AD:DP:GQ:PL	0/0:3,0:3:9:0,9,129	0/0:7,0:7:21:0,21,291	0/0:8,0:8:18:0,18,270	0/0:7,0:7:21:0,21,297	0/0:9,0:9:24:0,24,360	1/1:0,9:9:27:391,27,0	0/0:48,0:48:99:0,108,1800	0/0:9,0:9:27:0,27,370	0/0:8,0:8:0:0,0,257
FNWR01000001.1	6823687	.	AGG	A	632.18	.	AC=6;AF=0.375;AN=16;DP=59;ExcessHet=0.0473;FS=0.000;InbreedingCoeff=0.3425;MLEAC=9;MLEAF=0.563;MQ=45.17;QD=28.59;SOR=2.985	GT:AD:DP:GQ:PGT:PID:PL:PS	./.:0,0:0:.:.:.:0,0,0	1|1:0,1:1:3:1|1:6823673_A_T:45,3,0:6823673	0/0:1,0:1:3:.:.:0,3,14	./.:3,0:3:.:.:.:0,0,0	0/0:3,0:3:0:.:.:0,0,35	1|1:0,3:3:9:1|1:6823673_A_T:135,9,0:6823673	0/0:29,0:29:0:.:.:0,0,827	0/0:5,0:5:0:.:.:0,0,111	./.:0,0:0:.:.:.:0,0,0
FNWR01000001.1	6851506	.	A	ATAATACCCACCACCTGGTACCCCAACCTCC,ATAATACCCAC	223.83	.	AC=1,2;AF=0.071,0.143;AN=14;BaseQRankSum=0.00;DP=24;ExcessHet=0.5325;FS=11.761;InbreedingCoeff=0.3434;MLEAC=2,2;MLEAF=0.143,0.143;MQ=49.89;MQRankSum=-8.420e-01;QD=27.98;ReadPosRankSum=-2.530e-01;SOR=2.209	GT:AD:DP:GQ:PL	./.:0,0,0:0:.:0,0,0,0,0,0	0/0:2,0,0:2:6:0,6,83,6,83,83	0/0:3,0,0:3:9:0,9,74,9,74,74	0/0:4,0,0:4:6:0,6,90,6,90,90	./.:0,0,0:0:.:0,0,0,0,0,0	2/2:0,0,2:2:6:90,90,90,6,6,0	0/1:2,4,0:6:75:151,0,75,157,87,243	./.:0,0,0:0:.:0,0,0,0,0,0	./.:0,0,0:0:.:0,0,0,0,0,0
FNWR01000001.1	6993045	.	ATCTC	ATC,ATCTCTC,A	1857.63	.	AC=10,1,2;AF=0.500,0.050,0.100;AN=20;BaseQRankSum=0.431;DP=104;ExcessHet=0.1296;FS=6.454;InbreedingCoeff=0.5095;MLEAC=11,2,2;MLEAF=0.550,0.100,0.100;MQ=60.00;MQRankSum=0.00;QD=33.17;ReadPosRankSum=1.38;SOR=0.357	GT:AD:DP:GQ:PL	./.:3,0,0,0:3:.:0,0,0,0,0,0,0,0,0,0	1/1:0,2,0,0:2:6:70,6,0,70,6,70,70,6,70,70	0/1:2,2,0,0:4:39:58,0,39,64,45,109,64,45,109,109	0/0:6,0,0,0:6:6:0,6,90,6,90,90,6,90,90,90	1/1:0,1,0,0:1:3:35,3,0,35,3,35,35,3,35,35	3/3:0,0,0,2:2:6:85,85,85,85,85,85,6,6,6,0	1/1:0,25,0,0:25:75:871,75,0,871,75,871,871,75,871,871	0/0:6,0,0,0:6:0:0,0,35,0,35,35,0,35,35,35	./.:2,0,0,0:2:.:0,0,0,0,0,0,0,0,0,0
FNWR01000001.1	7146913	.	A	T	124.21	.	AC=2;AF=0.200;AN=10;DP=54;ExcessHet=0.2482;FS=0.000;InbreedingCoeff=0.4694;MLEAC=2;MLEAF=0.200;MQ=60.00;QD=31.24;SOR=1.179	GT:AD:DP:GQ:PGT:PID:PL:PS	./.:3,0:3:.:.:.:0,0,0	./.:2,0:2:.:.:.:0,0,0	0/0:1,0:1:3:.:.:0,3,44	./.:0,0:0:.:.:.:0,0,0	./.:3,0:3:.:.:.:0,0,0	1|1:0,3:3:9:1|1:7146913_A_T:135,9,0:7146913	0/0:23,0:23:60:.:.:0,60,900	0/0:2,0:2:6:.:.:0,6,60	./.:0,0:0:.:.:.:0,0,0
FNWR01000001.1	7146914	.	T	TTGA	123.25	.	AC=2;AF=0.167;AN=12;DP=55;ExcessHet=0.2020;FS=0.000;InbreedingCoeff=0.4564;MLEAC=2;MLEAF=0.167;MQ=60.00;QD=28.81;SOR=1.179	GT:AD:DP:GQ:PGT:PID:PL:PS	./.:3,0:3:.:.:.:0,0,0	./.:2,0:2:.:.:.:0,0,0	0/0:1,0:1:3:.:.:0,3,44	./.:0,0:0:.:.:.:0,0,0	0/0:4,0:4:3:.:.:0,3,45	1|1:0,3:3:9:1|1:7146913_A_T:135,9,0:7146913	0/0:23,0:23:60:.:.:0,60,900	0/0:2,0:2:6:.:.:0,6,60	./.:0,0:0:.:.:.:0,0,0
FNWR01000001.1	7255021	.	CGTGTGT	CGT,TGTGTGT,CGTGT,CGTGTGTGT,C,*	1883.66	.	AC=4,1,1,2,1,1;AF=0.182,0.045,0.045,0.091,0.045,0.045;AN=22;BaseQRankSum=1.65;DP=129;ExcessHet=0.0016;FS=3.599;InbreedingCoeff=0.6807;MLEAC=5,1,1,3,1,1;MLEAF=0.227,0.045,0.045,0.136,0.045,0.045;MQ=60.00;MQRankSum=0.00;QD=26.53;ReadPosRankSum=0.524;SOR=0.693	GT:AD:DP:GQ:PL	./.:0,0,0,0,0,0,0:0:.:0,0,0,0,0,0,0,0,0,0,0,0,0,0,0,0,0,0,0,0,0,0,0,0,0,0,0,0	0/0:5,0,0,0,0,0,0:5:3:0,3,45,3,45,45,3,45,45,45,3,45,45,45,45,3,45,45,45,45,45,3,45,45,45,45,45,45	./.:0,0,0,0,0,0,0:0:.:0,0,0,0,0,0,0,0,0,0,0,0,0,0,0,0,0,0,0,0,0,0,0,0,0,0,0,0	0/0:10,0,0,0,0,0,0:10:0:0,0,306,0,306,306,0,306,306,306,0,306,306,306,306,0,306,306,306,306,306,0,306,306,306,306,306,306	4/5:1,0,0,0,4,5,0:10:99:305,320,380,320,380,380,320,380,380,380,200,210,210,210,192,112,185,185,185,0,224,320,380,380,380,210,185,380	1/1:0,4,0,0,0,0,0:4:12:178,12,0,178,12,178,178,12,178,178,178,12,178,178,178,178,12,178,178,178,178,178,12,178,178,178,178,178	3/4:0,0,0,13,20,0,0:33:99:887,961,1132,961,1132,1132,572,721,721,794,408,485,485,0,483,961,1132,1132,721,485,1132,961,1132,1132,721,485,1132,1132	0/0:4,0,0,0,0,0,0:4:12:0,12,163,12,163,163,12,163,163,163,12,163,163,163,163,12,163,163,163,163,163,12,163,163,163,163,163,163	0/0:4,0,0,0,0,0,0:4:6:0,6,90,6,90,90,6,90,90,90,6,90,90,90,90,6,90,90,90,90,90,6,90,90,90,90,90,90
FNWR01000001.1	7294920	.	T	A	200.42	.	AC=2;AF=0.077;AN=26;DP=120;ExcessHet=0.0877;FS=0.000;InbreedingCoeff=0.6042;MLEAC=2;MLEAF=0.077;MQ=60.00;QD=34.18;SOR=1.981	GT:AD:DP:GQ:PL	0/0:9,0:9:24:0,24,360	0/0:9,0:9:24:0,24,360	0/0:1,0:1:3:0,3,26	0/0:2,0:2:6:0,6,81	0/0:6,0:6:18:0,18,251	1/1:0,5:5:15:223,15,0	0/0:38,0:38:99:0,102,1441	0/0:8,0:8:24:0,24,306	0/0:3,0:3:9:0,9,123
FNWR01000001.1	7307178	.	C	CTCTCT,CTCTCTCT,CT,CTCTCTCTCTCTCT	2488.87	.	AC=3,4,2,1;AF=0.300,0.400,0.200,0.100;AN=10;DP=71;ExcessHet=3.0103;FS=0.000;InbreedingCoeff=0.5185;MLEAC=5,6,3,2;MLEAF=0.500,0.600,0.300,0.200;MQ=49.22;QD=30.27;SOR=1.179	GT:AD:DP:GQ:PGT:PID:PL:PS	./.:1,0,0,0,0:1:.:.:.:0,0,0,0,0,0,0,0,0,0,0,0,0,0,0	1|1:0,4,0,0,0:4:12:1|1:7307177_C_CT:179,12,0,179,12,179,179,12,179,179,179,12,179,179,179:7307177	./.:0,0,0,0,0:0:.:.:.:0,0,0,0,0,0,0,0,0,0,0,0,0,0,0	./.:3,0,0,0,0:3:.:.:.:0,0,0,0,0,0,0,0,0,0,0,0,0,0,0	./.:1,0,0,0,0:1:.:.:.:0,0,0,0,0,0,0,0,0,0,0,0,0,0,0	3|3:0,0,0,4,0:4:15:1|1:7307177_C_CT:189,189,189,189,189,189,15,15,15,0,189,189,189,15,189:7307177	1/2:0,14,14,0,0:28:99:.:.:1398,500,403,511,0,415,1218,489,499,1151,1218,489,499,1151,1151	2|2:0,0,2,0,0:2:6:1|1:7307177_C_CT:54,54,54,6,6,0,54,54,6,54,54,54,6,54,54:7307177	./.:2,0,0,0,0:2:.:.:.:0,0,0,0,0,0,0,0,0,0,0,0,0,0,0
FNWR01000001.1	7323066	.	CTTTTTTT	CCTTTTTTTT,C,CCTTTTTTTTTT	738.80	.	AC=1,1,2;AF=0.071,0.071,0.143;AN=14;BaseQRankSum=-1.800e-01;DP=54;ExcessHet=1.3830;FS=1.971;InbreedingCoeff=0.1424;MLEAC=2,2,2;MLEAF=0.143,0.143,0.143;MQ=59.60;MQRankSum=1.47;QD=30.82;ReadPosRankSum=1.47;SOR=0.486	GT:AD:DP:GQ:PGT:PID:PL:PS	./.:1,0,0,0:1:.:.:.:0,0,0,0,0,0,0,0,0,0	./.:5,0,0,0:5:.:.:.:0,0,0,0,0,0,0,0,0,0	0/0:3,0,0,0:3:3:.:.:0,3,45,3,45,45,3,45,45,45	./.:4,0,0,0:4:.:.:.:0,0,0,0,0,0,0,0,0,0	./.:3,0,0,0:3:.:.:.:0,0,0,0,0,0,0,0,0,0	3|3:0,0,0,3:3:9:1|1:7323050_T_C:135,135,135,135,135,135,9,9,9,0:7323050	0/1:1,5,0,0:7:32:.:.:386,0,32,268,62,305,268,62,305,305	0/0:2,0,0,0:2:3:.:.:0,3,45,3,45,45,3,45,45,45	./.:0,0,0,0:0:.:.:.:0,0,0,0,0,0,0,0,0,0
FNWR01000001.1	7336253	.	CAA	CA,C	1432.30	.	AC=13,2;AF=0.542,0.083;AN=24;BaseQRankSum=-5.660e-01;DP=103;ExcessHet=0.2807;FS=2.396;InbreedingCoeff=0.3632;MLEAC=14,1;MLEAF=0.583,0.042;MQ=60.00;MQRankSum=0.00;QD=18.85;ReadPosRankSum=0.652;SOR=0.660	GT:AD:DP:GQ:PL	0/0:6,0,0:6:12:0,12,180,12,180,180	1/1:0,2,0:2:6:52,6,0,52,6,52	1/1:0,8,0:8:24:210,24,0,210,24,210	0/1:4,3,0:7:58:58,0,83,70,92,161	0/1:2,2,0:4:40:40,0,40,46,46,93	2/2:0,0,2:2:6:73,73,73,6,6,0	0/1:10,16,0:26:99:341,0,191,371,239,610	1/1:0,5,0:5:15:114,15,0,114,15,114	0/0:4,0,0:4:9:0,9,135,9,135,135
FNWR01000001.1	7410892	.	GGT	GGTGT,GGTGTGT,G,GGTGTGTGTGT	1030.50	.	AC=4,1,2,1;AF=0.167,0.042,0.083,0.042;AN=24;BaseQRankSum=-3.730e-01;DP=122;ExcessHet=0.0015;FS=0.000;InbreedingCoeff=0.6369;MLEAC=4,1,2,1;MLEAF=0.167,0.042,0.083,0.042;MQ=60.00;MQRankSum=0.00;QD=29.44;ReadPosRankSum=1.04;SOR=0.399	GT:AD:DP:GQ:PL	0/0:2,0,0,0,0:2:6:0,6,51,6,51,51,6,51,51,51,6,51,51,51,51	0/0:5,0,0,0,0:5:12:0,12,180,12,180,180,12,180,180,180,12,180,180,180,180	0/0:8,0,0,0,0:8:0:0,0,236,0,236,236,0,236,236,236,0,236,236,236,236	0/0:9,0,0,0,0:9:0:0,0,187,0,187,187,0,187,187,187,0,187,187,187,187	1/1:0,2,0,0,0:2:6:54,6,0,54,6,54,54,6,54,54,54,6,54,54,54	3/3:0,0,0,3,0:3:9:83,83,83,83,83,83,9,9,9,0,83,83,83,9,83	1/2:1,12,7,0,0:20:99:562,165,129,260,0,280,516,188,296,530,516,188,296,530,530	0/0:3,0,0,0,0:3:6:0,6,90,6,90,90,6,90,90,90,6,90,90,90,90	0/0:6,0,0,0,0:6:7:0,7,194,7,194,194,7,194,194,194,7,194,194,194,194
FNWR01000001.1	7414099	.	C	CT,CTTTT,CTTTTTT,CTT	954.17	.	AC=2,2,1,1;AF=0.111,0.111,0.056,0.056;AN=18;DP=81;ExcessHet=0.0473;FS=0.000;InbreedingCoeff=0.4425;MLEAC=2,4,2,2;MLEAF=0.111,0.222,0.111,0.111;MQ=60.00;QD=23.21;SOR=1.136	GT:AD:DP:GQ:PL	0/0:6,0,0,0,0:6:9:0,9,135,9,135,135,9,135,135,135,9,135,135,135,135	0/0:3,0,0,0,0:3:3:0,3,45,3,45,45,3,45,45,45,3,45,45,45,45	0/0:4,0,0,0,0:4:0:0,0,54,0,54,54,0,54,54,54,0,54,54,54,54	./.:5,0,0,0,0:5:.:0,0,0,0,0,0,0,0,0,0,0,0,0,0,0	0/0:4,0,0,0,0:4:3:0,3,45,3,45,45,3,45,45,45,3,45,45,45,45	1/1:0,2,0,0,0:2:6:49,6,0,49,6,49,49,6,49,49,49,6,49,49,49	2/4:0,0,8,0,9:17:99:616,575,556,279,278,254,575,556,278,556,241,237,0,237,192	0/0:9,0,0,0,0:9:0:0,0,72,0,72,72,0,72,72,72,0,72,72,72,72	0/0:5,0,0,0,0:5:0:0,0,140,0,140,140,0,140,140,140,0,140,140,140,140
FNWR01000001.1	7423137	.	C	CTT,CT,CTTTT,CTTT	503.40	.	AC=2,1,1,2;AF=0.100,0.050,0.050,0.100;AN=20;DP=63;ExcessHet=0.0473;FS=0.000;InbreedingCoeff=0.4979;MLEAC=2,2,2,2;MLEAF=0.100,0.100,0.100,0.100;MQ=60.00;QD=31.46;SOR=1.609	GT:AD:DP:GQ:PL	./.:3,0,0,0,0:3:.:0,0,0,0,0,0,0,0,0,0,0,0,0,0,0	0/0:5,0,0,0,0:5:12:0,12,180,12,180,180,12,180,180,180,12,180,180,180,180	0/0:4,0,0,0,0:4:9:0,9,135,9,135,135,9,135,135,135,9,135,135,135,135	./.:4,0,0,0,0:4:.:0,0,0,0,0,0,0,0,0,0,0,0,0,0,0	0/0:3,0,0,0,0:3:6:0,6,90,6,90,90,6,90,90,90,6,90,90,90,90	1/1:0,2,0,0,0:2:6:62,6,0,62,6,62,62,6,62,62,62,6,62,62,62	2/3:0,0,4,6,0:10:88:328,330,352,233,229,210,88,126,0,137,330,352,229,126,352	./.:0,0,0,0,0:0:.:0,0,0,0,0,0,0,0,0,0,0,0,0,0,0	0/0:4,0,0,0,0:4:0:0,0,92,0,92,92,0,92,92,92,0,92,92,92,92
FNWR01000001.1	7517307	.	T	TA,TAA	1306.85	.	AC=2,4;AF=0.125,0.250;AN=16;DP=101;ExcessHet=0.1047;FS=0.000;InbreedingCoeff=0.4306;MLEAC=3,8;MLEAF=0.188,0.500;MQ=59.89;QD=29.04;SOR=0.737	GT:AD:DP:GQ:PL	./.:2,0,0:2:.:0,0,0,0,0,0	0/0:7,0,0:7:0:0,0,66,0,66,66	0/0:7,0,0:7:0:0,0,117,0,117,117	0/0:9,0,0:9:0:0,0,133,0,133,133	./.:5,0,0:5:.:0,0,0,0,0,0	1/1:0,3,0:3:11:72,11,0,72,12,72	2/2:0,0,25:25:75:730,730,730,75,75,0	./.:4,0,0:4:.:0,0,0,0,0,0	./.:4,0,0:4:.:0,0,0,0,0,0
FNWR01000001.1	7579843	.	TTATATATATATATATATATA	T,TTATATATATATATATATA,TTATATATATATATATATATATA,TTATATATATATATATATATATATA	1776.97	.	AC=7,1,1,2;AF=0.318,0.045,0.045,0.091;AN=22;BaseQRankSum=1.90;DP=116;ExcessHet=0.0171;FS=11.684;InbreedingCoeff=0.5856;MLEAC=7,1,1,2;MLEAF=0.318,0.045,0.045,0.091;MQ=57.97;MQRankSum=0.00;QD=30.09;ReadPosRankSum=-1.006e+00;SOR=0.938	GT:AD:DP:GQ:PGT:PID:PL:PS	0/0:1,0,0,0,0:1:3:.:.:0,3,32,3,32,32,3,32,32,32,3,32,32,32,32	1/1:0,3,0,0,0:3:10:.:.:136,10,0,136,10,136,136,10,136,136,136,10,136,136,136	./.:0,0,0,0,0:0:.:.:.:0,0,0,0,0,0,0,0,0,0,0,0,0,0,0	0/0:2,0,0,0,0:2:3:.:.:0,3,45,3,45,45,3,45,45,45,3,45,45,45,45	1/1:0,4,0,0,0:4:13:.:.:182,13,0,182,13,182,182,13,182,182,182,13,182,182,182	4/4:0,0,0,0,7:7:21:.:.:296,297,297,297,297,297,297,297,297,297,21,21,21,21,0	1/2:0,20,5,0,0:25:99:.:.:969,145,230,838,0,822,986,227,844,1053,986,227,844,1053,1053	0/0:10,0,0,0,0:10:15:.:.:0,15,225,15,225,225,15,225,225,225,15,225,225,225,225	0/0:5,0,0,0,0:5:9:.:.:0,9,135,9,135,135,9,135,135,135,9,135,135,135,135
FNWR01000001.1	7601833	.	TA	TAAA,T,TAA	470.02	.	AC=2,2,1;AF=0.091,0.091,0.045;AN=22;BaseQRankSum=0.00;DP=88;ExcessHet=0.1703;FS=6.778;InbreedingCoeff=0.2042;MLEAC=3,2,2;MLEAF=0.136,0.091,0.091;MQ=60.00;MQRankSum=0.00;QD=14.69;ReadPosRankSum=1.02;SOR=0.105	GT:AD:DP:GQ:PL	./.:0,0,0,0:0:.:0,0,0,0,0,0,0,0,0,0	0/0:6,0,0,0:6:9:0,9,135,9,135,135,9,135,135,135	./.:0,0,0,0:0:.:0,0,0,0,0,0,0,0,0,0	0/0:8,0,0,0:8:0:0,0,190,0,190,190,0,190,190,190	0/0:12,0,0,0:12:0:0,0,331,0,331,331,0,331,331,331	2/2:1,0,4,0:5:4:53,55,62,4,11,0,55,62,11,62	0/3:8,0,0,10:18:99:162,185,317,185,317,317,0,132,132,102	0/0:4,0,0,0:4:3:0,3,45,3,45,45,3,45,45,45	0/0:9,0,0,0:9:0:0,0,101,0,101,101,0,101,101,101
FNWR01000001.1	7623541	.	AGAAAGGAAAG	AGAAAG,TGAAAGGAAAG,A	245.65	.	AC=2,2,2;AF=0.143,0.143,0.143;AN=14;DP=52;ExcessHet=0.0254;FS=3.090;InbreedingCoeff=0.5120;MLEAC=2,2,2;MLEAF=0.143,0.143,0.143;MQ=53.79;QD=35.20;SOR=0.160	GT:AD:DP:GQ:PGT:PID:PL:PS	./.:0,0,0,0:0:.:.:.:0,0,0,0,0,0,0,0,0,0	./.:5,0,0,0:5:.:.:.:0,0,0,0,0,0,0,0,0,0	3/3:0,0,0,1:1:3:.:.:45,45,45,45,45,45,3,3,3,0	0/0:2,0,0,0:2:3:.:.:0,3,45,3,45,45,3,45,45,45	./.:0,0,0,0:0:.:.:.:0,0,0,0,0,0,0,0,0,0	1/1:0,2,0,0:2:6:.:.:90,6,0,90,6,90,90,6,90,90	0/0:20,0,0,0:20:0:.:.:0,0,364,0,364,364,0,364,364,364	2|2:0,0,3,0:3:9:1|1:7623526_A_AGAT:135,135,135,9,9,0,135,135,9,135:7623526	./.:3,0,0,0:3:.:.:.:0,0,0,0,0,0,0,0,0,0
FNWR01000001.1	7623542	.	GAAA	*,G	33.33	.	AC=4,1;AF=0.400,0.100;AN=10;BaseQRankSum=0.00;DP=49;ExcessHet=1.0474;FS=0.000;InbreedingCoeff=0.3631;MLEAC=5,2;MLEAF=0.500,0.200;MQ=48.41;MQRankSum=0.967;QD=16.66;ReadPosRankSum=0.967;SOR=1.609	GT:AD:DP:GQ:PL	./.:0,0,0:0:.:0,0,0,0,0,0	./.:5,0,0:5:.:0,0,0,0,0,0	1/1:0,1,0:1:3:45,3,0,45,3,45	0/0:2,0,0:2:0:0,0,8,0,8,8	./.:0,0,0:0:.:0,0,0,0,0,0	1/1:0,2,0:2:6:90,6,0,90,6,90	0/0:20,0,0:20:30:0,30,450,30,450,450	./.:2,0,0:2:.:0,0,0,0,0,0	./.:3,0,0:3:.:0,0,0,0,0,0
FNWR01000001.1	7623543	.	A	G,*	401.85	.	AC=4,5;AF=0.333,0.417;AN=12;BaseQRankSum=0.00;DP=50;ExcessHet=3.0103;FS=0.000;InbreedingCoeff=0.3671;MLEAC=7,6;MLEAF=0.583,0.500;MQ=56.88;MQRankSum=0.674;QD=22.33;ReadPosRankSum=-2.515e+00;SOR=0.283	GT:AD:DP:GQ:PGT:PID:PL:PS	./.:0,0,0:0:.:.:.:0,0,0,0,0,0	./.:5,0,0:5:.:.:.:0,0,0,0,0,0	2/2:0,0,1:1:3:.:.:45,45,45,3,3,0	0/0:2,0,0:2:0:.:.:0,0,8,0,8,8	./.:0,0,0:0:.:.:.:0,0,0,0,0,0	2/2:0,0,2:2:6:.:.:90,90,90,6,6,0	0|1:6,6,0:12:99:0|1:7623529_A_AG:225,0,234,244,252,496:7623529	1|1:0,2,0:2:9:1|1:7623526_A_AGAT:135,9,0,135,9,135:7623526	./.:3,0,0:3:.:.:.:0,0,0,0,0,0
FNWR01000001.1	7623544	.	A	G,*	312.77	.	AC=3,4;AF=0.250,0.333;AN=12;BaseQRankSum=1.17;DP=47;ExcessHet=0.7918;FS=0.000;InbreedingCoeff=0.3211;MLEAC=5,5;MLEAF=0.417,0.417;MQ=59.87;MQRankSum=0.674;QD=19.55;ReadPosRankSum=-2.515e+00;SOR=0.204	GT:AD:DP:GQ:PGT:PID:PL:PS	./.:0,0,0:0:.:.:.:0,0,0,0,0,0	./.:5,0,0:5:.:.:.:0,0,0,0,0,0	2/2:0,0,1:1:3:.:.:45,45,45,3,3,0	0/0:2,0,0:2:0:.:.:0,0,8,0,8,8	./.:0,0,0:0:.:.:.:0,0,0,0,0,0	2/2:0,0,2:2:6:.:.:90,90,90,6,6,0	0|1:6,6,0:12:99:0|1:7623529_A_AG:225,0,234,244,252,496:7623529	1|1:0,2,0:2:6:1|1:7623526_A_AGAT:90,6,0,90,6,90:7623526	./.:3,0,0:3:.:.:.:0,0,0,0,0,0
FNWR01000001.1	7683257	.	C	CAA,CA	300.13	.	AC=3,2;AF=0.136,0.091;AN=22;BaseQRankSum=1.69;DP=92;ExcessHet=0.3421;FS=6.368;InbreedingCoeff=0.2587;MLEAC=4,2;MLEAF=0.182,0.091;MQ=60.00;MQRankSum=0.00;QD=20.01;ReadPosRankSum=-1.569e+00;SOR=0.105	GT:AD:DP:GQ:PL	0/0:2,0,0:2:6:0,6,84,6,84,84	0/0:3,0,0:3:6:0,6,90,6,90,90	0/0:3,0,0:3:0:0,0,63,0,63,63	./.:1,0,0:1:.:0,0,0,0,0,0	./.:5,0,0:5:.:0,0,0,0,0,0	2/2:0,0,2:2:6:46,46,46,6,6,0	0/0:39,0,0:39:70:0,70,1311,70,1311,1311	1/1:0,3,0:3:9:95,9,0,95,9,95	0/0:3,0,0:3:0:0,0,12,0,12,12
FNWR01000001.1	7696093	.	TAA	T,*	121.38	.	AC=2,2;AF=0.143,0.143;AN=14;DP=68;ExcessHet=0.0458;FS=0.000;InbreedingCoeff=0.5854;MLEAC=2,2;MLEAF=0.143,0.143;MQ=60.00;QD=31.74;SOR=0.693	GT:AD:DP:GQ:PL	2/2:0,0,1:1:3:45,45,45,3,3,0	./.:7,0,0:7:.:0,0,0,0,0,0	./.:4,0,0:4:.:0,0,0,0,0,0	0/0:13,0,0:13:30:0,30,450,30,450,450	./.:0,0,0:0:.:0,0,0,0,0,0	1/1:0,3,0:3:9:135,9,0,135,9,135	0/0:3,0,0:3:6:0,6,90,6,90,90	./.:9,0,0:9:.:0,0,0,0,0,0	./.:0,0,0:0:.:0,0,0,0,0,0
FNWR01000001.1	7696095	.	A	T,*	123.71	.	AC=2,4;AF=0.200,0.400;AN=10;DP=72;ExcessHet=0.1047;FS=0.000;InbreedingCoeff=0.6083;MLEAC=2,4;MLEAF=0.200,0.400;MQ=53.92;QD=20.62;SOR=0.941	GT:AD:DP:GQ:PGT:PID:PL:PS	2/2:0,0,1:1:3:.:.:45,45,45,3,3,0	./.:7,0,0:7:.:.:.:0,0,0,0,0,0	./.:4,0,0:4:.:.:.:0,0,0,0,0,0	0/0:14,0,0:14:33:.:.:0,33,495,33,495,495	.|.:0,0,0:.:.:0|1:7696088_CAGA_C:.:7696088	2/2:0,0,3:3:9:.:.:135,135,135,9,9,0	1|1:0,3,0:3:9:1|1:7696051_A_G:135,9,0,135,9,135:7696051	./.:9,0,0:9:.:.:.:0,0,0,0,0,0	./.:0,0,0:0:.:.:.:0,0,0,0,0,0
FNWR01000001.1	7696098	.	ATATATATT	A	120.98	.	AC=2;AF=0.143;AN=14;DP=72;ExcessHet=0.1703;FS=0.000;InbreedingCoeff=0.5165;MLEAC=2;MLEAF=0.143;MQ=60.00;QD=31.95;SOR=1.179	GT:AD:DP:GQ:PL	./.:2,0:2:.:0,0,0	./.:7,0:7:.:0,0,0	./.:2,0:2:.:0,0,0	0/0:12,0:12:30:0,30,450	./.:4,0:4:.:0,0,0	1/1:0,3:3:9:135,9,0	0/0:3,0:3:3:0,3,45	0/0:11,0:11:18:0,18,270	./.:0,0:0:.:0,0,0
FNWR01000001.1	7696106	.	TTA	T,TTATA,ATA,*,TTATATATACTATAAATGTGCCATATATATATAAATGTGCCATATATATA	1222.88	.	AC=1,2,1,2,2;AF=0.083,0.167,0.083,0.167,0.167;AN=12;DP=73;ExcessHet=3.0103;FS=0.000;InbreedingCoeff=0.4803;MLEAC=2,4,2,2,4;MLEAF=0.167,0.333,0.167,0.167,0.333;MQ=59.07;QD=26.76;SOR=1.112	GT:AD:DP:GQ:PGT:PID:PL:PS	./.:2,0,0,0,0,0:2:.:.:.:0,0,0,0,0,0,0,0,0,0,0,0,0,0,0,0,0,0,0,0,0	./.:7,0,0,0,0,0:7:.:.:.:0,0,0,0,0,0,0,0,0,0,0,0,0,0,0,0,0,0,0,0,0	./.:2,0,0,0,0,0:2:.:.:.:0,0,0,0,0,0,0,0,0,0,0,0,0,0,0,0,0,0,0,0,0	1/2:0,7,4,0,0,0:11:99:.:.:369,141,147,255,0,282,387,156,277,415,387,156,277,415,415,387,156,277,415,415,415	0/0:4,0,0,0,0,0:4:0:.:.:0,0,1,0,1,1,0,1,1,1,0,1,1,1,1,0,1,1,1,1,1	4/4:0,0,0,0,3,0:3:9:.:.:135,135,135,135,135,135,135,135,135,135,9,9,9,9,0,135,135,135,135,9,135	5|5:0,0,0,0,0,4:4:25:1|1:7696051_A_G:360,361,363,361,363,363,361,363,363,363,361,363,363,363,363,25,27,27,27,27,0:7696051	./.:11,0,0,0,0,0:11:.:.:.:0,0,0,0,0,0,0,0,0,0,0,0,0,0,0,0,0,0,0,0,0	./.:0,0,0,0,0,0:0:.:.:.:0,0,0,0,0,0,0,0,0,0,0,0,0,0,0,0,0,0,0,0,0
FNWR01000001.1	7717850	.	C	CTTTT,CTT,CT	1834.83	.	AC=2,6,3;AF=0.100,0.300,0.150;AN=20;BaseQRankSum=-1.800e-01;DP=114;ExcessHet=1.7609;FS=0.000;InbreedingCoeff=0.1814;MLEAC=2,8,4;MLEAF=0.100,0.400,0.200;MQ=59.83;MQRankSum=0.00;QD=22.65;ReadPosRankSum=-7.100e-02;SOR=0.807	GT:AD:DP:GQ:PL	0/0:3,0,0,0:3:6:0,6,90,6,90,90,6,90,90,90	0/0:2,0,0,0:2:0:0,0,6,0,6,6,0,6,6,6	0/2:2,0,2,0:4:57:57,64,130,0,66,60,64,130,66,130	0/3:5,0,0,2:7:31:31,46,162,46,162,162,0,116,116,110	2/3:0,0,4,5:9:58:229,216,208,115,115,103,83,80,0,58	1/1:0,2,0,0:2:6:90,6,0,90,6,90,90,6,90,90	2/3:0,0,18,13:31:99:853,791,755,275,273,216,435,421,0,350	2/2:0,0,7,0:7:21:241,241,241,21,21,0,241,241,21,241	./.:2,0,0,0:2:.:0,0,0,0,0,0,0,0,0,0
FNWR01000001.1	7745322	.	AG	AGG,A	853.74	.	AC=5,2;AF=0.250,0.100;AN=20;BaseQRankSum=0.136;DP=71;ExcessHet=0.0693;FS=0.000;InbreedingCoeff=0.4285;MLEAC=7,2;MLEAF=0.350,0.100;MQ=60.00;MQRankSum=0.00;QD=23.71;ReadPosRankSum=1.15;SOR=0.853	GT:AD:DP:GQ:PL	0/0:1,0,0:1:3:0,3,40,3,40,40	0/0:3,0,0:3:0:0,0,18,0,18,18	0/0:4,0,0:4:6:0,6,90,6,90,90	0/0:7,0,0:7:9:0,9,135,9,135,135	0/0:3,0,0:3:6:0,6,90,6,90,90	2/2:1,0,3:4:1:80,82,90,1,9,0	1/1:0,19,0:19:57:541,57,0,541,57,541	./.:2,0,0:2:.:0,0,0,0,0,0	1/1:0,3,0:3:9:86,9,0,86,9,86
FNWR01000001.1	7817017	.	TGAGA	T,TGTGAGAGAGAGAGAGAGA,TGTGAGAGAGAGA,TGAGAGAGAGAGAGA	1100.70	.	AC=4,1,2,2;AF=0.167,0.042,0.083,0.083;AN=24;BaseQRankSum=0.180;DP=144;ExcessHet=2.0817;FS=7.847;InbreedingCoeff=0.0641;MLEAC=4,1,1,2;MLEAF=0.167,0.042,0.042,0.083;MQ=59.57;MQRankSum=-5.660e-01;QD=28.97;ReadPosRankSum=-7.120e-01;SOR=0.861	GT:AD:DP:GQ:PL	0/0:13,0,0,0,0:13:27:0,27,405,27,405,405,27,405,405,405,27,405,405,405,405	0/4:3,0,0,0,4:7:99:159,168,504,168,504,504,168,504,504,504,0,336,336,336,324	./.:8,0,0,0,0:8:.:0,0,0,0,0,0,0,0,0,0,0,0,0,0,0	0/0:5,0,0,0,0:5:0:0,0,97,0,97,97,0,97,97,97,0,97,97,97,97	0/0:7,0,0,0,0:7:12:0,12,180,12,180,180,12,180,180,180,12,180,180,180,180	1/1:0,8,0,0,0:8:24:360,24,0,360,24,360,360,24,360,360,360,24,360,360,360	0/0:38,0,0,0,0:38:98:0,98,1389,98,1389,1389,98,1389,1389,1389,98,1389,1389,1389,1389	0/2:6,0,4,0,0:10:99:192,213,495,0,255,237,213,495,255,495,213,495,255,495,495	0/4:4,0,0,0,4:8:99:156,168,626,168,626,626,168,626,626,626,0,458,458,458,446
FNWR01000001.1	7817019	.	A	*,T	645.83	.	AC=5,2;AF=0.192,0.077;AN=26;BaseQRankSum=0.00;DP=134;ExcessHet=0.5742;FS=1.218;InbreedingCoeff=0.2008;MLEAC=5,2;MLEAF=0.192,0.077;MQ=59.73;MQRankSum=1.88;QD=15.02;ReadPosRankSum=1.25;SOR=0.495	GT:AD:DP:GQ:PL	0/0:7,0,0:7:21:0,21,298,21,298,298	0/0:7,0,0:7:21:0,21,268,21,268,268	0/0:7,0,0:7:21:0,21,246,21,246,246	0/0:5,0,0:5:0:0,0,150,0,150,150	0/0:7,0,0:7:0:0,0,26,0,26,26	1/1:0,8,0:8:24:360,24,0,360,24,360	0/0:34,0,0:34:99:0,99,1485,99,1485,1485	0/2:5,0,6:11:99:234,194,388,0,210,222	0/0:9,0,0:9:0:0,0,311,0,311,311
FNWR01000001.1	7817021	.	A	*,T	691.53	.	AC=3,5;AF=0.115,0.192;AN=26;BaseQRankSum=-5.210e-01;DP=135;ExcessHet=0.0742;FS=1.218;InbreedingCoeff=0.5957;MLEAC=3,3;MLEAF=0.115,0.115;MQ=59.77;MQRankSum=1.88;QD=16.08;ReadPosRankSum=1.35;SOR=0.495	GT:AD:DP:GQ:PL	0/0:7,0,0:7:21:0,21,298,21,298,298	0/0:7,0,0:7:21:0,21,268,21,268,268	0/0:7,0,0:7:21:0,21,246,21,246,246	0/0:5,0,0:5:9:0,9,135,9,135,135	0/0:8,0,0:8:15:0,15,225,15,225,225	1/1:0,8,0:8:24:360,24,0,360,24,360	0/0:34,0,0:34:99:0,99,1485,99,1485,1485	0/2:5,0,6:11:99:237,255,495,0,213,192	0/0:9,0,0:9:24:0,24,360,24,360,360
FNWR01000001.1	7823970	.	CT	CTT,CTTTT,C	717.17	.	AC=3,1,2;AF=0.115,0.038,0.077;AN=26;BaseQRankSum=-3.190e-01;DP=106;ExcessHet=0.3904;FS=1.253;InbreedingCoeff=0.1476;MLEAC=4,1,1;MLEAF=0.154,0.038,0.038;MQ=60.00;MQRankSum=0.00;QD=15.94;ReadPosRankSum=-5.240e-01;SOR=0.550	GT:AD:DP:GQ:PGT:PID:PL:PS	0/0:5,0,0,0:5:6:.:.:0,6,90,6,90,90,6,90,90,90	0/1:2,3,0,0:5:29:.:.:47,0,29,53,38,91,53,38,91,91	0/0:5,0,0,0:5:15:.:.:0,15,168,15,168,168,15,168,168,168	0/0:6,0,0,0:6:6:.:.:0,6,90,6,90,90,6,90,90,90	0/0:8,0,0,0:8:0:.:.:0,0,164,0,164,164,0,164,164,164	3|3:1,0,0,3:4:1:1|1:7823970_CT_C:56,58,66,58,66,66,1,9,9,0:7823970	1/1:0,14,0,0:14:44:.:.:311,44,0,311,45,311,311,45,311,311	0/0:5,0,0,0:5:0:.:.:0,0,76,0,76,76,0,76,76,76	0/0:6,0,0,0:6:0:.:.:0,0,128,0,128,128,0,128,128,128
FNWR01000001.1	7829131	.	CT	C,CTT	892.74	.	AC=5,2;AF=0.192,0.077;AN=26;BaseQRankSum=0.677;DP=117;ExcessHet=2.6027;FS=1.764;InbreedingCoeff=-0.1507;MLEAC=6,2;MLEAF=0.231,0.077;MQ=60.00;MQRankSum=0.00;QD=10.63;ReadPosRankSum=0.100;SOR=0.835	GT:AD:DP:GQ:PL	0/0:2,0,0:2:6:0,6,56,6,56,56	0/0:5,0,0:5:0:0,0,111,0,111,111	0/1:2,4,0:6:34:81,0,34,87,46,133	0/0:2,0,0:2:6:0,6,78,6,78,78	0/1:5,5,0:10:85:85,0,100,100,115,215	2/2:0,0,6:6:18:146,146,146,18,18,0	0/1:18,14,0:32:99:290,0,372,343,414,758	0/1:1,3,0:5:34:64,0,34,79,40,157	0/0:2,0,0:2:6:0,6,90,6,90,90
FNWR01000001.1	7854566	.	TAA	T,TAAA,TA	1285.32	.	AC=5,2,1;AF=0.227,0.091,0.045;AN=22;BaseQRankSum=1.50;DP=111;ExcessHet=0.1320;FS=3.571;InbreedingCoeff=0.3950;MLEAC=5,2,1;MLEAF=0.227,0.091,0.045;MQ=60.00;MQRankSum=0.00;QD=18.63;ReadPosRankSum=-3.990e-01;SOR=0.368	GT:AD:DP:GQ:PL	0/0:5,0,0,0:5:3:0,3,45,3,45,45,3,45,45,45	0/0:4,0,0,0:4:6:0,6,90,6,90,90,6,90,90,90	0/0:3,0,0,0:3:3:0,3,45,3,45,45,3,45,45,45	0/1:2,4,0,0:6:22:125,0,22,131,34,166,131,34,166,166	0/0:10,0,0,0:10:18:0,18,270,18,270,270,18,270,270,270	2/2:0,0,5,0:5:15:118,118,118,15,15,0,118,118,15,118	0/3:20,0,0,15:35:99:264,323,739,323,739,739,0,416,416,371	1/1:0,2,0,0:2:6:72,6,0,72,6,72,72,6,72,72	0/0:3,0,0,0:3:6:0,6,90,6,90,90,6,90,90,90
FNWR01000001.1	7977869	.	TA	T	220.06	.	AC=3;AF=0.167;AN=18;BaseQRankSum=1.15;DP=80;ExcessHet=0.4576;FS=6.532;InbreedingCoeff=0.3721;MLEAC=4;MLEAF=0.222;MQ=60.00;MQRankSum=0.00;QD=24.45;ReadPosRankSum=1.15;SOR=2.788	GT:AD:DP:GQ:PL	./.:0,0:0:.:0,0,0	0/0:6,0:6:18:0,18,202	./.:0,0:0:.:0,0,0	0/0:9,0:9:27:0,27,349	0/0:3,0:3:9:0,9,114	1/1:0,5:5:15:155,15,0	0/0:30,0:30:48:0,48,1107	0/0:5,0:5:0:0,0,132	./.:0,0:0:.:0,0,0
FNWR01000001.1	7995029	.	C	CAAA,CA	614.52	.	AC=1,2;AF=0.038,0.077;AN=26;BaseQRankSum=-7.800e-01;DP=118;ExcessHet=0.3218;FS=2.944;InbreedingCoeff=0.2561;MLEAC=1,2;MLEAF=0.038,0.077;MQ=59.84;MQRankSum=-1.035e+00;QD=16.61;ReadPosRankSum=0.741;SOR=1.302	GT:AD:DP:GQ:PL	0/0:1,0,0:1:3:0,3,46,3,46,46	0/0:2,0,0:2:0:0,0,2,0,2,2	0/0:8,0,0:8:24:0,24,248,24,248,248	0/0:7,0,0:7:0:0,0,156,0,156,156	0/0:7,0,0:7:9:0,9,135,9,135,135	2/2:0,0,4:4:11:70,70,70,11,11,0	0/1:18,15,0:33:99:572,0,713,627,761,1388	0/0:13,0,0:13:33:0,33,495,33,495,495	0/0:5,0,0:5:6:0,6,90,6,90,90
FNWR01000001.1	8001664	.	C	T	210.93	.	AC=3;AF=0.115;AN=26;BaseQRankSum=1.83;DP=140;ExcessHet=0.2687;FS=0.000;InbreedingCoeff=0.4636;MLEAC=2;MLEAF=0.077;MQ=60.00;MQRankSum=0.00;QD=21.09;ReadPosRankSum=1.83;SOR=0.693	GT:AD:DP:GQ:PL	0/0:9,0:9:27:0,27,320	0/0:5,0:5:15:0,15,204	0/0:15,0:15:45:0,45,440	0/0:11,0:11:33:0,33,440	0/0:11,0:11:33:0,33,390	1/1:0,4:4:12:165,12,0	0/0:36,0:36:99:0,105,1463	0/0:3,0:3:9:0,9,105	0/0:4,0:4:12:0,12,158
FNWR01000001.1	8006458	.	C	A	247.50	.	AC=3;AF=0.115;AN=26;BaseQRankSum=-8.420e-01;DP=128;ExcessHet=0.2687;FS=0.000;InbreedingCoeff=0.4144;MLEAC=2;MLEAF=0.077;MQ=60.00;MQRankSum=0.00;QD=27.50;ReadPosRankSum=0.842;SOR=1.609	GT:AD:DP:GQ:PL	0/0:7,0:7:18:0,18,270	0/0:4,0:4:12:0,12,159	0/0:10,0:10:30:0,30,271	0/0:13,0:13:39:0,39,510	0/0:4,0:4:12:0,12,142	1/1:0,3:3:9:130,9,0	0/0:40,0:40:99:0,100,1477	0/0:7,0:7:21:0,21,305	0/0:1,0:1:3:0,3,29
FNWR01000001.1	8009521	.	C	CCT	202.36	.	AC=4;AF=0.400;AN=10;BaseQRankSum=0.674;DP=27;ExcessHet=0.1047;FS=0.000;InbreedingCoeff=0.4577;MLEAC=5;MLEAF=0.500;MQ=40.00;MQRankSum=0.00;QD=33.73;ReadPosRankSum=0.319;SOR=2.303	GT:AD:DP:GQ:PGT:PID:PL:PS	./.:0,0:0:.:.:.:0,0,0	./.:0,0:0:.:.:.:0,0,0	./.:0,0:0:.:.:.:0,0,0	./.:0,0:0:.:.:.:0,0,0	./.:0,0:0:.:.:.:0,0,0	1|1:1,3:4:4:1|1:8009521_C_CCT:121,4,0:8009521	0/0:9,0:9:21:.:.:0,21,315	0/0:2,0:2:3:.:.:0,3,45	./.:0,0:0:.:.:.:0,0,0
FNWR01000001.1	8042569	.	G	T	181.08	.	AC=3;AF=0.136;AN=22;BaseQRankSum=-2.530e-01;DP=74;ExcessHet=0.3218;FS=0.000;InbreedingCoeff=0.4124;MLEAC=3;MLEAF=0.136;MQ=60.00;MQRankSum=0.00;QD=20.12;ReadPosRankSum=0.524;SOR=0.446	GT:AD:DP:GQ:PGT:PID:PL:PS	0/0:1,0:1:3:.:.:0,3,42	0/0:3,0:3:6:.:.:0,6,90	0/0:8,0:8:24:.:.:0,24,215	0/0:9,0:9:24:.:.:0,24,360	0/0:4,0:4:12:.:.:0,12,100	1/1:0,4:4:12:.:.:148,12,0	0/0:15,0:15:36:.:.:0,36,540	0/0:6,0:6:18:.:.:0,18,197	./.:0,0:0:.:.:.:0,0,0
FNWR01000001.1	8066832	.	T	A	246.55	.	AC=4;AF=0.154;AN=26;DP=108;ExcessHet=0.0113;FS=0.000;InbreedingCoeff=0.5479;MLEAC=4;MLEAF=0.154;MQ=60.00;QD=30.82;SOR=2.833	GT:AD:DP:GQ:PL	0/0:7,0:7:0:0,0,200	0/0:9,0:9:21:0,21,315	0/0:9,0:9:0:0,0,269	0/0:8,0:8:21:0,21,315	0/0:8,0:8:3:0,3,222	1/1:0,5:5:15:167,15,0	0/0:27,0:27:72:0,72,1062	0/0:3,0:3:9:0,9,121	0/0:2,0:2:6:0,6,67
FNWR01000001.1	8395912	.	T	C	122.60	.	AC=2;AF=0.167;AN=12;DP=67;ExcessHet=0.2020;FS=0.000;InbreedingCoeff=0.4869;MLEAC=2;MLEAF=0.167;MQ=39.82;QD=31.76;SOR=1.179	GT:AD:DP:GQ:PGT:PID:PL:PS	0/0:7,0:7:21:.:.:0,21,216	./.:0,0:0:.:.:.:0,0,0	0/0:16,0:16:48:.:.:0,48,483	0/0:4,0:4:9:.:.:0,9,135	0/0:2,0:2:6:.:.:0,6,73	1|1:0,3:3:9:1|1:8395888_G_GAA:135,9,0:8395888	./.:18,0:18:.:.:.:0,0,0	./.:3,0:3:.:.:.:0,0,0	./.:0,0:0:.:.:.:0,0,0
FNWR01000001.1	8397919	.	GT	G,GTT	626.85	.	AC=6,2;AF=0.231,0.077;AN=26;BaseQRankSum=1.38;DP=111;ExcessHet=0.0742;FS=2.277;InbreedingCoeff=0.5245;MLEAC=6,1;MLEAF=0.231,0.038;MQ=59.41;MQRankSum=0.084;QD=20.22;ReadPosRankSum=0.842;SOR=1.302	GT:AD:DP:GQ:PL	0/0:8,0,0:8:15:0,15,225,15,225,225	0/1:2,4,0:6:34:86,0,34,92,46,138	0/0:5,0,0:5:9:0,9,135,9,135,135	0/1:2,2,0:4:36:40,0,36,46,42,89	0/0:5,0,0:5:12:0,12,180,12,180,180	2/2:0,0,2:2:6:50,50,50,6,6,0	0/0:31,0,0:31:93:0,93,1192,93,1192,1192	1/1:0,5,0:5:15:131,15,0,131,15,131	0/0:3,0,0:3:9:0,9,107,9,107,107
FNWR01000001.1	8422024	.	C	T,*	364.28	.	AC=6,10;AF=0.273,0.455;AN=22;DP=93;ExcessHet=0.7463;FS=0.000;InbreedingCoeff=0.3257;MLEAC=5,12;MLEAF=0.227,0.545;MQ=60.00;QD=5.44;SOR=0.586	GT:AD:DP:GQ:PL	0/0:1,0,0:1:3:0,3,38,3,38,38	0/2:2,0,3:5:49:89,95,153,0,58,49	1/1:0,1,0:1:3:14,3,0,14,3,14	2/2:0,0,6:8:25:307,244,224,26,25,0	0/0:7,0,0:7:0:0,0,87,0,87,87	1/1:0,6,0:6:17:254,17,0,255,18,256	0/2:12,0,17:29:99:647,683,1187,0,504,453	2/2:0,0,4:4:11:123,123,123,11,11,0	./.:6,0,0:6:.:0,0,0,0,0,0
FNWR01000001.1	8556819	.	T	TAA,TAAA,TAAAA	803.95	.	AC=5,1,1;AF=0.313,0.063,0.063;AN=16;BaseQRankSum=0.469;DP=93;ExcessHet=0.7918;FS=1.253;InbreedingCoeff=0.2778;MLEAC=7,2,2;MLEAF=0.438,0.125,0.125;MQ=59.49;MQRankSum=0.695;QD=17.48;ReadPosRankSum=0.021;SOR=0.432	GT:AD:DP:GQ:PL	./.:1,0,0,0:1:.:0,0,0,0,0,0,0,0,0,0	0/0:6,0,0,0:6:0:0,0,85,0,85,85,0,85,85,85	./.:0,0,0,0:0:.:0,0,0,0,0,0,0,0,0,0	./.:5,0,0,0:5:.:0,0,0,0,0,0,0,0,0,0	0/0:9,0,0,0:9:0:0,0,136,0,136,136,0,136,136,136	1/1:0,4,0,0:4:12:110,12,0,110,12,110,110,12,110,110	0/2:23,0,9,0:32:99:250,320,1179,0,860,833,320,1179,860,1179	1/1:0,1,0,0:1:6:60,6,0,60,6,60,60,6,60,60	./.:2,0,0,0:2:.:0,0,0,0,0,0,0,0,0,0
FNWR01000001.1	8665347	.	TACAC	TAC,TACACAC,T,TACACACAC	1155.85	.	AC=4,2,1,1;AF=0.182,0.091,0.045,0.045;AN=22;BaseQRankSum=0.967;DP=118;ExcessHet=0.1849;FS=4.124;InbreedingCoeff=0.3700;MLEAC=5,2,1,1;MLEAF=0.227,0.091,0.045,0.045;MQ=59.66;MQRankSum=0.00;QD=21.81;ReadPosRankSum=-4.310e-01;SOR=0.720	GT:AD:DP:GQ:PL	0/0:6,0,0,0,0:6:3:0,3,45,3,45,45,3,45,45,45,3,45,45,45,45	./.:1,0,0,0,0:1:.:0,0,0,0,0,0,0,0,0,0,0,0,0,0,0	1/1:0,6,0,0,0:6:18:158,18,0,158,18,158,158,18,158,158,158,18,158,158,158	0/0:8,0,0,0,0:8:6:0,6,90,6,90,90,6,90,90,90,6,90,90,90,90	0/0:5,0,0,0,0:5:0:0,0,72,0,72,72,0,72,72,72,0,72,72,72,72	2/2:0,0,6,0,0:6:18:166,166,166,18,18,0,166,166,18,166,166,166,18,166,166	0/4:16,0,0,0,13:29:99:564,613,1312,613,1312,1312,613,1312,1312,1312,0,700,700,700,655	0/0:9,0,0,0,0:9:9:0,9,135,9,135,135,9,135,135,135,9,135,135,135,135	./.:4,0,0,0,0:4:.:0,0,0,0,0,0,0,0,0,0,0,0,0,0,0
FNWR01000001.1	8855638	.	G	GTCACCGCAGGGCATAC,GTCACCGCAGGGCATACCCCT	157.50	.	AC=2,2;AF=0.143,0.143;AN=14;DP=85;ExcessHet=0.0458;FS=0.000;InbreedingCoeff=0.5459;MLEAC=2,2;MLEAF=0.143,0.143;MQ=54.41;QD=35.03;SOR=3.258	GT:AD:DP:GQ:PGT:PID:PL:PS	0/0:5,0,0:5:3:.:.:0,3,45,3,45,45	./.:0,0,0:0:.:.:.:0,0,0,0,0,0	0/0:7,0,0:7:3:.:.:0,3,45,3,45,45	0/0:3,0,0:3:6:.:.:0,6,90,6,90,90	2|2:0,0,2:2:6:1|1:8855637_T_A:89,90,90,6,6,0:8855637	1|1:0,2,0:2:6:1|1:8855637_T_A:90,6,0,90,6,90:8855637	0/0:38,0,0:38:27:.:.:0,27,405,27,405,405	./.:0,0,0:0:.:.:.:0,0,0,0,0,0	./.:0,0,0:0:.:.:.:0,0,0,0,0,0
FNWR01000001.1	8867973	.	C	CA,CAA	815.69	.	AC=5,3;AF=0.208,0.125;AN=24;BaseQRankSum=1.04;DP=122;ExcessHet=0.0975;FS=7.767;InbreedingCoeff=0.4343;MLEAC=6,3;MLEAF=0.250,0.125;MQ=60.00;MQRankSum=0.00;QD=22.66;ReadPosRankSum=1.96;SOR=0.694	GT:AD:DP:GQ:PGT:PID:PL:PS	0/0:3,0,0:3:9:.:.:0,9,71,9,71,71	0/0:1,0,0:1:3:.:.:0,3,45,3,45,45	0/0:10,0,0:10:0:.:.:0,0,176,0,176,176	1/1:0,4,0:4:12:.:.:84,12,0,84,12,85	0/0:11,0,0:11:33:.:.:0,33,366,33,366,366	2/2:0,0,3:3:9:.:.:104,104,104,9,9,0	0/0:38,0,0:38:99:.:.:0,105,1521,105,1521,1521	0/1:2,3,0:5:37:.:.:59,0,37,66,46,111	./.:5,0,0:5:.:.:.:0,0,0,0,0,0
FNWR01000001.1	8964091	.	CCTTCCTTT	CCTTCCTTTCTTCCTTT,C	606.50	.	AC=4,2;AF=0.154,0.077;AN=26;BaseQRankSum=0.431;DP=136;ExcessHet=1.9114;FS=10.694;InbreedingCoeff=-0.1362;MLEAC=5,2;MLEAF=0.192,0.077;MQ=60.00;MQRankSum=0.00;QD=12.13;ReadPosRankSum=0.00;SOR=2.080	GT:AD:DP:GQ:PL	0/1:1,5,0:6:27:150,0,27,153,42,195	0/0:6,0,0:6:0:0,0,149,0,149,149	0/0:13,0,0:13:39:0,39,382,39,382,382	0/0:5,0,0:5:12:0,12,180,12,180,180	0/1:7,2,0:9:63:63,0,276,84,282,366	2/2:0,0,4:4:12:171,171,171,12,12,0	0/1:18,7,0:25:99:179,0,682,234,705,939	0/0:10,0,0:10:0:0,0,323,0,323,323	0/0:3,0,0:3:9:0,9,128,9,129,129
FNWR01000001.1	8964095	.	CCTTT	C,*	378.36	.	AC=2,2;AF=0.077,0.077;AN=26;BaseQRankSum=-8.420e-01;DP=135;ExcessHet=0.7463;FS=0.000;InbreedingCoeff=0.0612;MLEAC=3,2;MLEAF=0.115,0.077;MQ=60.00;MQRankSum=0.00;QD=17.20;ReadPosRankSum=0.931;SOR=1.234	GT:AD:DP:GQ:PL	0/0:6,0,0:6:9:0,9,135,9,135,135	0/0:5,0,0:5:0:0,0,106,0,106,106	0/1:3,10,0:13:72:315,0,72,324,102,426	0/1:3,2,0:5:75:75,0,100,84,106,190	0/0:12,0,0:12:36:0,36,467,36,467,467	2/2:0,0,4:4:12:171,171,171,12,12,0	0/0:29,0,0:29:81:0,81,1215,81,1215,1215	0/0:10,0,0:10:0:0,0,296,0,296,296	0/0:9,0,0:9:18:0,18,270,18,270,270
FNWR01000001.1	9113425	.	C	CA,CAA	989.93	.	AC=8,3;AF=0.308,0.115;AN=26;BaseQRankSum=0.967;DP=115;ExcessHet=1.8603;FS=4.413;InbreedingCoeff=0.0377;MLEAC=9,3;MLEAF=0.346,0.115;MQ=60.00;MQRankSum=0.00;QD=12.37;ReadPosRankSum=0.543;SOR=0.399	GT:AD:DP:GQ:PL	0/0:6,0,0:6:9:0,9,135,9,135,135	0/0:3,0,0:3:9:0,9,126,9,126,126	0/0:3,0,0:3:0:0,0,59,0,59,59	0/1:4,3,0:7:53:53,0,77,65,86,151	0/1:3,4,0:7:63:63,0,80,72,92,165	2/2:0,0,4:4:12:120,120,120,12,12,0	0/1:20,14,0:34:99:232,0,766,292,808,1100	1/1:0,2,0:2:6:49,6,0,49,6,49	0/1:4,6,0:10:86:111,0,86,123,104,227
FNWR01000001.1	9149987	.	C	CT,CTTTT,CTTT,CTT	472.92	.	AC=2,1,1,2;AF=0.083,0.042,0.042,0.083;AN=24;BaseQRankSum=1.04;DP=84;ExcessHet=1.0593;FS=1.450;InbreedingCoeff=0.0739;MLEAC=3,2,2,2;MLEAF=0.125,0.083,0.083,0.083;MQ=60.00;MQRankSum=0.00;QD=14.33;ReadPosRankSum=0.980;SOR=1.091	GT:AD:DP:GQ:PGT:PID:PL:PS	0/0:4,0,0,0,0:4:0:.:.:0,0,89,0,89,89,0,89,89,89,0,89,89,89,89	0/0:4,0,0,0,0:4:0:.:.:0,0,75,0,75,75,0,75,75,75,0,75,75,75,75	0/0:4,0,0,0,0:4:0:.:.:0,0,87,0,87,87,0,87,87,87,0,87,87,87,87	0|3:3,0,0,2,0:5:62:0|1:9149987_C_CTTT:62,74,172,74,172,172,0,99,99,92,74,172,172,99,172:9149987	0/0:6,0,0,0,0:6:6:.:.:0,6,90,6,90,90,6,90,90,90,6,90,90,90,90	4|4:0,0,0,0,3:3:12:1|1:9149987_C_CTT:105,105,106,105,106,106,105,106,106,106,12,12,12,12,0:9149987	1/2:0,9,4,0,0:13:99:.:.:311,157,125,162,0,284,325,155,238,379,325,155,238,379,379	0/0:6,0,0,0,0:6:0:.:.:0,0,160,0,160,160,0,160,160,160,0,160,160,160,160	0/0:7,0,0,0,0:7:0:.:.:0,0,148,0,148,148,0,148,148,148,0,148,148,148,148
FNWR01000001.1	9192890	.	T	A,TA	1166.06	.	AC=3,2;AF=0.150,0.100;AN=20;BaseQRankSum=-1.630e-01;DP=88;ExcessHet=0.2340;FS=7.773;InbreedingCoeff=0.3369;MLEAC=4,3;MLEAF=0.200,0.150;MQ=56.97;MQRankSum=-5.250e-01;QD=21.59;ReadPosRankSum=-1.990e-01;SOR=0.636	GT:AD:DP:GQ:PGT:PID:PL:PS	0/0:3,0,0:3:0:.:.:0,0,57,0,57,57	0/0:2,0,0:2:6:.:.:0,6,82,6,82,82	0/0:6,0,0:6:9:.:.:0,9,135,9,135,135	0/0:4,0,0:4:0:.:.:0,0,91,0,91,91	0/0:5,0,0:5:0:.:.:0,0,3,0,3,3	1|1:0,5,0:5:15:1|1:9192890_T_A:225,15,0,225,15,225:9192890	0|2:18,0,12:30:99:0|1:9192890_T_TA:319,382,1078,0,695,659:9192890	0/0:3,0,0:3:9:.:.:0,9,126,9,126,126	0/0:2,0,0:2:3:.:.:0,3,45,3,45,45
FNWR01000001.1	9217732	.	G	GA,*	205.98	.	AC=2,16;AF=0.111,0.889;AN=18;DP=104;ExcessHet=3.0103;FS=0.000;InbreedingCoeff=0.6061;MLEAC=2,20;MLEAF=0.111,1.00;MQ=44.04;QD=3.32;SOR=1.259	GT:AD:DP:GQ:PGT:PID:PL:PS	./.:3,0,0:3:.:.:.:0,0,0,0,0,0	2|2:0,0,4:4:12:1|1:9217729_AGAG_A:180,180,180,12,12,0:9217729	./.:1,0,0:1:.:.:.:0,0,0,0,0,0	2|2:0,0,4:4:12:1|1:9217729_AGAG_A:180,180,180,12,12,0:9217729	2|2:0,0,5:5:15:1|1:9217727_AGAGAG_A:225,225,225,15,15,0:9217727	1|1:0,5,0:5:15:1|1:9217732_G_GA:225,15,0,225,15,225:9217732	2/2:0,0,22:38:99:.:.:1630,1279,1172,140,129,0	2|2:0,0,3:3:9:1|1:9217727_AGAGAG_A:135,135,135,9,9,0:9217727	2|2:0,0,5:5:15:1|1:9217729_AGAG_A:225,225,225,15,15,0:9217729
FNWR01000001.1	9498554	.	C	T	435.07	.	AC=3;AF=0.115;AN=26;BaseQRankSum=0.842;DP=158;ExcessHet=0.2687;FS=0.000;InbreedingCoeff=0.5820;MLEAC=3;MLEAF=0.115;MQ=60.00;MQRankSum=0.00;QD=27.19;ReadPosRankSum=-1.718e+00;SOR=0.693	GT:AD:DP:GQ:PL	0/0:9,0:9:27:0,27,292	0/0:5,0:5:15:0,15,210	0/0:15,0:15:45:0,45,469	0/0:9,0:9:27:0,27,372	0/0:10,0:10:30:0,30,370	1/1:0,9:9:27:356,27,0	0/0:37,0:37:99:0,99,1367	0/0:12,0:12:33:0,33,495	0/0:5,0:5:12:0,12,180
FNWR01000001.1	9599902	.	T	A	375.22	.	AC=2;AF=0.077;AN=26;DP=149;ExcessHet=0.0877;FS=0.000;InbreedingCoeff=0.5748;MLEAC=2;MLEAF=0.077;MQ=60.00;QD=30.45;SOR=1.085	GT:AD:DP:GQ:PL	0/0:3,0:3:6:0,6,90	0/0:5,0:5:12:0,12,180	0/0:4,0:4:12:0,12,121	0/0:7,0:7:9:0,9,135	0/0:13,0:13:1:0,1,396	1/1:0,10:10:30:398,30,0	0/0:42,0:42:99:0,111,1639	0/0:14,0:14:33:0,33,495	0/0:3,0:3:9:0,9,84
FNWR01000001.1	9607249	.	C	T	145.11	.	AC=4;AF=0.222;AN=18;DP=65;ExcessHet=0.0256;FS=0.000;InbreedingCoeff=0.5281;MLEAC=3;MLEAF=0.167;MQ=60.00;QD=34.09;SOR=1.609	GT:AD:DP:GQ:PL	0/0:2,0:2:6:0,6,46	./.:0,0:0:.:0,0,0	./.:1,0:1:.:0,0,0	1/1:0,1:1:3:36,3,0	0/0:1,0:1:3:0,3,11	1/1:0,3:3:9:128,9,0	0/0:29,0:29:46:0,46,1112	0/0:6,0:6:18:0,18,210	0/0:2,0:2:6:0,6,64
FNWR01000001.1	9622894	.	AC	ACC,A	306.24	.	AC=5,2;AF=0.208,0.083;AN=24;BaseQRankSum=0.874;DP=110;ExcessHet=0.5742;FS=2.870;InbreedingCoeff=0.2150;MLEAC=5,3;MLEAF=0.208,0.125;MQ=60.00;MQRankSum=0.00;QD=8.28;ReadPosRankSum=-3.190e-01;SOR=0.574	GT:AD:DP:GQ:PL	0/0:5,0,0:5:15:0,15,143,15,143,143	0/0:3,0,0:3:9:0,9,129,9,129,129	0/2:3,0,3:6:31:73,81,122,0,40,31	0/2:5,0,2:7:39:39,54,186,0,131,125	0/0:7,0,0:7:4:0,4,170,4,170,170	1/1:0,3,0:3:9:86,9,0,86,9,86	0/0:38,0,0:38:96:0,96,1440,96,1440,1440	./.:2,0,0:2:.:0,0,0,0,0,0	0/0:6,0,0:6:0:0,0,141,0,141,141
FNWR01000001.1	9626461	.	T	A,TCA	856.98	.	AC=3,5;AF=0.136,0.227;AN=22;BaseQRankSum=1.38;DP=125;ExcessHet=0.1849;FS=4.590;InbreedingCoeff=0.4447;MLEAC=4,5;MLEAF=0.182,0.227;MQ=58.86;MQRankSum=0.00;QD=32.96;ReadPosRankSum=1.38;SOR=0.257	GT:AD:DP:GQ:PGT:PID:PL:PS	0/0:15,0,0:15:45:.:.:0,45,496,45,496,496	0/2:2,0,3:5:56:.:.:79,85,151,0,65,56	0/0:7,0,0:7:27:.:.:0,27,322,27,322,322	./.:4,0,0:4:.:.:.:0,0,0,0,0,0	0|0:7,0,0:7:21:0|1:9626461_T_TCACA:0,21,351,21,351,351:9626461	1/1:0,5,0:5:15:.:.:237,21,0,191,15,225	0/0:41,0,0:41:99:.:.:0,108,1620,108,1620,1620	0/2:2,0,2:4:57:.:.:59,65,138,0,65,57	0/0:3,0,0:3:0:.:.:0,0,47,0,47,47
FNWR01000001.1	9628960	.	C	CA	207.41	.	AC=3;AF=0.125;AN=24;BaseQRankSum=0.106;DP=108;ExcessHet=0.4576;FS=0.000;InbreedingCoeff=0.1341;MLEAC=3;MLEAF=0.125;MQ=60.00;MQRankSum=0.00;QD=9.88;ReadPosRankSum=-2.220e-01;SOR=0.836	GT:AD:DP:GQ:PL	0/0:3,0:3:0:0,0,49	0/0:4,0:4:9:0,9,135	0/0:2,0:2:0:0,0,26	0/0:7,0:7:0:0,0,102	0/0:9,0:9:21:0,21,315	1/1:0,3:3:9:51,9,0	0/0:36,0:36:96:0,96,1440	0/0:7,0:7:0:0,0,97	./.:2,0:2:.:0,0,0
FNWR01000001.1	9652734	.	G	T	80.44	.	AC=2;AF=0.143;AN=14;DP=60;ExcessHet=0.3218;FS=0.000;InbreedingCoeff=0.3216;MLEAC=3;MLEAF=0.214;MQ=60.00;QD=34.12;SOR=2.303	GT:AD:DP:GQ:PL	./.:0,0:0:.:0,0,0	./.:0,0:0:.:0,0,0	0/0:2,0:2:6:0,6,44	./.:0,0:0:.:0,0,0	0/0:2,0:2:0:0,0,6	1/1:0,2:2:6:88,6,0	0/0:36,0:36:77:0,77,1221	0/0:5,0:5:0:0,0,105	0/0:1,0:1:3:0,3,25
FNWR01000001.1	9740916	.	C	CAA,CA,CAAAA,CAAAAAA	1008.20	.	AC=4,1,1,2;AF=0.286,0.071,0.071,0.143;AN=14;BaseQRankSum=-1.521e+00;DP=73;ExcessHet=0.2482;FS=5.544;InbreedingCoeff=0.4705;MLEAC=5,2,2,2;MLEAF=0.357,0.143,0.143,0.143;MQ=60.00;MQRankSum=0.00;QD=31.51;ReadPosRankSum=1.64;SOR=0.120	GT:AD:DP:GQ:PL	./.:2,0,0,0,0:2:.:0,0,0,0,0,0,0,0,0,0,0,0,0,0,0	0/0:5,0,0,0,0:5:0:0,0,18,0,18,18,0,18,18,18,0,18,18,18,18	./.:2,0,0,0,0:2:.:0,0,0,0,0,0,0,0,0,0,0,0,0,0,0	0/0:6,0,0,0,0:6:0:0,0,55,0,55,55,0,55,55,55,0,55,55,55,55	./.:7,0,0,0,0:7:.:0,0,0,0,0,0,0,0,0,0,0,0,0,0,0	1/1:0,2,0,0,0:4:11:101,12,0,80,11,71,80,11,71,71,80,11,71,71,71	2/3:3,0,10,7,0:20:99:491,518,640,290,313,270,194,351,0,430,518,640,313,351,640	./.:3,0,0,0,0:3:.:0,0,0,0,0,0,0,0,0,0,0,0,0,0,0	./.:1,0,0,0,0:1:.:0,0,0,0,0,0,0,0,0,0,0,0,0,0,0
FNWR01000001.1	9805514	.	AACACAC	AAC,AACACACAC,A,AACACACACACACAC,AACACACACAC	2625.45	.	AC=4,3,4,2,1;AF=0.154,0.115,0.154,0.077,0.038;AN=26;BaseQRankSum=-2.100e-01;DP=142;ExcessHet=0.6638;FS=0.000;InbreedingCoeff=0.2446;MLEAC=4,3,4,2,1;MLEAF=0.154,0.115,0.154,0.077,0.038;MQ=60.00;MQRankSum=0.00;QD=26.79;ReadPosRankSum=-3.850e-01;SOR=0.768	GT:AD:DP:GQ:PGT:PID:PL:PS	0/0:4,0,0,0,0,0:4:0:.:.:0,0,78,0,78,78,0,78,78,78,0,78,78,78,78,0,78,78,78,78,78	0/0:4,0,0,0,0,0:4:9:.:.:0,9,135,9,135,135,9,135,135,135,9,135,135,135,135,9,135,135,135,135,135	1/2:2,5,4,0,0,0:11:65:.:.:258,65,187,144,0,192,272,171,210,368,272,171,210,368,368,272,171,210,368,368,368	1/1:0,10,0,0,0,0:10:30:.:.:445,30,0,445,30,445,445,30,445,445,445,30,445,445,445,445,30,445,445,445,445	0/0:10,0,0,0,0,0:10:27:.:.:0,27,405,27,405,405,27,405,405,405,27,405,405,405,405,27,405,405,405,405,405	3/3:0,0,0,5,0,0:5:15:.:.:225,225,225,225,225,225,15,15,15,0,225,225,225,15,225,225,225,225,15,225,225	0|4:8,0,0,0,17,0:25:99:0|1:9805514_A_AACACACAC:689,714,1417,714,1417,1417,714,1417,1417,1417,0,703,703,703,652,714,1417,1417,1417,703,1417:9805514	0/4:3,0,0,0,5,0:8:99:.:.:201,210,481,210,481,481,210,481,481,481,0,271,271,271,256,210,481,481,481,271,481	0/2:3,0,6,0,0,0:9:73:.:.:172,181,272,0,91,73,181,272,91,272,181,272,91,272,272,181,272,91,272,272,272
FNWR01000001.1	9828136	.	C	CAGAAATGTATATATACATCTTAAA	204.14	.	AC=2;AF=0.100;AN=20;DP=102;ExcessHet=0.1158;FS=0.000;InbreedingCoeff=0.5339;MLEAC=2;MLEAF=0.100;MQ=60.00;QD=29.85;SOR=1.981	GT:AD:DP:GQ:PGT:PID:PL:PS	0/0:4,0:4:12:.:.:0,12,141	0/0:4,0:4:3:.:.:0,3,45	./.:0,0:0:.:.:.:0,0,0	./.:0,0:0:.:.:.:0,0,0	0/0:8,0:8:18:.:.:0,18,270	1|1:0,5:5:14:1|1:9828136_C_CAGAAATGTATATATACATCTTAAA:223,14,0:9828136	0/0:41,0:41:82:.:.:0,82,1597	./.:0,0:0:.:.:.:0,0,0	0/0:5,0:5:15:.:.:0,15,208
FNWR01000001.1	9828140	.	G	T	121.94	.	AC=2;AF=0.111;AN=18;DP=85;ExcessHet=0.1703;FS=0.000;InbreedingCoeff=0.4220;MLEAC=2;MLEAF=0.111;MQ=60.00;QD=33.93;SOR=0.693	GT:AD:DP:GQ:PGT:PID:PL:PS	0/0:5,0:5:15:.:.:0,15,152	0/0:2,0:2:0:.:.:0,0,2	./.:0,0:0:.:.:.:0,0,0	./.:0,0:0:.:.:.:0,0,0	0/0:8,0:8:0:.:.:0,0,140	1|1:0,2:2:9:1|1:9828136_C_CAGAAATGTATATATACATCTTAAA:135,9,0:9828136	0/0:39,0:39:99:.:.:0,105,1554	./.:0,0:0:.:.:.:0,0,0	0/0:6,0:6:18:.:.:0,18,220
FNWR01000001.1	9875484	.	C	CTCGTTAATTGTATTGCATAAATGTTGATTTCCTGGGTTTGGGTTTTTTTTT,CTCGTTAATTGTATTGCATAAATGTTGATTTCCTGGGTTTGGGTTTTTTTTTT	569.33	.	AC=2,2;AF=0.250,0.250;AN=8;DP=76;ExcessHet=0.1902;FS=0.000;InbreedingCoeff=0.5379;MLEAC=4,3;MLEAF=0.500,0.375;MQ=60.00;QD=29.92;SOR=1.609	GT:AD:DP:GQ:PGT:PID:PL:PS	./.:3,0,0:3:.:.:.:0,0,0,0,0,0	./.:3,0,0:3:.:.:.:0,0,0,0,0,0	./.:3,0,0:3:.:.:.:0,0,0,0,0,0	./.:5,0,0:5:.:.:.:0,0,0,0,0,0	1|1:0,10,0:10:30:1|1:9875478_C_A:450,30,0,450,30,450:9875478	2|2:0,0,3:3:9:1|1:9875478_C_A:135,135,135,9,9,0:9875478	0/0:31,0,0:31:66:.:.:0,66,990,66,990,990	./.:3,0,0:3:.:.:.:0,0,0,0,0,0	./.:0,0,0:0:.:.:.:0,0,0,0,0,0
FNWR01000001.1	9899023	.	CTTTTTTT	CTT,CT,C	1682.40	.	AC=2,5,1;AF=0.143,0.357,0.071;AN=14;BaseQRankSum=0.00;DP=90;ExcessHet=1.3830;FS=8.205;InbreedingCoeff=0.2653;MLEAC=2,8,2;MLEAF=0.143,0.571,0.143;MQ=60.00;MQRankSum=0.00;QD=24.49;ReadPosRankSum=0.00;SOR=0.916	GT:AD:DP:GQ:PL	./.:1,0,0,0:1:.:0,0,0,0,0,0,0,0,0,0	0/0:5,0,0,0:5:6:0,6,90,6,90,90,6,90,90,90	./.:4,0,0,0:4:.:0,0,0,0,0,0,0,0,0,0	2/2:0,0,3,0:3:9:136,136,136,9,9,0,136,136,9,136	0/0:11,0,0,0:11:0:0,0,50,0,50,50,0,50,50,50	1/1:0,3,0,0:3:9:100,9,0,100,9,100,100,9,100,100	0/3:4,0,0,13:17:99:534,555,743,555,743,743,0,163,163,129	0/2:1,0,1,0:3:20:47,45,65,0,20,21,45,65,20,65	./.:4,0,0,0:4:.:0,0,0,0,0,0,0,0,0,0
FNWR01000001.1	9917489	.	GACAC	GACACAC,GACACACACACACACACACACGCACACACACGCGCGCACACACAC,G,GAC	2240.81	.	AC=1,1,10,2;AF=0.038,0.038,0.385,0.077;AN=26;BaseQRankSum=0.524;DP=131;ExcessHet=0.0333;FS=3.087;InbreedingCoeff=0.5505;MLEAC=1,1,10,1;MLEAF=0.038,0.038,0.385,0.038;MQ=59.70;MQRankSum=0.00;QD=28.51;SOR=0.121	GT:AD:DP:GQ:PL	0/0:7,0,0,0,0:7:18:0,18,270,18,270,270,18,270,270,270,18,270,270,270,270	0/0:1,0,0,0,0:1:3:0,3,39,3,39,39,3,39,39,39,3,39,39,39,39	0/3:1,0,0,5,0:6:16:207,210,241,210,241,241,0,31,31,16,210,241,241,31,241	3/3:0,0,0,8,0:8:24:344,344,344,344,344,344,24,24,24,0,344,344,344,24,344	1/2:0,3,3,0,0:6:99:217,125,116,99,0,113,223,125,112,232,223,125,112,232,232	4/4:0,0,0,0,3:3:9:106,106,106,106,106,106,106,106,106,106,9,9,9,9,0	0/0:41,0,0,0,0:41:99:0,108,1665,108,1665,1665,108,1665,1665,1665,108,1665,1665,1665,1665	0/3:1,0,0,4,0:5:30:162,165,207,165,207,207,0,42,42,30,165,207,207,42,207	0/0:4,0,0,0,0:4:6:0,6,90,6,90,90,6,90,90,90,6,90,90,90,90
FNWR01000001.1	9932838	.	G	A	104.12	.	AC=2;AF=0.083;AN=24;DP=110;ExcessHet=0.1047;FS=0.000;InbreedingCoeff=0.4752;MLEAC=1;MLEAF=0.042;MQ=60.00;QD=34.71;SOR=1.179	GT:AD:DP:GQ:PL	0/0:6,0:6:18:0,18,244	0/0:2,0:2:6:0,6,68	0/0:5,0:5:0:0,0,92	0/0:10,0:10:24:0,24,360	0/0:5,0:5:15:0,15,206	1/1:0,3:3:9:122,9,0	0/0:36,0:36:99:0,99,1477	0/0:4,0:4:12:0,12,146	0/0:5,0:5:15:0,15,195
FNWR01000001.1	9950246	.	G	A	373.23	.	AC=2;AF=0.077;AN=26;DP=136;ExcessHet=0.0877;FS=0.000;InbreedingCoeff=0.7346;MLEAC=2;MLEAF=0.077;MQ=60.00;QD=32.29;SOR=0.892	GT:AD:DP:GQ:PL	0/0:6,0:6:18:0,18,206	0/0:6,0:6:15:0,15,225	0/0:10,0:10:27:0,27,405	0/0:13,0:13:39:0,39,436	0/0:7,0:7:18:0,18,270	1/1:0,9:9:27:397,27,0	0/0:42,0:42:99:0,109,1510	0/0:6,0:6:18:0,18,229	0/0:2,0:2:6:0,6,78
FNWR01000001.1	9950552	.	TA	T	265.23	.	AC=2;AF=0.077;AN=26;DP=142;ExcessHet=0.0955;FS=0.000;InbreedingCoeff=0.5911;MLEAC=2;MLEAF=0.077;MQ=60.00;QD=24.11;SOR=0.859	GT:AD:DP:GQ:PL	0/0:3,0:3:9:0,9,103	0/0:5,0:5:12:0,12,180	0/0:12,0:12:15:0,15,225	0/0:9,0:9:24:0,24,360	0/0:3,0:3:9:0,9,108	1/1:0,11:11:33:288,33,0	0/0:44,0:44:99:0,109,1800	0/0:7,0:7:15:0,15,225	0/0:2,0:2:0:0,0,29
FNWR01000001.1	10013898	.	CG	C,CGGG	694.04	.	AC=4,1;AF=0.154,0.038;AN=26;BaseQRankSum=0.00;DP=76;ExcessHet=0.1296;FS=0.000;InbreedingCoeff=0.2214;MLEAC=6,1;MLEAF=0.231,0.038;MQ=60.00;MQRankSum=0.00;QD=25.71;ReadPosRankSum=-9.920e-01;SOR=1.061	GT:AD:DP:GQ:PGT:PID:PL:PS	0/0:2,0,0:2:3:.:.:0,3,45,3,45,45	0/0:3,0,0:3:3:.:.:0,3,45,3,45,45	0/0:8,0,0:8:21:.:.:0,21,315,21,315,315	0/0:3,0,0:3:0:.:.:0,0,21,0,21,21	0/0:8,0,0:8:9:.:.:0,9,281,9,281,281	1/1:0,6,0:6:18:.:.:168,18,0,168,18,168	0/2:3,0,6:9:84:.:.:214,224,328,0,105,84	0/0:7,0,0:7:3:.:.:0,3,218,3,218,218	0/0:2,0,0:2:3:.:.:0,3,45,3,45,45
FNWR01000001.1	10037999	.	AAAAAAAAAC	A	187.16	.	AC=2;AF=0.091;AN=22;DP=75;ExcessHet=0.1047;FS=0.000;InbreedingCoeff=0.5144;MLEAC=2;MLEAF=0.091;MQ=60.00;QD=28.18;SOR=1.022	GT:AD:DP:GQ:PL	./.:0,0:0:.:0,0,0	0/0:2,0:2:3:0,3,45	0/0:6,0:6:12:0,12,180	0/0:4,0:4:9:0,9,135	0/0:6,0:6:9:0,9,135	1/1:0,5:5:15:207,15,0	0/0:23,0:23:51:0,51,765	0/0:4,0:4:12:0,12,150	0/0:1,0:1:3:0,3,39
FNWR01000001.1	10038005	.	AAAC	A,*	221.23	.	AC=1,2;AF=0.045,0.091;AN=22;BaseQRankSum=0.172;DP=79;ExcessHet=0.3572;FS=1.527;InbreedingCoeff=0.3014;MLEAC=1,2;MLEAF=0.045,0.091;MQ=59.50;MQRankSum=0.00;QD=8.19;ReadPosRankSum=0.615;SOR=1.179	GT:AD:DP:GQ:PGT:PID:PL:PS	./.:0,0,0:0:.:.:.:0,0,0,0,0,0	0/0:2,0,0:2:3:.:.:0,3,45,3,45,45	./.:5,0,0:5:.:.:.:0,0,0,0,0,0	0/0:4,0,0:4:9:.:.:0,9,135,9,135,135	0/0:6,0,0:6:9:.:.:0,9,135,9,135,135	2/2:0,0,5:5:15:.:.:207,207,207,15,15,0	0|1:14,8,0:22:99:0|1:10037994_AC_A:230,0,768,272,792,1064:10037994	0/0:4,0,0:4:0:.:.:0,0,10,0,10,10	0/0:2,0,0:2:6:.:.:0,6,79,6,79,79
FNWR01000001.1	10110000	.	CA	CAAA,CAAAA,C,CAA	660.03	.	AC=4,1,2,1;AF=0.167,0.042,0.083,0.042;AN=24;BaseQRankSum=0.674;DP=81;ExcessHet=0.4214;FS=2.749;InbreedingCoeff=0.2250;MLEAC=5,1,2,1;MLEAF=0.208,0.042,0.083,0.042;MQ=60.00;MQRankSum=0.00;QD=15.00;ReadPosRankSum=-1.630e-01;SOR=0.487	GT:AD:DP:GQ:PL	0/0:2,0,0,0,0:2:0:0,0,8,0,8,8,0,8,8,8,0,8,8,8,8	0/0:2,0,0,0,0:2:3:0,3,45,3,45,45,3,45,45,45,3,45,45,45,45	0/0:5,0,0,0,0:5:15:0,15,145,15,145,145,15,145,145,145,15,145,145,145,145	0/1:2,3,0,0,0:5:54:71,0,54,77,63,140,77,63,140,140,77,63,140,140,140	0/0:7,0,0,0,0:7:0:0,0,105,0,105,105,0,105,105,105,0,105,105,105,105	3/3:1,0,0,3,0:4:2:64,66,74,66,74,74,2,9,9,0,66,74,74,9,74	0/4:12,0,0,0,13:25:99:232,268,522,268,522,522,268,522,522,522,0,253,253,253,212	0/0:4,0,0,0,0:4:0:0,0,104,0,104,104,0,104,104,104,0,104,104,104,104	./.:5,0,0,0,0:5:.:0,0,0,0,0,0,0,0,0,0,0,0,0,0,0
FNWR01000001.1	10254759	.	A	T,*	154.21	.	AC=4,5;AF=0.250,0.313;AN=16;DP=81;ExcessHet=0.6367;FS=8.209;InbreedingCoeff=0.3762;MLEAC=4,9;MLEAF=0.250,0.563;MQ=60.00;QD=2.86;SOR=0.238	GT:AD:DP:GQ:PGT:PID:PL:PS	0/0:4,0,0:4:0:.:.:0,0,52,0,52,52	2/2:0,0,6:6:18:.:.:268,268,268,18,18,0	./.:5,0,0:5:.:.:.:0,0,0,0,0,0	./.:4,0,0:4:.:.:.:0,0,0,0,0,0	./.:4,0,0:4:.:.:.:0,0,0,0,0,0	1/1:0,4,0:4:12:.:.:134,12,0,134,12,134	0/2:19,0,11:30:99:.:.:422,479,1371,0,892,856	1/1:0,1,0:1:3:.:.:34,3,0,34,3,34	0|0:1,0,0:1:3:0|1:10254758_TAAA_T:0,3,45,3,45,45:10254758
FNWR01000001.1	10356690	.	G	C	249.85	.	AC=3;AF=0.115;AN=26;BaseQRankSum=0.674;DP=122;ExcessHet=0.2687;FS=0.000;InbreedingCoeff=0.4530;MLEAC=2;MLEAF=0.077;MQ=60.00;MQRankSum=0.00;QD=31.23;SOR=0.693	GT:AD:DP:GQ:PGT:PID:PL:PS	0/0:7,0:7:15:.:.:0,15,225	0/0:7,0:7:15:.:.:0,15,225	0/0:8,0:8:18:.:.:0,18,270	0/0:9,0:9:27:.:.:0,27,350	0/0:5,0:5:15:.:.:0,15,212	1|1:0,2:2:6:1|1:10356673_GGTGTGTGTGTGT_G:90,6,0:10356673	0/0:28,0:28:75:.:.:0,75,1125	0/0:4,0:4:9:.:.:0,9,135	0/0:6,0:6:12:.:.:0,12,180
FNWR01000001.1	10395932	.	G	GTATTTATT,GTATTTATTTATT,GTATTTATTTATTTATT	2076.46	.	AC=2,8,2;AF=0.091,0.364,0.091;AN=22;BaseQRankSum=0.566;DP=104;ExcessHet=1.4371;FS=2.821;InbreedingCoeff=0.1404;MLEAC=3,9,2;MLEAF=0.136,0.409,0.091;MQ=58.59;MQRankSum=0.00;QD=31.46;ReadPosRankSum=0.231;SOR=0.346	GT:AD:DP:GQ:PGT:PID:PL:PS	./.:0,0,0,0:0:.:.:.:0,0,0,0,0,0,0,0,0,0	0|2:4,0,3,0:7:99:0|1:10395932_G_GTATTTATTTATT:104,116,284,0,168,159,116,284,168,284:10395932	0/0:6,0,0,0:6:6:.:.:0,6,90,6,90,90,6,90,90,90	2/2:0,0,2,0:2:6:.:.:89,90,90,6,6,0,90,90,6,90	0|2:1,0,2,0:3:36:0|1:10395931_G_T:81,84,126,0,42,36,84,126,42,126:10395931	3/3:0,0,0,5:5:15:.:.:218,219,219,219,219,219,15,15,15,0	2/2:0,0,24,0:24:75:.:.:1114,1114,1115,75,75,0,1114,1115,75,1115	0/1:4,3,0,0:7:99:.:.:150,0,142,162,154,316,162,154,316,316	0/0:3,0,0,0:3:9:.:.:0,9,128,9,128,128,9,128,128,128
FNWR01000001.1	10456083	.	C	G	384.41	.	AC=3;AF=0.115;AN=26;BaseQRankSum=1.65;DP=156;ExcessHet=0.2929;FS=6.929;InbreedingCoeff=0.4910;MLEAC=3;MLEAF=0.115;MQ=60.00;MQRankSum=0.00;QD=29.57;ReadPosRankSum=0.524;SOR=2.245	GT:AD:DP:GQ:PGT:PID:PL:PS	0/0:4,0:4:0:.:.:0,0,96	0/0:8,0:8:18:.:.:0,18,270	0/0:8,0:8:18:.:.:0,18,270	0/0:7,0:7:21:.:.:0,21,278	0/0:15,0:15:45:.:.:0,45,568	1/1:0,8:8:24:.:.:336,24,0	0/0:41,0:41:81:.:.:0,81,1479	0/0:10,0:10:30:.:.:0,30,408	0/0:10,0:10:30:.:.:0,30,424
FNWR01000001.1	10596839	.	ATGTGTGTG	ATG,ATGTG,A,*	268.68	.	AC=2,2,1,17;AF=0.077,0.077,0.038,0.654;AN=26;DP=163;ExcessHet=4.1725;FS=1.222;InbreedingCoeff=-0.1818;MLEAC=1,1,1,18;MLEAF=0.038,0.038,0.038,0.692;MQ=60.00;QD=2.01;SOR=0.917	GT:AD:DP:GQ:PL	3/4:0,0,0,4,0:4:53:223,229,289,229,289,289,65,71,71,53,102,162,162,0,146	0/4:4,0,0,0,7:11:99:268,280,1016,280,1016,1016,280,1016,1016,1016,0,736,736,736,714	4/4:0,0,0,0,8:8:24:341,341,341,341,341,341,341,341,341,341,24,24,24,24,0	4/4:0,0,0,0,5:5:16:215,215,215,215,215,215,215,215,215,215,16,16,16,16,0	4/4:0,0,0,0,10:10:30:435,435,435,435,435,435,435,435,435,435,30,30,30,30,0	1/1:0,2,0,0,0:2:6:82,6,0,82,6,82,82,6,82,82,82,6,82,82,82	4/4:0,0,0,0,44:44:99:1964,1964,1964,1964,1964,1964,1964,1964,1964,1964,134,134,134,134,0	4/4:0,0,0,0,10:10:30:409,409,409,409,409,409,409,409,409,409,30,30,30,30,0	0/4:1,0,0,0,3:4:51:123,126,187,126,187,187,126,187,187,187,0,60,60,60,51
FNWR01000001.1	10600280	.	TA	TTAAA,T	738.40	.	AC=6,8;AF=0.250,0.333;AN=24;BaseQRankSum=0.431;DP=95;ExcessHet=0.0636;FS=0.000;InbreedingCoeff=0.5940;MLEAC=4,9;MLEAF=0.167,0.375;MQ=55.54;MQRankSum=0.00;QD=23.82;ReadPosRankSum=0.967;SOR=0.538	GT:AD:DP:GQ:PL	0/0:2,0,0:2:3:0,3,45,3,45,45	0/2:1,0,2:3:2:41,43,51,0,8,2	0/0:3,0,0:3:9:0,9,81,9,81,81	0/2:2,0,2:4:37:37,43,86,0,43,37	0/0:5,0,0:5:9:0,9,135,9,135,135	1/1:0,1,0:2:5:40,6,0,36,5,34	0/0:32,0,0:32:84:0,84,1260,84,1260,1260	2/2:0,0,5:5:15:122,122,122,15,15,0	1/1:0,1,0:1:3:29,3,0,29,3,29
FNWR01000001.1	10641743	.	GC	G	75.39	.	AC=2;AF=0.111;AN=18;DP=65;ExcessHet=0.1296;FS=0.000;InbreedingCoeff=0.5606;MLEAC=1;MLEAF=0.056;MQ=60.00;QD=28.37;SOR=0.693	GT:AD:DP:GQ:PGT:PID:PL:PS	./.:0,0:0:.:.:.:0,0,0	./.:0,0:0:.:.:.:0,0,0	0/0:2,0:2:6:.:.:0,6,86	./.:0,0:0:.:.:.:0,0,0	0/0:5,0:5:12:.:.:0,12,180	1|1:0,2:2:6:1|1:10641739_G_A:90,6,0:10641739	0/0:12,0:12:36:.:.:0,36,501	0/0:7,0:7:15:.:.:0,15,225	0/0:5,0:5:15:.:.:0,15,204
FNWR01000001.1	10641744	.	C	A,G,*	2740.74	.	AC=10,4,2;AF=0.625,0.250,0.125;AN=16;DP=66;ExcessHet=3.0103;FS=0.000;InbreedingCoeff=0.6000;MLEAC=12,5,2;MLEAF=0.750,0.313,0.125;MQ=51.94;QD=25.10;SOR=1.022	GT:AD:DP:GQ:PGT:PID:PL:PS	.|.:0,0,0,0:.:.:0|1:10641738_G_GA:.:10641738	./.:0,0,0,0:0:.:.:.:0,0,0,0,0,0,0,0,0,0	1|1:0,2,0,0:2:6:1|1:10641738_G_GAGAGA:90,6,0,90,6,90,90,6,90,90:10641738	./.:0,0,0,0:0:.:.:.:0,0,0,0,0,0,0,0,0,0	1|1:0,5,0,0:5:15:1|1:10641738_G_GAGAGA:225,15,0,225,15,225,225,15,225,225:10641738	3|3:0,0,0,2:2:6:1|1:10641739_G_A:90,90,90,90,90,90,6,6,6,0:10641739	2|2:0,0,12,0:12:39:1|1:10641739_G_A:576,576,576,39,39,0,576,576,39,576:10641739	1|1:0,7,0,0:7:24:1|1:10641742_G_A:360,24,0,360,24,360,360,24,360,360:10641742	2|2:0,0,5,0:5:15:1|1:10641739_G_A:225,225,225,15,15,0,225,225,15,225:10641739
FNWR01000001.1	10699263	.	T	TAAAAAAAA,TTAAAAAAAA,TTAAAAAAAAA,TAAAAA,TAAAAAAAAAAAAAAAAA,TAAAAAAAAAAAAAAAA	768.86	.	AC=1,1,1,2,2,2;AF=0.045,0.045,0.045,0.091,0.091,0.091;AN=22;BaseQRankSum=0.431;DP=65;ExcessHet=0.1076;FS=13.554;InbreedingCoeff=0.3995;MLEAC=2,2,2,2,2,3;MLEAF=0.091,0.091,0.091,0.091,0.091,0.136;MQ=60.00;MQRankSum=0.00;QD=33.34;ReadPosRankSum=0.967;SOR=2.209	GT:AD:DP:GQ:PL	./.:2,0,0,0,0,0,0:2:.:0,0,0,0,0,0,0,0,0,0,0,0,0,0,0,0,0,0,0,0,0,0,0,0,0,0,0,0	0/0:3,0,0,0,0,0,0:3:3:0,3,45,3,45,45,3,45,45,45,3,45,45,45,45,3,45,45,45,45,45,3,45,45,45,45,45,45	0/0:2,0,0,0,0,0,0:2:6:0,6,86,6,86,86,6,86,86,86,6,86,86,86,86,6,86,86,86,86,86,6,86,86,86,86,86,86	5/5:0,0,0,0,0,1,0:1:5:53,54,54,54,54,54,54,54,54,54,54,54,54,54,54,5,5,5,5,5,0,54,54,54,54,54,5,54	0/0:9,0,0,0,0,0,0:9:0:0,0,121,0,121,121,0,121,121,121,0,121,121,121,121,0,121,121,121,121,121,0,121,121,121,121,121,121	4/4:0,0,0,0,2,0,0:2:6:90,90,90,90,90,90,90,90,90,90,6,6,6,6,0,90,90,90,90,6,90,90,90,90,90,6,90,90	1/2:0,4,5,0,0,0,0:9:99:315,131,111,116,0,280,303,148,219,376,303,148,219,376,376,303,148,219,376,376,376,303,148,219,376,376,376,376	./.:1,0,0,0,0,0,0:1:.:0,0,0,0,0,0,0,0,0,0,0,0,0,0,0,0,0,0,0,0,0,0,0,0,0,0,0,0	0/3:2,0,0,1,0,0,0:3:54:55,61,121,61,121,121,0,60,60,54,61,121,121,60,121,61,121,121,60,121,121,61,121,121,60,121,121,121
FNWR01000001.1	10707486	.	CAT	C	121.53	.	AC=2;AF=0.083;AN=24;DP=108;ExcessHet=0.0955;FS=0.000;InbreedingCoeff=0.5640;MLEAC=1;MLEAF=0.042;MQ=60.00;QD=30.38;SOR=0.693	GT:AD:DP:GQ:PL	0/0:1,0:1:3:0,3,35	0/0:8,0:8:18:0,18,270	./.:0,0:0:.:0,0,0	0/0:5,0:5:15:0,15,174	0/0:11,0:11:22:0,22,405	1/1:0,4:4:12:142,12,0	0/0:45,0:45:99:0,104,1602	0/0:7,0:7:21:0,21,270	0/0:3,0:3:9:0,9,98
FNWR01000001.1	10751383	.	C	CAGAGAG,CAGAG	1141.38	.	AC=3,1;AF=0.115,0.038;AN=26;BaseQRankSum=1.40;DP=136;ExcessHet=0.5552;FS=11.679;InbreedingCoeff=0.2598;MLEAC=2,1;MLEAF=0.077,0.038;MQ=60.00;MQRankSum=0.00;QD=18.71;ReadPosRankSum=0.098;SOR=0.388	GT:AD:DP:GQ:PL	0/0:6,0,0:6:15:0,15,225,15,225,225	0/0:6,0,0:6:18:0,18,255,18,255,255	0/0:8,0,0:8:15:0,15,225,15,225,225	0/0:9,0,0:9:18:0,18,270,18,270,270	0/0:8,0,0:8:18:0,18,270,18,270,270	1/1:0,2,0:2:9:128,9,0,118,15,154	0/2:24,0,18:42:99:651,732,2202,0,1460,1405	0/0:13,0,0:13:36:0,36,540,36,540,540	0/0:3,0,0:3:9:0,9,132,9,132,132
FNWR01000001.1	10768280	.	C	CTGTG,CTGTGTGTGTGTG,CTG,CTGTGTG,CTGTGTGTG	2035.57	.	AC=1,5,2,6,1;AF=0.042,0.208,0.083,0.250,0.042;AN=24;BaseQRankSum=-1.652e+00;DP=107;ExcessHet=0.0132;FS=8.953;InbreedingCoeff=0.7066;MLEAC=1,4,2,5,1;MLEAF=0.042,0.167,0.083,0.208,0.042;MQ=60.00;MQRankSum=0.00;QD=35.83;ReadPosRankSum=0.124;SOR=0.076	GT:AD:DP:GQ:PGT:PID:PL:PS	4/4:0,0,0,0,1,0:1:3:.:.:45,45,45,45,45,45,45,45,45,45,3,3,3,3,0,45,45,45,45,3,45	2/2:0,0,2,0,0,0:2:5:.:.:88,89,90,5,6,0,89,90,6,90,89,90,6,90,90,89,90,6,90,90,90	0/0:3,0,0,0,0,0:3:6:.:.:0,6,90,6,90,90,6,90,90,90,6,90,90,90,90,6,90,90,90,90,90	2/2:0,0,1,0,0,0:1:2:.:.:44,44,45,2,3,0,44,45,3,45,44,45,3,45,45,44,45,3,45,45,45	4|4:0,0,0,0,2,0:2:9:1|1:10768280_C_CTGTGTG:114,114,114,114,114,114,114,114,114,114,9,9,9,9,0,114,114,114,114,9,114:10768280	3/3:0,0,0,5,0,0:5:15:.:.:157,157,157,157,157,157,15,15,15,0,157,157,157,15,157,157,157,157,15,157,157	1/2:0,14,9,0,0,0:23:99:.:.:1059,409,356,559,0,521,1017,408,558,1006,1017,408,558,1006,1006,1017,408,558,1006,1006,1006	./.:2,0,0,0,0,0:2:.:.:.:0,0,0,0,0,0,0,0,0,0,0,0,0,0,0,0,0,0,0,0,0	4/4:0,0,0,0,4,0:4:15:.:.:200,200,200,200,200,200,200,200,200,200,15,15,15,15,0,200,200,200,200,15,200
FNWR01000001.1	10800145	.	A	G,ATGTG,ATGTGTG	2062.67	.	AC=9,2,2;AF=0.346,0.077,0.077;AN=26;BaseQRankSum=-4.730e-01;DP=134;ExcessHet=1.3725;FS=0.000;InbreedingCoeff=0.1465;MLEAC=9,2,2;MLEAF=0.346,0.077,0.077;MQ=60.00;MQRankSum=0.00;QD=22.18;ReadPosRankSum=0.760;SOR=0.653	GT:AD:DP:GQ:PGT:PID:PL:PS	1|1:0,5,0,0:5:15:1|1:10800142_C_CGT:205,15,0,205,15,205,205,15,205,205:10800142	0|1:7,4,0,0:11:99:0|1:10800142_C_CGT:147,0,475,168,487,655,168,487,655,655:10800142	0|2:5,0,2,0:7:69:0|1:10800143_A_G:69,84,413,0,329,323,84,413,329,413:10800143	0|2:7,0,3,0:10:99:0|1:10800143_A_G:102,126,764,0,638,629,126,764,638,764:10800143	0|1:4,6,0,0:10:99:0|1:10800142_C_CGT:220,0,172,232,190,422,232,190,422,422:10800142	3/3:0,0,0,5:7:21:.:.:296,261,251,261,251,251,21,21,21,0	0|1:18,20,0,0:38:99:0|1:10800142_C_CGT:773,0,829,830,890,1719,830,890,1719,1719:10800142	0/0:7,0,0,0:7:21:.:.:0,21,280,21,280,280,21,280,280,280	1|1:0,3,0,0:3:9:1|1:10800142_C_CGT:128,9,0,128,9,128,128,9,128,128:10800142
FNWR01000001.1	10945544	.	C	T	185.81	.	AC=2;AF=0.077;AN=26;DP=136;ExcessHet=0.0877;FS=0.000;InbreedingCoeff=0.7427;MLEAC=1;MLEAF=0.038;MQ=60.00;QD=30.53;SOR=1.981	GT:AD:DP:GQ:PL	0/0:8,0:8:18:0,18,270	0/0:5,0:5:12:0,12,180	0/0:7,0:7:21:0,21,258	0/0:6,0:6:18:0,18,253	0/0:8,0:8:21:0,21,315	1/1:0,5:5:15:209,15,0	0/0:37,0:37:99:0,102,1514	0/0:9,0:9:27:0,27,338	0/0:6,0:6:6:0,6,201
FNWR01000001.1	10947865	.	C	T	191.01	.	AC=2;AF=0.077;AN=26;BaseQRankSum=1.38;DP=131;ExcessHet=0.0877;FS=0.000;InbreedingCoeff=0.6255;MLEAC=1;MLEAF=0.038;MQ=60.00;MQRankSum=0.00;QD=31.83;ReadPosRankSum=-6.740e-01;SOR=0.368	GT:AD:DP:GQ:PL	0/0:7,0:7:21:0,21,183	0/0:2,0:2:6:0,6,81	0/0:9,0:9:27:0,27,284	0/0:3,0:3:9:0,9,102	0/0:12,0:12:33:0,33,495	1/1:1,5:6:8:210,8,0	0/0:42,0:42:99:0,114,1572	0/0:4,0:4:12:0,12,149	0/0:7,0:7:18:0,18,270
FNWR01000001.1	10947900	.	A	G	231.97	.	AC=2;AF=0.083;AN=24;DP=136;ExcessHet=0.0955;FS=0.000;InbreedingCoeff=0.7669;MLEAC=2;MLEAF=0.083;MQ=60.00;QD=32.10;SOR=1.329	GT:AD:DP:GQ:PL	0/0:10,0:10:30:0,30,378	./.:0,0:0:.:0,0,0	0/0:6,0:6:18:0,18,216	0/0:3,0:3:9:0,9,109	0/0:13,0:13:39:0,39,522	1/1:0,6:6:18:255,18,0	0/0:42,0:42:99:0,114,1572	0/0:4,0:4:12:0,12,179	0/0:10,0:10:30:0,30,381
FNWR01000001.1	10960864	.	C	A	147.09	.	AC=2;AF=0.077;AN=26;DP=131;ExcessHet=0.0877;FS=0.000;InbreedingCoeff=0.7358;MLEAC=1;MLEAF=0.038;MQ=60.00;QD=31.57;SOR=1.609	GT:AD:DP:GQ:PL	0/0:13,0:13:39:0,39,510	0/0:6,0:6:18:0,18,253	0/0:14,0:14:42:0,42,453	0/0:18,0:18:54:0,54,751	0/0:6,0:6:18:0,18,245	1/1:0,4:4:12:169,12,0	0/0:36,0:36:99:0,102,1411	0/0:6,0:6:18:0,18,265	0/0:8,0:8:21:0,21,315
FNWR01000001.1	11029430	.	T	TAAAA,TAA,*	518.12	.	AC=6,2,1;AF=0.300,0.100,0.050;AN=20;DP=62;ExcessHet=0.0327;FS=4.755;InbreedingCoeff=0.5324;MLEAC=7,2,1;MLEAF=0.350,0.100,0.050;MQ=56.00;QD=14.80;SOR=2.068	GT:AD:DP:GQ:PL	./.:0,0,0,0:0:.:0,0,0,0,0,0,0,0,0,0	0/0:4,0,0,0:4:12:0,12,136,12,136,136,12,136,136,136	0/0:5,0,0,0:5:9:0,9,135,9,135,135,9,135,135,135	0/3:7,0,0,16:23:99:298,319,614,319,614,614,0,294,294,255	./.:4,0,0,0:4:.:0,0,0,0,0,0,0,0,0,0	2/2:0,0,2,0:2:6:61,61,61,6,6,0,61,61,6,61	1/1:0,4,0,0:4:15:221,15,0,221,15,221,221,15,221,221	1/1:0,2,0,0:2:6:90,6,0,90,6,90,90,6,90,90	./.:5,0,0,0:5:.:0,0,0,0,0,0,0,0,0,0
FNWR01000001.1	11053713	.	A	G	35.11	.	AC=2;AF=0.111;AN=18;BaseQRankSum=0.00;DP=59;ExcessHet=0.1296;FS=0.000;InbreedingCoeff=0.3398;MLEAC=2;MLEAF=0.111;MQ=50.13;MQRankSum=-6.740e-01;QD=17.56;ReadPosRankSum=0.674;SOR=1.447	GT:AD:DP:GQ:PL	./.:0,0:0:.:0,0,0	0/0:2,0:2:6:0,6,77	0/0:2,0:2:6:0,6,49	0/0:8,0:8:24:0,24,309	./.:1,0:1:.:0,0,0	1/1:1,1:2:2:44,2,0	0/0:21,0:21:33:0,33,745	./.:3,0:3:.:0,0,0	0/0:1,0:1:3:0,3,23
FNWR01000001.1	11080541	.	TAA	TAAA,TAAAAA,TAAAA,T	1692.90	.	AC=6,2,2,2;AF=0.333,0.111,0.111,0.111;AN=18;BaseQRankSum=0.154;DP=112;ExcessHet=0.9691;FS=2.119;InbreedingCoeff=0.3553;MLEAC=8,2,3,2;MLEAF=0.444,0.111,0.167,0.111;MQ=60.00;MQRankSum=0.00;QD=23.84;ReadPosRankSum=0.377;SOR=0.235	GT:AD:DP:GQ:PGT:PID:PL:PS	./.:2,0,0,0,0:2:.:.:.:0,0,0,0,0,0,0,0,0,0,0,0,0,0,0	1/1:0,3,0,0,0:3:9:.:.:74,9,0,74,9,75,74,9,75,75,74,9,75,75,75	4/4:0,0,0,0,2:2:6:.:.:73,73,73,73,73,73,73,73,73,73,6,6,6,6,0	0/1:2,4,0,0,0:8:48:.:.:76,0,48,93,54,158,93,54,158,158,93,54,158,158,158	0/0:10,0,0,0,0:10:12:.:.:0,12,180,12,180,180,12,180,180,180,12,180,180,180,180	2|2:0,0,2,0,0:2:5:1|1:11080541_T_TAAA:52,52,52,5,5,0,52,52,5,52,52,52,5,52,52:11080541	1/3:0,14,0,18,0:32:99:.:.:877,420,331,819,406,786,323,0,323,268,819,406,786,323,786	0/1:1,2,0,0,0:3:17:.:.:41,0,17,44,23,67,44,23,67,67,44,23,67,67,67	./.:5,0,0,0,0:5:.:.:.:0,0,0,0,0,0,0,0,0,0,0,0,0,0,0
FNWR01000001.1	11118764	.	TCC	T,TC	463.66	.	AC=3,3;AF=0.150,0.150;AN=20;BaseQRankSum=0.431;DP=71;ExcessHet=0.7136;FS=3.096;InbreedingCoeff=0.2174;MLEAC=5,4;MLEAF=0.250,0.200;MQ=60.00;MQRankSum=0.00;QD=23.18;ReadPosRankSum=0.00;SOR=2.303	GT:AD:DP:GQ:PL	./.:3,0,0:3:.:0,0,0,0,0,0	0/0:3,0,0:3:9:0,9,58,9,58,58	1/1:0,6,0:6:18:240,18,0,240,18,240	0/1:1,2,0:3:30:71,0,30,74,36,110	0/0:4,0,0:4:12:0,12,108,12,108,108	2/2:0,0,2:2:6:57,57,57,6,6,0	0/0:17,0,0:17:0:0,0,416,0,416,416	0/0:9,0,0:9:0:0,0,91,0,91,91	0/0:5,0,0:5:0:0,0,40,0,40,40
FNWR01000001.1	11224516	.	CT	C	39.24	.	AC=2;AF=0.077;AN=26;DP=93;ExcessHet=0.1047;FS=0.000;InbreedingCoeff=0.1689;MLEAC=2;MLEAF=0.077;MQ=60.00;QD=19.62;SOR=2.303	GT:AD:DP:GQ:PL	0/0:4,0:4:0:0,0,57	0/0:4,0:4:1:0,1,92	0/0:1,0:1:3:0,3,11	0/0:4,0:4:11:0,11,60	0/0:13,0:13:9:0,9,250	1/1:0,2:2:6:53,6,0	0/0:17,0:17:48:0,48,720	0/0:3,0:3:9:0,9,124	0/0:4,0:4:1:0,1,72
FNWR01000001.1	11254812	.	TAA	TA,T,TAAA	1729.35	.	AC=18,2,1;AF=0.692,0.077,0.038;AN=26;BaseQRankSum=-4.890e-01;DP=101;ExcessHet=0.9691;FS=2.350;InbreedingCoeff=0.1782;MLEAC=18,2,1;MLEAF=0.692,0.077,0.038;MQ=59.98;MQRankSum=0.00;QD=20.11;ReadPosRankSum=1.28;SOR=0.564	GT:AD:DP:GQ:PL	0/0:1,0,0,0:1:3:0,3,37,3,37,37,3,37,37,37	1/1:0,4,0,0:4:12:107,12,0,107,12,107,107,12,107,107	1/1:0,2,0,0:2:6:53,6,0,53,6,53,53,6,53,53	1/1:0,5,0,0:5:15:131,15,0,131,15,131,131,15,131,131	0/1:1,4,0,0:5:11:93,0,11,96,23,120,96,23,120,120	2/2:0,0,5,0:5:15:168,168,168,15,15,0,168,168,15,168	0/1:13,20,0,0:33:99:460,0,245,499,305,803,499,305,803,803	1/1:0,2,0,0:2:6:53,6,0,53,6,53,53,6,53,53	1/1:0,2,0,0:2:6:53,6,0,53,6,53,53,6,53,53
FNWR01000001.1	11279983	.	C	T	107.29	.	AC=2;AF=0.077;AN=26;BaseQRankSum=1.15;DP=135;ExcessHet=0.0877;FS=0.000;InbreedingCoeff=0.4888;MLEAC=1;MLEAF=0.038;MQ=60.00;MQRankSum=0.00;QD=26.82;ReadPosRankSum=1.15;SOR=0.446	GT:AD:DP:GQ:PL	0/0:8,0:8:24:0,24,321	0/0:3,0:3:9:0,9,124	0/0:17,0:17:40:0,40,475	0/0:11,0:11:30:0,30,450	0/0:6,0:6:18:0,18,240	1/1:1,3:4:2:121,2,0	0/0:43,0:43:99:0,100,1612	0/0:5,0:5:15:0,15,222	0/0:4,0:4:12:0,12,135
FNWR01000001.1	11313466	.	TAAAA	TAAAAA,TTAAAAA,T,AAAAA	2444.73	.	AC=2,2,3,2;AF=0.111,0.111,0.167,0.111;AN=18;BaseQRankSum=0.385;DP=89;ExcessHet=0.1076;FS=0.000;InbreedingCoeff=0.4333;MLEAC=3,2,5,3;MLEAF=0.167,0.111,0.278,0.167;MQ=60.00;MQRankSum=0.00;QD=29.13;ReadPosRankSum=-1.036e+00;SOR=0.555	GT:AD:DP:GQ:PGT:PID:PL:PS	0/0:2,0,0,0,0:2:6:.:.:0,6,66,6,66,66,6,66,66,66,6,66,66,66,66	./.:3,0,0,0,0:3:.:.:.:0,0,0,0,0,0,0,0,0,0,0,0,0,0,0	0/0:7,0,0,0,0:7:0:.:.:0,0,170,0,170,170,0,170,170,170,0,170,170,170,170	0/0:3,0,0,0,0:3:9:.:.:0,9,85,9,85,85,9,85,85,85,9,85,85,85,85	./.:7,0,0,0,0:7:.:.:.:0,0,0,0,0,0,0,0,0,0,0,0,0,0,0	2|2:0,0,2,0,0:2:6:1|1:11313461_A_T:90,90,90,6,6,0,90,90,6,90,90,90,6,90,90:11313461	4|4:0,0,0,0,31:31:99:1|1:11313461_A_T:1439,1439,1439,1439,1439,1439,1439,1439,1439,1439,99,99,99,99,0:11313461	0|3:3,0,0,3,0:6:99:0|1:11313461_A_T:104,113,239,113,239,239,0,126,126,117,113,239,239,126,239:11313461	./.:3,0,0,0,0:3:.:.:.:0,0,0,0,0,0,0,0,0,0,0,0,0,0,0
FNWR01000001.1	11369626	.	G	A	262.29	.	AC=2;AF=0.200;AN=10;DP=71;ExcessHet=0.3218;FS=0.000;InbreedingCoeff=0.3716;MLEAC=4;MLEAF=0.400;MQ=54.16;QD=30.77;SOR=1.329	GT:AD:DP:GQ:PL	./.:0,0:0:.:0,0,0	./.:0,0:0:.:0,0,0	./.:5,0:5:.:0,0,0	0/0:6,0:6:0:0,0,126	./.:0,0:0:.:0,0,0	1/1:0,6:6:18:267,18,0	0/0:34,0:34:0:0,0,653	0/0:1,0:1:3:0,3,43	./.:0,0:0:.:0,0,0
FNWR01000001.1	11391354	.	CAA	CAAA,CAAAA,C	852.70	.	AC=5,2,4;AF=0.192,0.077,0.154;AN=26;BaseQRankSum=-2.530e-01;DP=99;ExcessHet=0.3308;FS=3.520;InbreedingCoeff=0.3444;MLEAC=6,1,3;MLEAF=0.231,0.038,0.115;MQ=59.90;MQRankSum=0.00;QD=14.70;ReadPosRankSum=-5.240e-01;SOR=0.520	GT:AD:DP:GQ:PL	0/0:4,0,0,0:4:0:0,0,61,0,61,61,0,61,61,61	0/0:3,0,0,0:5:9:0,9,74,9,74,74,9,74,74,74	3/3:0,0,0,3:3:9:108,108,108,108,108,108,9,9,9,0	3/3:0,0,0,4:4:12:143,143,143,143,143,143,12,12,12,0	0/0:5,0,0,0:5:15:0,15,181,15,181,181,15,181,181,181	2/2:0,0,3,0:5:14:135,111,100,15,14,0,111,100,14,100	0/1:14,9,0,0:23:99:140,0,269,182,296,478,182,296,478,478	1/1:0,6,0,0:6:18:140,18,0,140,18,140,140,18,140,140	0/1:1,4,0,0:5:9:79,0,9,82,21,103,82,21,103,103
FNWR01000001.1	11416108	.	CAA	CA,C,CAAA	2822.37	.	AC=7,2,4;AF=0.318,0.091,0.182;AN=22;BaseQRankSum=0.366;DP=105;ExcessHet=0.0473;FS=0.000;InbreedingCoeff=0.5480;MLEAC=8,3,5;MLEAF=0.364,0.136,0.227;MQ=60.00;MQRankSum=0.00;QD=27.68;ReadPosRankSum=-1.465e+00;SOR=0.350	GT:AD:DP:GQ:PGT:PID:PL:PS	1|1:0,1,0,0:1:3:1|1:11416108_CA_C:45,3,0,45,3,45,45,3,45,45:11416108	1|1:0,4,0,0:4:12:1|1:11416108_CA_C:161,12,0,161,12,161,161,12,161,161:11416108	0/0:2,0,0,0:2:3:.:.:0,3,45,3,45,45,3,45,45,45	0/0:2,0,0,0:2:6:.:.:0,6,68,6,68,68,6,68,68,68	0|1:1,6,0,0:7:26:0|1:11416108_CA_C:249,0,26,252,44,296,252,44,296,296:11416108	2|2:0,0,9,0:9:27:1|1:11416108_CAA_C:405,405,405,27,27,0,405,405,27,405:11416108	1/3:0,18,0,14:32:99:.:.:1042,347,524,1080,477,1184,739,0,744,705	3|3:0,0,0,3:3:9:1|1:11416108_C_CA:115,115,115,115,115,115,9,9,9,0:11416108	0/0:2,0,0,0:2:0:.:.:0,0,5,0,5,5,0,5,5,5
FNWR01000001.1	11433672	.	AGTGTGTGTGTGTGT	AGTGTGTGTGTGTGTGT,AGTGT,AGTGTGTGTGT,A,AGTGTGTGT	2841.42	.	AC=1,4,2,5,1;AF=0.038,0.154,0.077,0.192,0.038;AN=26;BaseQRankSum=-9.350e-01;DP=130;ExcessHet=0.9493;FS=8.372;InbreedingCoeff=0.1136;MLEAC=1,4,2,5,1;MLEAF=0.038,0.154,0.077,0.192,0.038;MQ=60.00;MQRankSum=0.00;QD=30.23;ReadPosRankSum=0.319;SOR=0.979	GT:AD:DP:GQ:PL	4/4:0,0,0,0,3,0:3:9:135,135,135,135,135,135,135,135,135,135,9,9,9,9,0,135,135,135,135,9,135	0/0:7,0,0,0,0,0:7:18:0,18,270,18,270,270,18,270,270,270,18,270,270,270,270,18,270,270,270,270,270	0/4:4,0,0,0,2,0:6:72:72,84,252,84,252,252,84,252,252,252,0,168,168,168,162,84,252,252,252,168,252	0/1:7,3,0,0,0,0:10:64:64,0,258,86,267,353,86,267,353,353,86,267,353,353,353,86,267,353,353,353,353	0/0:2,0,0,0,0,0:2:3:0,3,45,3,45,45,3,45,45,45,3,45,45,45,45,3,45,45,45,45,45	2/2:0,0,3,0,0,0:3:9:136,136,136,9,9,0,136,136,9,136,136,136,9,136,136,136,136,9,136,136,136	4/5:0,0,0,0,22,11:33:99:1377,1377,1377,1377,1377,1377,1377,1377,1377,1377,462,462,462,462,395,915,915,915,915,0,882	0/3:3,0,0,2,0,0:5:75:75,84,210,84,210,210,0,126,126,120,84,210,210,126,210,84,210,210,126,210,210	0/4:4,0,0,0,2,0:6:72:72,84,252,84,252,252,84,252,252,252,0,168,168,168,162,84,252,252,252,168,252
FNWR01000001.1	11510590	.	A	AAATAAAAATCG,AAATAAAAATCGT	481.13	.	AC=4,2;AF=0.286,0.143;AN=14;BaseQRankSum=0.652;DP=97;ExcessHet=0.7136;FS=0.000;InbreedingCoeff=0.2648;MLEAC=6,2;MLEAF=0.429,0.143;MQ=55.00;MQRankSum=0.566;QD=26.73;ReadPosRankSum=0.697;SOR=1.022	GT:AD:DP:GQ:PGT:PID:PL:PS	./.:1,0,0:1:.:.:.:0,0,0,0,0,0	0|1:3,4,0:7:57:0|1:11510590_A_AAATAAAAATCG:78,0,57,87,69,156:11510590	./.:3,0,0:3:.:.:.:0,0,0,0,0,0	0/0:8,0,0:8:3:.:.:0,3,45,3,45,45	0|1:3,4,0:7:85:0|1:11510590_A_AAATAAAAATCG:150,0,85,159,100,259:11510590	2/2:0,0,2:2:12:.:.:180,180,180,12,12,0	0/0:28,0,0:28:30:.:.:0,30,450,30,450,450	./.:4,0,0:4:.:.:.:0,0,0,0,0,0	./.:3,0,0:3:.:.:.:0,0,0,0,0,0
FNWR01000001.1	11562854	.	T	TA,TAA	259.18	.	AC=2,2;AF=0.091,0.091;AN=22;BaseQRankSum=0.967;DP=75;ExcessHet=0.7463;FS=2.836;InbreedingCoeff=0.2746;MLEAC=1,3;MLEAF=0.045,0.136;MQ=60.00;MQRankSum=0.00;QD=18.51;ReadPosRankSum=0.00;SOR=2.303	GT:AD:DP:GQ:PGT:PID:PL:PS	0/0:5,0,0:5:12:.:.:0,12,180,12,180,180	0/2:1,0,2:3:10:.:.:51,54,71,0,16,10	0/0:2,0,0:2:6:.:.:0,6,90,6,90,90	0/0:5,0,0:5:9:.:.:0,9,135,9,135,135	0/0:4,0,0:4:12:.:.:0,12,132,12,132,132	1|1:0,3,0:3:9:1|1:11562854_T_TA:111,9,0,111,9,111:11562854	0/0:28,0,0:28:72:.:.:0,72,1060,72,1060,1060	0/0:5,0,0:5:0:.:.:0,0,156,0,156,156	0/0:5,0,0:5:9:.:.:0,9,135,9,135,135
FNWR01000001.1	11565612	.	C	CTATA	283.05	.	AC=3;AF=0.188;AN=16;BaseQRankSum=-9.670e-01;DP=81;ExcessHet=0.5325;FS=7.123;InbreedingCoeff=0.3607;MLEAC=4;MLEAF=0.250;MQ=60.00;MQRankSum=0.00;QD=25.73;ReadPosRankSum=0.00;SOR=0.472	GT:AD:DP:GQ:PL	./.:0,0:0:.:0,0,0	./.:0,0:0:.:0,0,0	./.:0,0:0:.:0,0,0	0/0:6,0:6:6:0,6,90	./.:0,0:0:.:0,0,0	1/1:0,5:5:15:225,15,0	0/0:40,0:40:99:0,104,1366	0/0:6,0:6:12:0,12,180	./.:1,0:1:.:0,0,0
FNWR01000001.1	11574052	.	TG	T,GG	742.85	.	AC=3,6;AF=0.125,0.250;AN=24;BaseQRankSum=1.28;DP=147;ExcessHet=5.5287;FS=0.000;InbreedingCoeff=-0.2037;MLEAC=3,6;MLEAF=0.125,0.250;MQ=60.00;MQRankSum=0.00;QD=15.81;ReadPosRankSum=0.967;SOR=0.760	GT:AD:DP:GQ:PL	./.:3,0,0:3:.:0,0,0,0,0,0	0/2:3,0,4:7:91:103,112,198,0,91,139	0/0:15,0,0:15:44:0,44,377,44,377,377	0/0:3,0,0:3:9:0,9,85,9,85,85	0/2:3,0,3:6:77:77,86,173,0,91,115	1/1:0,8,0:8:24:253,24,0,253,24,253	0/0:37,0,0:37:99:0,99,1362,99,1362,1362	0/2:9,0,6:15:99:146,173,431,0,281,343	0/2:2,0,1:3:23:23,32,118,0,63,68
FNWR01000001.1	11574053	.	G	*,T	431.50	.	AC=3,6;AF=0.125,0.250;AN=24;BaseQRankSum=0.484;DP=148;ExcessHet=5.5287;FS=0.000;InbreedingCoeff=-0.2037;MLEAC=3,6;MLEAF=0.125,0.250;MQ=60.00;MQRankSum=0.00;QD=9.18;ReadPosRankSum=1.04;SOR=0.760	GT:AD:DP:GQ:PL	./.:3,0,0:3:.:0,0,0,0,0,0	0/2:3,0,4:7:91:103,112,198,0,91,139	0/0:16,0,0:16:45:0,45,675,45,675,675	0/0:3,0,0:3:9:0,9,85,9,85,85	0/2:3,0,3:6:77:77,86,173,0,91,115	1/1:0,8,0:8:24:253,24,0,253,24,253	0/0:37,0,0:37:99:0,99,1362,99,1362,1362	0/2:9,0,6:15:99:146,173,431,0,281,343	0/2:2,0,1:3:23:23,32,118,0,63,68
FNWR01000001.1	11614015	.	T	TGAGA,TGA,TGAGAGA	2391.50	.	AC=3,2,7;AF=0.136,0.091,0.318;AN=22;BaseQRankSum=0.210;DP=109;ExcessHet=0.3904;FS=1.019;InbreedingCoeff=0.4159;MLEAC=3,2,8;MLEAF=0.136,0.091,0.364;MQ=59.81;MQRankSum=0.524;QD=32.32;ReadPosRankSum=0.858;SOR=0.481	GT:AD:DP:GQ:PGT:PID:PL:PS	3/3:0,0,0,3:3:9:.:.:135,135,135,135,135,135,9,9,9,0	0/0:5,0,0,0:5:0:.:.:0,0,128,0,128,128,0,128,128,128	0/0:6,0,0,0:6:15:.:.:0,15,225,15,225,225,15,225,225,225	./.:3,0,0,0:3:.:.:.:0,0,0,0,0,0,0,0,0,0	1/1:0,4,0,0:4:10:.:.:134,10,0,134,10,134,134,10,134,134	2/2:0,0,5,0:5:15:.:.:180,180,180,15,15,0,180,180,15,180	3/3:0,0,0,26:26:96:.:.:1430,1430,1431,1430,1431,1431,96,96,96,0	0|1:6,4,0,0:10:99:0|1:11614015_T_TGAGA:178,0,173,196,188,384,196,188,384,384:11614015	3/3:0,0,0,2:2:6:.:.:90,90,90,90,90,90,6,6,6,0
FNWR01000001.1	11620718	.	C	T	107.78	.	AC=2;AF=0.077;AN=26;DP=131;ExcessHet=0.0877;FS=0.000;InbreedingCoeff=0.8408;MLEAC=1;MLEAF=0.038;MQ=60.00;QD=27.77;SOR=2.833	GT:AD:DP:GQ:PL	0/0:5,0:5:15:0,15,193	0/0:6,0:6:15:0,15,225	0/0:8,0:8:18:0,18,270	0/0:7,0:7:21:0,21,301	0/0:5,0:5:15:0,15,219	1/1:0,3:3:9:128,9,0	0/0:36,0:36:99:0,102,1419	0/0:7,0:7:21:0,21,303	0/0:6,0:6:18:0,18,253
FNWR01000001.1	11620793	.	T	A	399	.	AC=4;AF=0.154;AN=26;BaseQRankSum=0.566;DP=143;ExcessHet=0.5552;FS=5.167;InbreedingCoeff=0.3312;MLEAC=3;MLEAF=0.115;MQ=60.00;MQRankSum=0.00;QD=23.47;ReadPosRankSum=0.842;SOR=0.387	GT:AD:DP:GQ:PL	0/0:6,0:6:18:0,18,217	0/0:5,0:5:15:0,15,210	0/0:3,0:3:9:0,9,131	0/0:8,0:8:24:0,24,344	0/0:7,0:7:21:0,21,303	1/1:0,3:3:9:132,9,0	0/0:34,0:34:99:0,99,1453	0/0:13,0:13:39:0,39,545	0/0:11,0:11:33:0,33,454
FNWR01000001.1	11635233	.	A	G,T	3317.53	.	AC=16,2;AF=0.889,0.111;AN=18;DP=81;ExcessHet=3.0103;FS=0.000;InbreedingCoeff=0.6061;MLEAC=19,2;MLEAF=1.00,0.111;MQ=56.96;QD=32.01;SOR=1.516	GT:AD:DP:GQ:PGT:PID:PL:PS	./.:0,0,0:0:.:.:.:0,0,0,0,0,0	1|1:0,4,0:4:12:1|1:11635222_TTA_T:180,12,0,180,12,180:11635222	./.:0,0,0:0:.:.:.:0,0,0,0,0,0	1|1:0,3,0:3:9:1|1:11635222_TTA_T:135,9,0,135,9,135:11635222	1|1:0,3,0:3:9:1|1:11635222_TTA_T:126,9,0,126,9,126:11635222	2|2:0,0,5:5:18:1|1:11635222_TTA_T:270,270,270,18,18,0:11635222	1|1:0,29,0:29:87:1|1:11635222_TTA_T:1298,87,0,1298,87,1298:11635222	1|1:0,6,0:6:18:1|1:11635222_TTA_T:261,18,0,261,18,261:11635222	1/1:0,1,0:1:3:.:.:35,3,0,35,3,35
FNWR01000001.1	11657638	.	G	A	286.68	.	AC=2;AF=0.077;AN=26;DP=137;ExcessHet=0.0877;FS=0.000;InbreedingCoeff=0.8902;MLEAC=2;MLEAF=0.077;MQ=60.00;QD=29.17;SOR=1.179	GT:AD:DP:GQ:PL	0/0:11,0:11:27:0,27,405	0/0:7,0:7:21:0,21,284	0/0:9,0:9:27:0,27,267	0/0:9,0:9:27:0,27,356	0/0:9,0:9:27:0,27,362	1/1:0,8:8:24:311,24,0	0/0:36,0:36:99:0,99,1485	0/0:7,0:7:21:0,21,281	0/0:7,0:7:21:0,21,270
FNWR01000001.1	11681111	.	C	CTTT,CT,CTT	1071.33	.	AC=2,4,4;AF=0.077,0.154,0.154;AN=26;BaseQRankSum=-9.670e-01;DP=101;ExcessHet=0.1568;FS=7.819;InbreedingCoeff=0.2342;MLEAC=3,4,4;MLEAF=0.115,0.154,0.154;MQ=60.00;MQRankSum=0.00;QD=18.80;ReadPosRankSum=0.00;SOR=0.386	GT:AD:DP:GQ:PL	0/0:3,0,0,0:3:0:0,0,34,0,34,34,0,34,34,34	2/2:0,0,8,0:8:24:189,189,189,24,24,0,189,189,24,189	0/0:6,0,0,0:6:0:0,0,148,0,148,148,0,148,148,148	2/2:1,0,8,0:9:1:182,185,209,1,24,0,185,209,24,209	0/0:8,0,0,0:8:0:0,0,206,0,206,206,0,206,206,206	3/3:0,0,0,5:5:15:160,160,160,160,160,160,15,15,15,0	0/1:9,8,0,0:17:99:302,0,364,329,388,717,329,388,717,717	0/0:7,0,0,0:7:3:0,3,205,3,205,205,3,205,205,205	0/0:2,0,0,0:2:3:0,3,45,3,45,45,3,45,45,45
FNWR01000001.1	11681205	.	G	A	412.85	.	AC=4;AF=0.154;AN=26;BaseQRankSum=0.887;DP=134;ExcessHet=0.0113;FS=0.000;InbreedingCoeff=0.7140;MLEAC=4;MLEAF=0.154;MQ=60.00;MQRankSum=0.00;QD=29.49;ReadPosRankSum=1.15;SOR=0.446	GT:AD:DP:GQ:PL	0/0:4,0:4:12:0,12,117	0/0:1,0:1:3:0,3,12	0/0:11,0:11:27:0,27,405	0/0:11,0:11:33:0,33,445	0/0:4,0:4:12:0,12,156	1/1:1,7:8:13:218,13,0	0/0:43,0:43:98:0,98,1537	0/0:8,0:8:0:0,0,280	0/0:5,0:5:15:0,15,211
FNWR01000001.1	11711517	.	T	A	264.07	.	AC=2;AF=0.077;AN=26;DP=131;ExcessHet=0.0877;FS=0.000;InbreedingCoeff=0.7582;MLEAC=2;MLEAF=0.077;MQ=60.00;QD=34.07;SOR=0.941	GT:AD:DP:GQ:PL	0/0:9,0:9:24:0,24,360	0/0:12,0:12:30:0,30,450	0/0:4,0:4:12:0,12,121	0/0:6,0:6:18:0,18,214	0/0:9,0:9:24:0,24,360	1/1:0,7:7:21:288,21,0	0/0:40,0:40:99:0,105,1575	0/0:7,0:7:15:0,15,225	0/0:2,0:2:6:0,6,73
FNWR01000001.1	11839586	.	CAA	C,CA,CTTAA	290.59	.	AC=2,2,2;AF=0.167,0.167,0.167;AN=12;DP=56;ExcessHet=0.0473;FS=0.000;InbreedingCoeff=0.4839;MLEAC=3,2,2;MLEAF=0.250,0.167,0.167;MQ=47.15;QD=31.72;SOR=4.174	GT:AD:DP:GQ:PGT:PID:PL:PS	0/0:1,0,0,0:1:3:.:.:0,3,45,3,45,45,3,45,45,45	2|2:0,0,2,0:2:6:1|1:11839586_CA_C:90,90,90,6,6,0,90,90,6,90:11839586	./.:1,0,0,0:1:.:.:.:0,0,0,0,0,0,0,0,0,0	./.:0,0,0,0:0:.:.:.:0,0,0,0,0,0,0,0,0,0	./.:0,0,0,0:0:.:.:.:0,0,0,0,0,0,0,0,0,0	3/3:0,0,0,2:2:6:.:.:88,88,88,88,88,88,6,6,6,0	./.:33,0,0,0:33:.:.:.:0,0,0,0,0,0,0,0,0,0	0/0:4,0,0,0:4:3:.:.:0,3,45,3,45,45,3,45,45,45	0/0:2,0,0,0:2:3:.:.:0,3,45,3,45,45,3,45,45,45
FNWR01000001.1	11984791	.	CTTTT	*,C,CTTT,TTTTT	298.82	.	AC=1,2,1,1;AF=0.045,0.091,0.045,0.045;AN=22;BaseQRankSum=0.842;DP=109;ExcessHet=1.3263;FS=0.000;InbreedingCoeff=0.1547;MLEAC=1,1,1,1;MLEAF=0.045,0.045,0.045,0.045;MQ=57.19;MQRankSum=0.00;QD=10.30;ReadPosRankSum=-1.890e-01;SOR=0.963	GT:AD:DP:GQ:PGT:PID:PL:PS	0/0:5,0,0,0,0:5:15:.:.:0,15,215,15,215,215,15,215,215,215,15,215,215,215,215	0/0:5,0,0,0,0:5:0:.:.:0,0,131,0,131,131,0,131,131,131,0,131,131,131,131	0/0:2,0,0,0,0:2:3:.:.:0,3,45,3,45,45,3,45,45,45,3,45,45,45,45	0/0:5,0,0,0,0:5:15:.:.:0,15,182,15,182,182,15,182,182,182,15,182,182,182,182	0/0:6,0,0,0,0:6:18:.:.:0,18,242,18,242,242,18,242,242,242,18,242,242,242,242	2/2:0,0,3,0,0:3:9:.:.:118,118,119,9,9,0,118,119,9,119,118,119,9,119,119	0/0:36,0,0,0,0:36:99:.:.:0,102,1530,102,1530,1530,102,1530,1530,1530,102,1530,1530,1530,1530	0/1:3,2,0,0,0:5:63:.:.:63,0,274,72,116,198,84,205,205,281,84,205,205,281,281	0/0:5,0,0,0,0:5:9:.:.:0,9,135,9,135,135,9,135,135,135,9,135,135,135,135
FNWR01000001.1	11984796	.	CT	C,CCTTCTT	260.94	.	AC=2,2;AF=0.091,0.091;AN=22;BaseQRankSum=0.00;DP=108;ExcessHet=0.6695;FS=0.000;InbreedingCoeff=0.2996;MLEAC=2,1;MLEAF=0.091,0.045;MQ=56.55;MQRankSum=1.56;QD=16.31;ReadPosRankSum=-3.450e-01;SOR=0.569	GT:AD:DP:GQ:PL	0/0:5,0,0:5:15:0,15,208,15,208,208	0/0:6,0,0:6:15:0,15,225,15,225,225	./.:2,0,0:2:.:0,0,0,0,0,0	0/0:5,0,0:5:15:0,15,210,15,210,210	0/0:5,0,0:5:9:0,9,135,9,135,135	1/1:0,3,0:3:15:211,15,0,179,21,211	0/0:35,0,0:35:90:0,90,1350,90,1350,1350	0/2:2,0,2:4:1:96,24,120,0,1,75	0/0:5,0,0:5:3:0,3,45,3,45,45
FNWR01000001.1	11984805	.	T	*,C	177.86	.	AC=2,2;AF=0.083,0.083;AN=24;BaseQRankSum=0.745;DP=109;ExcessHet=0.6070;FS=0.000;InbreedingCoeff=0.2697;MLEAC=2,2;MLEAF=0.083,0.083;MQ=56.48;MQRankSum=-2.663e+00;QD=11.12;ReadPosRankSum=2.55;SOR=0.648	GT:AD:DP:GQ:PL	0/0:5,0,0:5:15:0,15,208,15,208,208	0/0:6,0,0:6:15:0,15,225,15,225,225	0/0:2,0,0:2:6:0,6,59,6,59,59	0/0:6,0,0:6:18:0,18,237,18,237,237	0/0:5,0,0:5:9:0,9,135,9,135,135	1/1:0,0,0:3:16:186,16,0,186,16,186	0/0:36,0,0:36:96:0,96,1440,96,1440,1440	0/2:5,0,0:5:3:69,3,248,0,207,204	0/0:4,0,0:4:3:0,3,45,3,45,45
FNWR01000001.1	12084682	.	T	TACACACACACACAC,TACACACACACAC,TACACAC,C	2842.93	.	AC=5,4,1,4;AF=0.227,0.182,0.045,0.182;AN=22;BaseQRankSum=-3.080e-01;DP=103;ExcessHet=0.1320;FS=1.343;InbreedingCoeff=0.4792;MLEAC=4,5,1,4;MLEAF=0.182,0.227,0.045,0.182;MQ=60.00;MQRankSum=0.00;QD=36.45;ReadPosRankSum=1.15;SOR=1.035	GT:AD:DP:GQ:PGT:PID:PL:PS	./.:1,0,0,0,0:1:.:.:.:0,0,0,0,0,0,0,0,0,0,0,0,0,0,0	0/4:7,0,0,0,3:10:94:.:.:146,94,490,138,442,469,138,442,469,469,0,288,291,291,268	./.:2,0,0,0,0:2:.:.:.:0,0,0,0,0,0,0,0,0,0,0,0,0,0,0	0/0:6,0,0,0,0:6:15:.:.:0,15,225,15,225,225,15,225,225,225,15,225,225,225,225	0/0:4,0,0,0,0:4:9:.:.:0,9,135,9,135,135,9,135,135,135,9,135,135,135,135	1/1:0,4,0,0,0:5:23:.:.:347,23,0,295,24,286,295,24,286,286,295,24,286,286,286	2/4:0,0,9,0,8:17:99:.:.:974,637,637,345,360,347,718,667,377,729,350,280,0,327,291	2/2:0,0,5,0,0:5:18:.:.:269,270,270,18,18,0,270,270,18,270,270,270,18,270,270	0/0:2,0,0,0,0:2:3:.:.:0,3,45,3,45,45,3,45,45,45,3,45,45,45,45
FNWR01000001.1	12140913	.	TGTTGTTG	*,TTTGTTG,T	575.71	.	AC=1,2,2;AF=0.042,0.083,0.083;AN=24;BaseQRankSum=-1.470e-01;DP=66;ExcessHet=0.0680;FS=8.846;InbreedingCoeff=0.4529;MLEAC=1,3,1;MLEAF=0.042,0.125,0.042;MQ=59.63;MQRankSum=1.39;QD=18.57;SOR=1.919	GT:AD:DP:GQ:PL	./.:0,0,0,0:0:.:0,0,0,0,0,0,0,0,0,0	0/0:3,0,0,0:3:9:0,9,111,9,111,111,9,111,111,111	0/0:4,0,0,0:4:6:0,6,90,6,90,90,6,90,90,90	0/0:1,0,0,0:1:3:0,3,45,3,45,45,3,45,45,45	0/0:3,0,0,0:3:9:0,9,119,9,119,119,9,119,119,119	3/3:0,0,0,3:3:7:92,92,92,92,92,92,7,7,7,0	0/2:12,0,10,0:22:99:368,339,814,0,399,355,377,787,401,804	0/0:6,0,0,0:6:18:0,18,178,18,178,178,18,178,178,178	0/0:1,0,0,0:1:3:0,3,36,3,36,36,3,36,36,36
FNWR01000001.1	12185787	.	CAAATAAATAAATAAAT	CAAATAAAT,CAAAT,CAAATAAATAAAT,C	3214.04	.	AC=2,5,2,12;AF=0.091,0.227,0.091,0.545;AN=22;BaseQRankSum=0.00;DP=113;ExcessHet=3.0103;FS=0.000;InbreedingCoeff=0.3720;MLEAC=1,6,1,13;MLEAF=0.045,0.273,0.045,0.591;MQ=60.00;MQRankSum=0.00;QD=32.46;SOR=0.269	GT:AD:DP:GQ:PL	./.:0,0,0,0,0:0:.:0,0,0,0,0,0,0,0,0,0,0,0,0,0,0	4/4:0,0,0,0,3:3:9:135,135,135,135,135,135,135,135,135,135,9,9,9,9,0	0/4:1,0,0,0,2:3:35:82,85,127,85,127,127,85,127,127,127,0,42,42,42,35	4/4:0,0,0,0,4:4:12:181,181,181,181,181,181,181,181,181,181,12,12,12,12,0	4/4:0,0,0,0,4:4:13:181,181,181,181,181,181,181,181,181,181,13,13,13,13,0	1/1:0,3,0,0,0:3:9:136,9,0,136,9,136,136,9,136,136,136,9,136,136,136	2/4:0,0,13,0,15:28:99:1175,1175,1176,632,631,591,1175,1176,631,1176,545,545,0,545,500	2/2:0,0,3,0,0:3:9:136,136,136,9,9,0,136,136,9,136,136,136,9,136,136	4/4:0,0,0,0,2:2:6:90,90,90,90,90,90,90,90,90,90,6,6,6,6,0
FNWR01000001.1	12306291	.	ACACACACACACACACACACACACACACACACACACACACCTGTCTCTTATACACATCTAGATGTGTATAAGAGACAG	A,*	294.23	.	AC=3,5;AF=0.300,0.500;AN=10;DP=95;ExcessHet=3.5218;FS=1.577;InbreedingCoeff=0.2458;MLEAC=5,9;MLEAF=0.500,0.900;MQ=59.17;QD=6.00;SOR=0.749	GT:AD:DP:GQ:PL	./.:0,0,0:0:.:0,0,0,0,0,0	./.:0,0,0:0:.:0,0,0,0,0,0	0/2:6,0,4:10:99:142,160,380,0,220,207	0/2:1,0,4:5:15:166,169,198,0,29,15	./.:0,0,0:0:.:0,0,0,0,0,0	1/1:0,8,0:8:15:133,15,0,133,15,133	2/2:0,0,16:34:61:750,770,915,61,76,0	./.:0,0,0:0:.:0,0,0,0,0,0	./.:0,0,0:0:.:0,0,0,0,0,0
FNWR01000001.1	12349761	.	TC	TCCCCCCCCCC,T,TCC	443.35	.	AC=2,1,1;AF=0.091,0.045,0.045;AN=22;DP=95;ExcessHet=0.0335;FS=0.000;InbreedingCoeff=0.4608;MLEAC=2,2,2;MLEAF=0.091,0.091,0.091;MQ=60.00;QD=26.08;SOR=1.061	GT:AD:DP:GQ:PGT:PID:PL:PS	0/0:5,0,0,0:5:0:.:.:0,0,132,0,132,132,0,132,132,132	0/0:2,0,0,0:2:6:.:.:0,6,62,6,62,62,6,62,62,62	./.:2,0,0,0:2:.:.:.:0,0,0,0,0,0,0,0,0,0	0/0:6,0,0,0:6:0:.:.:0,0,19,0,19,19,0,19,19,19	0/0:2,0,0,0:2:0:.:.:0,0,25,0,25,25,0,25,25,25	1|1:0,2,0,0:2:9:1|1:12349761_T_TCCCCCCCCC:113,9,0,113,9,113,113,9,113,113:12349761	0/0:42,0,0,0:42:80:.:.:0,80,1231,80,1231,1231,80,1231,1231,1231	0/0:4,0,0,0:4:3:.:.:0,3,45,3,45,45,3,45,45,45	0/0:2,0,0,0:2:6:.:.:0,6,54,6,54,54,6,54,54,54
FNWR01000001.1	12412011	.	TAAA	TAAAA,T,TAAAAA	263.50	.	AC=3,2,2;AF=0.136,0.091,0.091;AN=22;BaseQRankSum=1.55;DP=107;ExcessHet=0.0337;FS=1.740;InbreedingCoeff=0.5997;MLEAC=3,1,1;MLEAF=0.136,0.045,0.045;MQ=60.00;MQRankSum=0.00;QD=10.98;ReadPosRankSum=-6.570e-01;SOR=1.179	GT:AD:DP:GQ:PL	./.:2,0,0,0:2:.:0,0,0,0,0,0,0,0,0,0	./.:4,0,0,0:4:.:0,0,0,0,0,0,0,0,0,0	0/0:12,0,0,0:12:14:0,14,323,14,323,323,14,323,323,323	0/0:8,0,0,0:8:6:0,6,90,6,90,90,6,90,90,90	0/0:4,0,0,0:4:9:0,9,135,9,135,135,9,135,135,135	3/3:0,0,0,2:2:6:61,61,61,61,61,61,6,6,6,0	0/0:36,0,0,0:36:92:0,92,1256,92,1256,1256,92,1256,1256,1256	0/0:6,0,0,0:6:6:0,6,90,6,90,90,6,90,90,90	2/2:0,0,2,0:2:6:90,90,90,6,6,0,90,90,6,90
FNWR01000001.1	12656491	.	G	GCATTCCCTCTCTCTACCTCTCTCTC,GCATTCCCTCTCTCTACCTCTCTCTCTC,GCATTCCCTCTCTCTACCTCTCTC,*	1965.63	.	AC=3,2,3,2;AF=0.300,0.200,0.300,0.200;AN=10;DP=77;ExcessHet=3.0103;FS=0.000;InbreedingCoeff=0.5185;MLEAC=5,4,5,2;MLEAF=0.500,0.400,0.500,0.200;MQ=58.74;QD=32.61;SOR=1.802	GT:AD:DP:GQ:PGT:PID:PL:PS	./.:3,0,0,0,0:3:.:.:.:0,0,0,0,0,0,0,0,0,0,0,0,0,0,0	./.:6,0,0,0,0:6:.:.:.:0,0,0,0,0,0,0,0,0,0,0,0,0,0,0	./.:4,0,0,0,0:4:.:.:.:0,0,0,0,0,0,0,0,0,0,0,0,0,0,0	4|4:0,0,0,0,3:3:9:1|1:12656485_TG_T:127,127,127,127,127,127,127,127,127,127,9,9,9,9,0:12656485	./.:5,0,0,0,0:5:.:.:.:0,0,0,0,0,0,0,0,0,0,0,0,0,0,0	3|3:0,0,0,2,0:2:9:1|1:12656485_TG_T:135,135,135,135,135,135,9,9,9,0,135,135,135,9,135:12656485	1/2:0,10,14,0,0:24:99:.:.:1590,548,442,382,0,275,1273,536,374,1191,1273,536,374,1191,1191	./.:7,0,0,0,0:7:.:.:.:0,0,0,0,0,0,0,0,0,0,0,0,0,0,0	./.:2,0,0,0,0:2:.:.:.:0,0,0,0,0,0,0,0,0,0,0,0,0,0,0
FNWR01000001.1	12866010	.	G	A	241.94	.	AC=2;AF=0.077;AN=26;DP=140;ExcessHet=0.0877;FS=0.000;InbreedingCoeff=0.6253;MLEAC=2;MLEAF=0.077;MQ=60.00;QD=28.98;SOR=0.693	GT:AD:DP:GQ:PGT:PID:PL:PS	0/0:6,0:6:18:.:.:0,18,169	0/0:1,0:1:3:.:.:0,3,27	0/0:10,0:10:24:.:.:0,24,360	0/0:12,0:12:33:.:.:0,33,495	0/0:5,0:5:15:.:.:0,15,193	1|1:0,6:6:18:1|1:12866010_G_A:265,18,0:12866010	0/0:42,0:42:99:.:.:0,111,1478	0/0:8,0:8:18:.:.:0,18,270	0/0:3,0:3:9:.:.:0,9,121
FNWR01000001.1	12866016	.	AG	A	244.14	.	AC=3;AF=0.115;AN=26;BaseQRankSum=0.464;DP=135;ExcessHet=0.2687;FS=2.276;InbreedingCoeff=0.3992;MLEAC=3;MLEAF=0.115;MQ=60.00;MQRankSum=0.00;QD=18.78;ReadPosRankSum=0.00;SOR=0.654	GT:AD:DP:GQ:PGT:PID:PL:PS	0/0:5,0:5:15:.:.:0,15,164	0/0:1,0:1:3:.:.:0,3,27	0/0:9,0:9:27:.:.:0,27,292	0/0:12,0:12:33:.:.:0,33,495	0/0:5,0:5:15:.:.:0,15,193	1|1:0,5:5:15:1|1:12866010_G_A:225,15,0:12866010	0/0:42,0:42:99:.:.:0,111,1478	0/0:7,0:7:15:.:.:0,15,225	0/0:3,0:3:9:.:.:0,9,121
FNWR01000001.1	12926987	.	T	C	304.10	.	AC=2;AF=0.143;AN=14;DP=101;ExcessHet=0.4576;FS=0.000;InbreedingCoeff=0.2716;MLEAC=5;MLEAF=0.357;MQ=60.00;QD=26.05;SOR=0.941	GT:AD:DP:GQ:PL	./.:7,0:7:.:0,0,0	./.:4,0:4:.:0,0,0	./.:2,0:2:.:0,0,0	./.:6,0:6:.:0,0,0	0/0:3,0:3:0:0,0,29	1/1:0,7:7:21:307,21,0	0/0:32,0:32:0:0,0,372	0/0:6,0:6:0:0,0,90	./.:3,0:3:.:0,0,0
FNWR01000001.1	12942854	.	G	GA	39.32	.	AC=2;AF=0.077;AN=26;DP=120;ExcessHet=0.0877;FS=0.000;InbreedingCoeff=0.7203;MLEAC=1;MLEAF=0.038;MQ=60.00;QD=19.66;SOR=2.303	GT:AD:DP:GQ:PL	0/0:4,0:4:12:0,12,139	0/0:4,0:4:9:0,9,135	0/0:10,0:10:30:0,30,325	0/0:10,0:10:24:0,24,360	0/0:5,0:5:15:0,15,180	1/1:0,2:2:6:57,6,0	0/0:37,0:37:99:0,99,1421	0/0:8,0:8:21:0,21,315	0/0:7,0:7:18:0,18,270
FNWR01000001.1	13016456	.	GC	G,GAAGCAGTC	494.54	.	AC=2,2;AF=0.333,0.333;AN=6;DP=37;ExcessHet=3.0103;FS=0.000;InbreedingCoeff=0.4023;MLEAC=5,3;MLEAF=0.833,0.500;MQ=58.41;QD=31.56;SOR=4.977	GT:AD:DP:GQ:PGT:PID:PL:PS	./.:1,0,0:1:.:.:.:0,0,0,0,0,0	./.:1,0,0:1:.:.:.:0,0,0,0,0,0	./.:0,0,0:0:.:.:.:0,0,0,0,0,0	./.:1,0,0:1:.:.:.:0,0,0,0,0,0	./.:3,0,0:3:.:.:.:0,0,0,0,0,0	2/2:0,0,2:2:6:.:.:90,90,90,6,6,0	1|1:0,9,0:9:27:1|1:13016456_GC_G:405,27,0,405,27,405:13016456	./.:1,0,0:1:.:.:.:0,0,0,0,0,0	./.:1,0,0:1:.:.:.:0,0,0,0,0,0
FNWR01000001.1	13040133	.	A	T	150.85	.	AC=2;AF=0.077;AN=26;DP=118;ExcessHet=0.0877;FS=0.000;InbreedingCoeff=0.8029;MLEAC=1;MLEAF=0.038;MQ=60.00;QD=30.08;SOR=0.693	GT:AD:DP:GQ:PL	0/0:5,0:5:15:0,15,183	0/0:5,0:5:15:0,15,190	0/0:6,0:6:18:0,18,183	0/0:9,0:9:27:0,27,369	0/0:9,0:9:24:0,24,360	1/1:0,4:4:12:173,12,0	0/0:34,0:34:99:0,99,1233	0/0:5,0:5:15:0,15,205	0/0:8,0:8:21:0,21,315
FNWR01000001.1	13041306	.	G	T	154.94	.	AC=2;AF=0.077;AN=26;DP=130;ExcessHet=0.0877;FS=0.000;InbreedingCoeff=0.7651;MLEAC=1;MLEAF=0.038;MQ=60.00;QD=32.85;SOR=0.693	GT:AD:DP:GQ:PL	0/0:7,0:7:18:0,18,270	0/0:7,0:7:18:0,18,270	0/0:11,0:11:27:0,27,405	0/0:9,0:9:24:0,24,360	0/0:2,0:2:6:0,6,70	1/1:0,4:4:12:177,12,0	0/0:38,0:38:99:0,105,1575	0/0:4,0:4:12:0,12,173	0/0:4,0:4:12:0,12,144
FNWR01000001.1	13103965	.	C	CAG	60.30	.	AC=2;AF=0.083;AN=24;DP=125;ExcessHet=0.0955;FS=0.000;InbreedingCoeff=0.5829;MLEAC=1;MLEAF=0.042;MQ=57.16;QD=30.15;SOR=0.693	GT:AD:DP:GQ:PL	0/0:2,0:2:6:0,6,68	0/0:5,0:5:15:0,15,195	0/0:13,0:13:39:0,39,448	0/0:13,0:13:39:0,39,487	0/0:9,0:9:24:0,24,360	1/1:0,2:2:6:77,6,0	0/0:42,0:42:99:0,110,1514	0/0:10,0:10:30:0,30,381	./.:0,0:0:.:0,0,0
FNWR01000001.1	13110906	.	GTTTTTTTT	GTTTTTTTTT,GTTTTTTT,G	921.10	.	AC=3,3,2;AF=0.136,0.136,0.091;AN=22;BaseQRankSum=-3.420e-01;DP=94;ExcessHet=0.0036;FS=3.118;InbreedingCoeff=0.6927;MLEAC=4,3,2;MLEAF=0.182,0.136,0.091;MQ=58.88;MQRankSum=-2.570e-01;QD=22.47;ReadPosRankSum=0.981;SOR=0.298	GT:AD:DP:GQ:PGT:PID:PL:PS	0/0:2,0,0,0:2:6:.:.:0,6,78,6,78,78,6,78,78,78	0/0:5,0,0,0:5:12:.:.:0,12,180,12,180,180,12,180,180,180	./.:2,0,0,0:2:.:.:.:0,0,0,0,0,0,0,0,0,0	0/0:6,0,0,0:6:9:.:.:0,9,135,9,135,135,9,135,135,135	0/0:7,0,0,0:7:0:.:.:0,0,122,0,122,122,0,122,122,122	3|3:0,0,0,5:5:15:1|1:13110906_GTTTTTTTT_G:203,203,203,203,203,203,15,15,15,0:13110906	1/1:1,22,0,0:23:47:.:.:498,47,0,501,66,520,501,66,520,520	0/0:3,0,0,0:3:6:.:.:0,6,90,6,90,90,6,90,90,90	2/2:0,0,1,0:1:3:.:.:23,23,23,3,3,0,23,23,3,23
FNWR01000001.1	13110909	.	T	TG,*	322.37	.	AC=3,2;AF=0.125,0.083;AN=24;BaseQRankSum=-6.740e-01;DP=79;ExcessHet=0.0824;FS=4.472;InbreedingCoeff=0.4203;MLEAC=3,2;MLEAF=0.125,0.083;MQ=56.57;MQRankSum=-4.310e-01;QD=23.03;ReadPosRankSum=-1.383e+00;SOR=1.447	GT:AD:DP:GQ:PGT:PID:PL:PS	0/0:4,0,0:4:9:.:.:0,9,135,9,135,135	0|1:1,5,0:6:27:0|1:13110909_T_TG:207,0,27,210,42,252:13110909	0/0:1,0,0:1:3:.:.:0,3,45,3,45,45	1|1:0,3,0:3:9:1|1:13110909_T_TG:135,9,0,135,9,135:13110909	0/0:7,0,0:7:0:.:.:0,0,122,0,122,122	2|2:0,0,5:5:15:1|1:13110906_GTTTTTTTT_G:203,203,203,15,15,0:13110906	0/0:24,0,0:24:69:.:.:0,69,1035,69,1035,1035	./.:0,0,0:0:.:.:.:0,0,0,0,0,0	0/0:3,0,0:3:3:.:.:0,3,45,3,45,45
FNWR01000001.1	13110911	.	T	TTG,*	361.82	.	AC=3,2;AF=0.125,0.083;AN=24;BaseQRankSum=-1.383e+00;DP=75;ExcessHet=0.0680;FS=4.472;InbreedingCoeff=0.4878;MLEAC=3,2;MLEAF=0.125,0.083;MQ=56.57;MQRankSum=-4.310e-01;QD=25.84;ReadPosRankSum=-1.383e+00;SOR=1.447	GT:AD:DP:GQ:PGT:PID:PL:PS	0/0:4,0,0:4:9:.:.:0,9,135,9,135,135	0|1:1,5,0:6:27:0|1:13110909_T_TG:207,0,27,210,42,252:13110909	0/0:1,0,0:1:3:.:.:0,3,45,3,45,45	1|1:0,3,0:3:12:1|1:13110909_T_TG:177,12,0,177,12,177:13110909	0/0:5,0,0:5:15:.:.:0,15,212,15,212,212	2|2:0,0,5:5:15:1|1:13110906_GTTTTTTTT_G:203,203,203,15,15,0:13110906	0/0:24,0,0:24:69:.:.:0,69,1035,69,1035,1035	./.:0,0,0:0:.:.:.:0,0,0,0,0,0	0/0:1,0,0:1:3:.:.:0,3,44,3,44,44
FNWR01000001.1	13137315	.	A	G,C	4248.11	.	AC=14,2;AF=0.700,0.100;AN=20;BaseQRankSum=0.00;DP=106;ExcessHet=0.1296;FS=0.000;InbreedingCoeff=0.6436;MLEAC=17,2;MLEAF=0.850,0.100;MQ=48.30;MQRankSum=1.97;QD=33.63;ReadPosRankSum=-6.790e-01;SOR=0.357	GT:AD:DP:GQ:PGT:PID:PL:PS	0/0:4,0,0:4:0:.:.:0,0,39,0,39,39	1|1:0,3,0:3:9:1|1:13137314_C_G:135,9,0,135,9,135:13137314	0/0:2,0,0:2:6:.:.:0,6,28,6,28,28	./.:2,0,0:2:.:.:.:0,0,0,0,0,0	1|1:0,4,0:4:12:1|1:13137315_A_G:180,12,0,180,12,180:13137315	2|2:0,0,5:5:15:1|1:13137315_A_C:225,225,225,15,15,0:13137315	1|1:0,53,0:53:99:1|1:13137315_A_G:2315,160,0,2315,160,2315:13137315	1|1:0,3,0:3:9:1|1:13137315_A_G:135,9,0,135,9,135:13137315	1|1:0,2,0:2:9:1|1:13137315_A_G:135,9,0,135,9,135:13137315
FNWR01000001.1	13157559	.	CT	CTT,C,CTTT	418.58	.	AC=2,3,2;AF=0.077,0.115,0.077;AN=26;BaseQRankSum=0.674;DP=72;ExcessHet=0.4720;FS=3.312;InbreedingCoeff=0.1818;MLEAC=2,4,1;MLEAF=0.077,0.154,0.038;MQ=59.87;MQRankSum=0.00;QD=14.95;ReadPosRankSum=0.00;SOR=0.673	GT:AD:DP:GQ:PL	0/0:5,0,0,0:5:12:0,12,180,12,180,180,12,180,180,180	0/0:4,0,0,0:4:6:0,6,90,6,90,90,6,90,90,90	0/0:2,0,0,0:2:6:0,6,49,6,49,49,6,49,49,49	0/0:6,0,0,0:6:0:0,0,123,0,123,123,0,123,123,123	0/0:4,0,0,0:4:12:0,12,83,12,83,83,12,83,83,83	3/3:0,0,0,2:2:6:64,64,64,64,64,64,6,6,6,0	1/2:0,6,7,0:13:99:274,171,205,137,0,159,298,201,162,339	0/2:2,0,2,0:4:37:38,44,87,0,43,37,44,87,43,87	0/0:1,0,0,0:1:3:0,3,41,3,41,41,3,41,41,41
FNWR01000001.1	13163936	.	C	CT	66.78	.	AC=2;AF=0.077;AN=26;DP=119;ExcessHet=0.0877;FS=0.000;InbreedingCoeff=0.7899;MLEAC=1;MLEAF=0.038;MQ=60.00;QD=22.26;SOR=1.179	GT:AD:DP:GQ:PL	0/0:5,0:5:15:0,15,143	0/0:7,0:7:21:0,21,296	0/0:10,0:10:30:0,30,313	0/0:8,0:8:21:0,21,315	0/0:9,0:9:18:0,18,270	1/1:0,3:3:9:87,9,0	0/0:36,0:36:92:0,92,1309	0/0:6,0:6:18:0,18,237	0/0:5,0:5:15:0,15,155
FNWR01000001.1	13219210	.	C	A	132.59	.	AC=3;AF=0.115;AN=26;BaseQRankSum=0.992;DP=150;ExcessHet=0.2687;FS=3.332;InbreedingCoeff=0.4945;MLEAC=2;MLEAF=0.077;MQ=60.00;MQRankSum=0.00;QD=13.26;ReadPosRankSum=1.80;SOR=1.858	GT:AD:DP:GQ:PL	0/0:14,0:14:36:0,36,540	0/0:6,0:6:18:0,18,244	0/0:10,0:10:30:0,30,286	0/0:18,0:18:54:0,54,665	0/0:9,0:9:27:0,27,316	1/1:0,2:2:6:54,6,0	0/0:36,0:36:99:0,99,1485	0/0:11,0:11:33:0,33,459	0/0:8,0:8:21:0,21,315
FNWR01000001.1	13320225	.	C	G	325.06	.	AC=2;AF=0.077;AN=26;DP=124;ExcessHet=0.0877;FS=0.000;InbreedingCoeff=0.7654;MLEAC=2;MLEAF=0.077;MQ=44.59;QD=29.72;SOR=1.863	GT:AD:DP:GQ:PGT:PID:PL:PS	0/0:3,0:3:9:.:.:0,9,120	0/0:5,0:5:15:.:.:0,15,164	0/0:8,0:8:24:.:.:0,24,258	0/0:4,0:4:12:.:.:0,12,147	0/0:8,0:8:24:.:.:0,24,318	1|1:0,8:8:24:1|1:13320225_C_G:349,24,0:13320225	0/0:36,0:36:99:.:.:0,99,1485	0/0:7,0:7:21:.:.:0,21,295	0/0:3,0:3:9:.:.:0,9,112
FNWR01000001.1	13320344	.	TA	T	243.17	.	AC=2;AF=0.077;AN=26;BaseQRankSum=1.22;DP=129;ExcessHet=0.0877;FS=7.425;InbreedingCoeff=0.4863;MLEAC=2;MLEAF=0.077;MQ=54.23;MQRankSum=0.282;QD=24.32;ReadPosRankSum=1.59;SOR=1.706	GT:AD:DP:GQ:PL	0/0:1,0:1:3:0,3,42	0/0:5,0:5:12:0,12,180	0/0:7,0:7:21:0,21,270	0/0:8,0:8:15:0,15,225	0/0:8,1:9:0:0,0,185	1/1:0,10:10:30:265,30,0	0/0:34,0:34:99:0,99,1485	0/0:9,0:9:27:0,27,378	0/0:3,0:3:3:0,3,45
FNWR01000001.1	13404427	.	C	A	316.45	.	AC=2;AF=0.077;AN=26;DP=142;ExcessHet=0.0877;FS=0.000;InbreedingCoeff=0.6925;MLEAC=2;MLEAF=0.077;MQ=60.00;QD=34.83;SOR=1.179	GT:AD:DP:GQ:PGT:PID:PL:PS	0/0:2,0:2:6:.:.:0,6,49	0/0:4,0:4:12:.:.:0,12,178	0/0:14,0:14:39:.:.:0,39,585	0/0:10,0:10:24:.:.:0,24,360	0/0:12,0:12:36:.:.:0,36,455	1|1:0,8:8:24:1|1:13404409_C_T:340,24,0:13404409	0/0:36,0:36:99:.:.:0,99,1485	0/0:8,0:8:24:.:.:0,24,318	0/0:5,0:5:12:.:.:0,12,180
FNWR01000001.1	13413357	.	CAA	C,CAAAA,CA,CAAA	316.41	.	AC=2,3,2,1;AF=0.111,0.167,0.111,0.056;AN=18;BaseQRankSum=0.945;DP=88;ExcessHet=0.4214;FS=1.223;InbreedingCoeff=0.2982;MLEAC=2,3,2,2;MLEAF=0.111,0.167,0.111,0.111;MQ=59.75;MQRankSum=0.00;QD=7.03;ReadPosRankSum=-8.030e-01;SOR=1.048	GT:AD:DP:GQ:PL	0/0:1,0,0,0,0:1:3:0,3,40,3,40,40,3,40,40,40,3,40,40,40,40	3/3:0,0,0,3,0:3:9:58,58,58,58,58,58,9,9,9,0,58,58,58,9,58	0/0:5,0,0,0,0:5:0:0,0,69,0,69,69,0,69,69,69,0,69,69,69,69	./.:4,0,0,0,0:4:.:0,0,0,0,0,0,0,0,0,0,0,0,0,0,0	./.:3,0,0,0,0:3:.:0,0,0,0,0,0,0,0,0,0,0,0,0,0,0	1/1:0,2,0,0,0:2:6:66,6,0,66,6,66,66,6,66,66,66,6,66,66,66	0/4:16,0,0,0,4:23:55:55,115,597,115,597,597,115,597,597,597,0,332,332,332,281	2/2:0,0,2,0,0:2:6:50,50,50,6,6,0,50,50,6,50,50,50,6,50,50	0/0:4,0,0,0,0:4:12:0,12,170,12,170,170,12,170,170,170,12,170,170,170,170
FNWR01000001.1	13431007	.	TTTATATATATATATATATA	TTATATATATA,T	411.62	.	AC=2,2;AF=0.100,0.100;AN=20;DP=75;ExcessHet=0.0256;FS=0.000;InbreedingCoeff=0.5568;MLEAC=2,2;MLEAF=0.100,0.100;MQ=53.73;QD=33.63;SOR=1.402	GT:AD:DP:GQ:PGT:PID:PL:PS	./.:0,0,0:0:.:.:.:0,0,0,0,0,0	0/0:3,0,0:3:6:.:.:0,6,90,6,90,90	./.:0,0,0:0:.:.:.:0,0,0,0,0,0	0/0:4,0,0:4:9:.:.:0,9,135,9,135,135	0/0:2,0,0:2:0:.:.:0,0,4,0,4,4	1|1:0,4,0:4:15:1|1:13431007_TTTATATATA_T:220,15,0,220,15,220:13431007	0/0:23,0,0:23:51:.:.:0,51,765,51,765,765	0/0:3,0,0:3:6:.:.:0,6,90,6,90,90	0/0:2,0,0:2:3:.:.:0,3,45,3,45,45
FNWR01000001.1	13431008	.	T	TCCATCA,TCCATCATATATATA,TCCATCATATATATATATATA,TC,*,TCCA	990.93	.	AC=3,1,1,1,4,1;AF=0.167,0.056,0.056,0.056,0.222,0.056;AN=18;BaseQRankSum=-9.670e-01;DP=74;ExcessHet=0.5325;FS=0.000;InbreedingCoeff=0.4033;MLEAC=4,2,2,2,6,2;MLEAF=0.222,0.111,0.111,0.111,0.333,0.111;MQ=52.41;MQRankSum=0.967;QD=35.67;ReadPosRankSum=-9.670e-01;SOR=0.382	GT:AD:DP:GQ:PGT:PID:PL:PS	./.:0,0,0,0,0,0,0:0:.:.:.:0,0,0,0,0,0,0,0,0,0,0,0,0,0,0,0,0,0,0,0,0,0,0,0,0,0,0,0	0/0:3,0,0,0,0,0,0:3:0:.:.:0,0,48,0,48,48,0,48,48,48,0,48,48,48,48,0,48,48,48,48,48,0,48,48,48,48,48,48	./.:0,0,0,0,0,0,0:0:.:.:.:0,0,0,0,0,0,0,0,0,0,0,0,0,0,0,0,0,0,0,0,0,0,0,0,0,0,0,0	1/1:0,3,0,0,0,0,0:3:9:.:.:135,9,0,135,9,135,135,9,135,135,135,9,135,135,135,135,9,135,135,135,135,135,9,135,135,135,135,135	0/0:2,0,0,0,0,0,0:2:0:.:.:0,0,4,0,4,4,0,4,4,4,0,4,4,4,4,0,4,4,4,4,4,0,4,4,4,4,4,4	5/5:0,0,0,0,0,4,0:4:12:.:.:315,314,313,314,313,313,314,313,313,313,186,185,185,185,175,21,21,21,21,12,0,314,313,313,313,185,21,313	2/3:0,0,1,2,0,0,0:3:34:.:.:661,432,396,125,124,85,76,76,0,34,432,396,124,76,396,432,396,124,76,396,396,432,396,124,76,396,396,396	0|1:1,2,0,0,0,0,0:3:81:0|1:13431008_T_TCCATCA:81,0,112,84,118,202,84,118,202,202,84,118,202,202,202,84,118,202,202,202,202,84,118,202,202,202,202,202:13431008	./.:0,0,0,0,0,0,0:0:.:.:.:0,0,0,0,0,0,0,0,0,0,0,0,0,0,0,0,0,0,0,0,0,0,0,0,0,0,0,0
FNWR01000001.1	13431009	.	T	C,*,TC	394	.	AC=1,4,1;AF=0.063,0.250,0.063;AN=16;DP=57;ExcessHet=0.0254;FS=0.000;InbreedingCoeff=0.5029;MLEAC=2,6,2;MLEAF=0.125,0.375,0.125;MQ=54.62;QD=24.63;SOR=1.244	GT:AD:DP:GQ:PGT:PID:PL:PS	./.:0,0,0,0:0:.:.:.:0,0,0,0,0,0,0,0,0,0	0/0:3,0,0,0:3:0:.:.:0,0,48,0,48,48,0,48,48,48	./.:0,0,0,0:0:.:.:.:0,0,0,0,0,0,0,0,0,0	./.:4,0,0,0:4:.:.:.:0,0,0,0,0,0,0,0,0,0	0/0:1,0,0,0:1:3:.:.:0,3,43,3,43,43,3,43,43,43	2/2:0,0,4,0:4:12:.:.:315,186,175,21,12,0,314,185,21,313	0/0:10,0,0,0:10:12:.:.:0,12,180,12,180,180,12,180,180,180	0/0:3,0,0,0:3:3:.:.:0,3,45,3,45,45,3,45,45,45	./.:0,0,0,0:0:.:.:.:0,0,0,0,0,0,0,0,0,0
FNWR01000001.1	13431011	.	T	TC,*	77.38	.	AC=1,4;AF=0.056,0.222;AN=18;BaseQRankSum=1.07;DP=58;ExcessHet=0.2340;FS=2.187;InbreedingCoeff=0.3199;MLEAC=2,6;MLEAF=0.111,0.333;MQ=54.62;MQRankSum=0.00;QD=4.84;ReadPosRankSum=0.00;SOR=1.445	GT:AD:DP:GQ:PGT:PID:PL:PS	./.:0,0,0:0:.:.:.:0,0,0,0,0,0	0/0:4,0,0:4:0:.:.:0,0,88,0,88,88	./.:0,0,0:0:.:.:.:0,0,0,0,0,0	./.:4,0,0:4:.:.:.:0,0,0,0,0,0	0/0:1,0,0:1:3:.:.:0,3,43,3,43,43	2/2:0,0,4:4:12:.:.:315,186,175,21,12,0	0/0:10,0,0:10:12:.:.:0,12,180,12,180,180	0/0:3,0,0:3:3:.:.:0,3,45,3,45,45	./.:0,0,0:0:.:.:.:0,0,0,0,0,0
FNWR01000001.1	13431017	.	T	TCC,*	202.38	.	AC=2,2;AF=0.100,0.100;AN=20;DP=47;ExcessHet=0.0202;FS=0.000;InbreedingCoeff=0.5425;MLEAC=2,2;MLEAF=0.100,0.100;MQ=48.43;QD=22.49;SOR=1.402	GT:AD:DP:GQ:PGT:PID:PL:PS	./.:0,0,0:0:.:.:.:0,0,0,0,0,0	0/0:4,0,0:4:6:.:.:0,6,90,6,90,90	./.:0,0,0:0:.:.:.:0,0,0,0,0,0	0/0:3,0,0:3:6:.:.:0,6,90,6,90,90	0/0:1,0,0:1:3:.:.:0,3,43,3,43,43	1|1:0,4,0:4:15:1|1:13431007_TTTATATATA_T:220,15,0,220,15,220:13431007	0/0:10,0,0:10:12:.:.:0,12,180,12,180,180	0/0:3,0,0:3:3:.:.:0,3,45,3,45,45	./.:0,0,0:0:.:.:.:0,0,0,0,0,0
FNWR01000001.1	13431019	.	T	TC,*	202.37	.	AC=2,2;AF=0.100,0.100;AN=20;DP=49;ExcessHet=0.0202;FS=0.000;InbreedingCoeff=0.5428;MLEAC=2,2;MLEAF=0.100,0.100;MQ=50.55;QD=20.24;SOR=1.085	GT:AD:DP:GQ:PGT:PID:PL:PS	./.:0,0,0:0:.:.:.:0,0,0,0,0,0	0/0:4,0,0:4:6:.:.:0,6,90,6,90,90	./.:0,0,0:0:.:.:.:0,0,0,0,0,0	0/0:3,0,0:3:6:.:.:0,6,90,6,90,90	0/0:1,0,0:1:3:.:.:0,3,43,3,43,43	1|1:0,5,0:5:15:1|1:13431007_TTTATATATA_T:220,15,0,220,15,220:13431007	0/0:10,0,0:10:12:.:.:0,12,180,12,180,180	0/0:3,0,0:3:3:.:.:0,3,45,3,45,45	./.:0,0,0:0:.:.:.:0,0,0,0,0,0
FNWR01000001.1	13431032	.	A	T	201.88	.	AC=2;AF=0.100;AN=20;DP=51;ExcessHet=0.1158;FS=0.000;InbreedingCoeff=0.4719;MLEAC=2;MLEAF=0.100;MQ=50.55;QD=30.33;SOR=1.022	GT:AD:DP:GQ:PGT:PID:PL:PS	./.:0,0:0:.:.:.:0,0,0	0/0:5,0:5:9:.:.:0,9,135	./.:0,0:0:.:.:.:0,0,0	0/0:2,0:2:6:.:.:0,6,88	0/0:1,0:1:3:.:.:0,3,39	1|1:0,5:5:15:1|1:13431007_TTTATATATA_T:220,15,0:13431007	0/0:9,0:9:21:.:.:0,21,315	0/0:4,0:4:6:.:.:0,6,90	./.:0,0:0:.:.:.:0,0,0
FNWR01000001.1	13446741	.	CTT	CTTTTT,C,CTTTTTT,CTTTTTTTTTT	1772.14	.	AC=3,2,1,1;AF=0.136,0.091,0.045,0.045;AN=22;BaseQRankSum=2.31;DP=130;ExcessHet=0.1809;FS=0.984;InbreedingCoeff=0.4103;MLEAC=4,2,1,1;MLEAF=0.182,0.091,0.045,0.045;MQ=60.00;MQRankSum=0.00;QD=26.85;ReadPosRankSum=-1.961e+00;SOR=0.516	GT:AD:DP:GQ:PGT:PID:PL:PS	0/0:5,0,0,0,0:5:0:.:.:0,0,46,0,46,46,0,46,46,46,0,46,46,46,46	0/0:6,0,0,0,0:6:18:.:.:0,18,210,18,210,210,18,210,210,210,18,210,210,210,210	0/0:5,0,0,0,0:5:0:.:.:0,0,63,0,63,63,0,63,63,63,0,63,63,63,63	0/0:8,0,0,0,0:8:21:.:.:0,21,315,21,315,315,21,315,315,315,21,315,315,315,315	./.:9,0,0,0,0:9:.:.:.:0,0,0,0,0,0,0,0,0,0,0,0,0,0,0	2|2:0,0,4,0,0:4:12:1|1:13446741_CTT_C:151,151,151,12,12,0,151,151,12,151,151,151,12,151,151:13446741	0/3:23,0,0,13,0:36:99:.:.:453,523,1647,523,1647,1647,0,1124,1124,1084,523,1647,1647,1124,1647	1/1:0,6,0,0,0:6:18:.:.:249,18,0,249,18,249,249,18,249,249,249,18,249,249,249	./.:7,0,0,0,0:7:.:.:.:0,0,0,0,0,0,0,0,0,0,0,0,0,0,0
FNWR01000001.1	13451503	.	ATT	A,AT	417.97	.	AC=4,2;AF=0.222,0.111;AN=18;DP=78;ExcessHet=0.0098;FS=0.000;InbreedingCoeff=0.6540;MLEAC=5,2;MLEAF=0.278,0.111;MQ=56.33;QD=32.15;SOR=3.767	GT:AD:DP:GQ:PL	./.:0,0,0:0:.:0,0,0,0,0,0	0/0:4,0,0:4:12:0,12,118,12,118,118	0/0:7,0,0:7:6:0,6,90,6,90,90	0/0:3,0,0:3:6:0,6,90,6,90,90	./.:2,0,0:2:.:0,0,0,0,0,0	1/1:0,5,0:5:15:191,15,0,191,15,191	0/0:22,0,0:22:42:0,42,630,42,630,630	0/0:4,0,0:4:3:0,3,45,3,45,45	2/2:0,0,4:4:12:111,111,111,12,12,0
FNWR01000001.1	13468262	.	TACACACACACACAC	TACACACACACAC,TACACACACAC,T,TACACACACACACACACACAC,TACAC,TACACAC	3557.03	.	AC=4,2,5,3,6,2;AF=0.154,0.077,0.192,0.115,0.231,0.077;AN=26;BaseQRankSum=0.674;DP=143;ExcessHet=4.1725;FS=0.862;InbreedingCoeff=-0.1818;MLEAC=3,2,5,3,6,1;MLEAF=0.115,0.077,0.192,0.115,0.231,0.038;MQ=59.90;MQRankSum=0.00;QD=32.34;ReadPosRankSum=1.15;SOR=0.821	GT:AD:DP:GQ:PGT:PID:PL:PS	0|3:2,0,0,3,0,0,0:5:99:0|1:13468262_TACACACACACACAC_T:117,126,520,126,520,520,0,394,394,385,126,520,520,394,520,126,520,520,394,520,520,126,520,520,394,520,520,520:13468262	1/1:0,5,0,0,0,0,0:5:15:.:.:156,15,0,156,15,156,156,15,156,156,156,15,156,156,156,156,15,156,156,156,156,156,15,156,156,156,156,156	5/5:0,0,0,0,0,6,0:6:18:.:.:270,270,270,270,270,270,270,270,270,270,270,270,270,270,270,18,18,18,18,18,0,270,270,270,270,270,18,270	1/1:0,4,0,0,0,0,0:4:12:.:.:119,12,0,119,12,119,119,12,119,119,119,12,119,119,119,119,12,119,119,119,119,119,12,119,119,119,119,119	0|3:1,0,0,3,0,0,0:4:37:0|1:13468262_TACACACACACACAC_T:165,168,218,168,218,218,0,50,50,37,168,218,218,50,218,168,218,218,50,218,218,168,218,218,50,218,218,218:13468262	6/6:0,0,0,0,0,0,3:3:9:.:.:135,135,135,135,135,135,135,135,135,135,135,135,135,135,135,135,135,135,135,135,135,9,9,9,9,9,9,0	0|3:19,0,0,22,0,0,0:41:99:0|1:13468262_TACACACACACACAC_T:946,1009,4836,1009,4836,4836,0,3827,3827,3753,1009,4836,4836,3827,4836,1009,4836,4836,3827,4836,4836,1009,4836,4836,3827,4836,4836,4836:13468262	0/5:2,0,0,0,0,5,0:7:84:.:.:204,210,310,210,310,310,210,310,310,310,210,310,310,310,310,0,99,99,99,99,84,210,310,310,310,310,99,310	3/4:0,0,0,1,5,0,0:6:27:.:.:252,252,252,252,252,252,210,210,210,207,42,42,42,0,27,252,252,252,210,42,252,252,252,252,210,42,252,252
FNWR01000001.1	13484274	.	A	ATTTTCTTT,ATTTTCTT,ATTTTCTTTT,AT	1993.08	.	AC=3,3,1,3;AF=0.115,0.115,0.038,0.115;AN=26;DP=89;ExcessHet=0.0063;FS=0.000;InbreedingCoeff=0.4458;MLEAC=4,5,2,3;MLEAF=0.154,0.192,0.077,0.115;MQ=59.88;QD=29.83;SOR=1.005	GT:AD:DP:GQ:PL	0/0:3,0,0,0,0:3:3:0,3,45,3,45,45,3,45,45,45,3,45,45,45,45	2/4:0,0,5,0,2:7:35:236,244,281,35,80,102,244,281,80,281,207,210,0,210,201	4/4:0,0,0,0,2:2:6:50,50,50,50,50,50,50,50,50,50,6,6,6,6,0	0/0:4,0,0,0,0:4:0:0,0,61,0,61,61,0,61,61,61,0,61,61,61,61	0/0:8,0,0,0,0:8:0:0,0,266,0,266,266,0,266,266,266,0,266,266,266,266	1/1:0,5,0,0,0:5:15:217,15,0,217,15,217,217,15,217,217,217,15,217,217,217	2/3:0,0,9,9,0:19:99:1076,805,781,315,291,239,321,302,0,246,805,781,291,302,781	0/0:6,0,0,0,0:6:0:0,0,177,0,177,177,0,177,177,177,0,177,177,177,177	0/0:3,0,0,0,0:3:0:0,0,45,0,45,45,0,45,45,45,0,45,45,45,45
FNWR01000001.1	13484821	.	T	TAC,TACACAC	3161.65	.	AC=10,5;AF=0.385,0.192;AN=26;BaseQRankSum=-8.760e-01;DP=113;ExcessHet=0.0132;FS=0.000;InbreedingCoeff=0.6297;MLEAC=11,4;MLEAF=0.423,0.154;MQ=59.76;MQRankSum=0.00;QD=28.87;ReadPosRankSum=0.00;SOR=0.954	GT:AD:DP:GQ:PL	0/0:2,0,0:2:6:0,6,84,6,84,84	1/1:0,4,0:4:12:142,12,0,142,12,142	0/0:5,0,0:5:15:0,15,140,15,140,140	0/1:2,5,0:7:50:156,0,50,162,65,227	1/1:0,5,0:5:18:186,18,0,186,18,186	2/2:0,0,3:3:12:170,170,170,12,12,0	1/1:0,38,0:38:99:1394,120,0,1394,120,1394	1/1:0,4,0:4:15:176,15,0,176,15,176	0/0:1,0,0:1:3:0,3,44,3,44,44
FNWR01000001.1	13561177	.	G	GCC,GC	922.73	.	AC=5,4;AF=0.192,0.154;AN=26;BaseQRankSum=0.00;DP=105;ExcessHet=0.2807;FS=1.070;InbreedingCoeff=0.3563;MLEAC=5,4;MLEAF=0.192,0.154;MQ=60.00;MQRankSum=0.00;QD=15.91;ReadPosRankSum=0.00;SOR=0.941	GT:AD:DP:GQ:PGT:PID:PL:PS	0/0:5,0,0:5:0:.:.:0,0,112,0,112,112	0/0:7,0,0:7:18:.:.:0,18,270,18,270,270	1/1:0,6,0:6:17:.:.:200,17,0,200,18,200	0/0:8,0,0:8:18:.:.:0,18,270,18,270,270	0/0:8,0,0:8:12:.:.:0,12,180,12,180,180	2/2:0,0,11:11:33:.:.:311,311,311,33,33,0	0/1:9,4,0:13:99:.:.:110,0,326,137,338,476	0|1:2,2,0:4:65:0|1:13561177_G_GCC:65,0,78,71,84,155:13561177	0/0:1,0,0:1:3:.:.:0,3,20,3,20,20
FNWR01000001.1	13594590	.	T	TA	438.77	.	AC=2;AF=0.083;AN=24;BaseQRankSum=-1.383e+00;DP=145;ExcessHet=0.0955;FS=0.000;InbreedingCoeff=0.7262;MLEAC=2;MLEAF=0.083;MQ=60.00;MQRankSum=0.00;QD=31.34;ReadPosRankSum=0.674;SOR=1.244	GT:AD:DP:GQ:PGT:PID:PL:PS	0/0:8,0:8:24:.:.:0,24,251	0/0:6,0:6:18:.:.:0,18,252	0|0:2,0:4:6:0|1:13594590_T_A:0,6,90:13594590	0/0:7,0:7:21:.:.:0,21,289	0/0:6,0:6:18:.:.:0,18,234	1/1:0,14:14:45:.:.:436,45,0	0/0:38,0:38:99:.:.:0,108,1620	0/0:11,0:11:24:.:.:0,24,360	./.:2,0:2:.:.:.:0,0,0
FNWR01000001.1	13600723	.	T	A	223.36	.	AC=3;AF=0.115;AN=26;BaseQRankSum=0.524;DP=136;ExcessHet=0.2687;FS=0.000;InbreedingCoeff=0.5181;MLEAC=2;MLEAF=0.077;MQ=60.00;MQRankSum=0.00;QD=24.82;ReadPosRankSum=0.253;SOR=0.859	GT:AD:DP:GQ:PL	0/0:7,0:7:18:0,18,270	0/0:8,0:8:24:0,24,336	0/0:22,0:22:60:0,60,900	0/0:5,0:5:12:0,12,180	0/0:5,0:5:15:0,15,195	1/1:0,4:4:12:153,12,0	0/0:42,0:42:85:0,85,1655	0/0:6,0:6:18:0,18,229	0/0:4,0:4:12:0,12,153
FNWR01000001.1	13648791	.	A	AAT,AATAAAT,AATATATATATAT,AATATATATAT,AATAAATAAATATATATATAT,AATAAATAAATAAAT	973.74	.	AC=1,2,2,2,1,2;AF=0.056,0.111,0.111,0.111,0.056,0.111;AN=18;BaseQRankSum=1.06;DP=75;ExcessHet=0.2709;FS=1.289;InbreedingCoeff=0.3176;MLEAC=2,3,3,2,2,3;MLEAF=0.111,0.167,0.167,0.111,0.111,0.167;MQ=59.14;MQRankSum=0.00;QD=27.05;ReadPosRankSum=-9.670e-01;SOR=0.560	GT:AD:DP:GQ:PL	./.:2,0,0,0,0,0,0:2:.:0,0,0,0,0,0,0,0,0,0,0,0,0,0,0,0,0,0,0,0,0,0,0,0,0,0,0,0	0/0:6,0,0,0,0,0,0:6:3:0,3,45,3,45,45,3,45,45,45,3,45,45,45,45,3,45,45,45,45,45,3,45,45,45,45,45,45	./.:0,0,0,0,0,0,0:0:.:0,0,0,0,0,0,0,0,0,0,0,0,0,0,0,0,0,0,0,0,0,0,0,0,0,0,0,0	0/1:1,2,0,0,0,0,0:3:23:54,0,23,57,29,87,57,29,87,87,57,29,87,87,87,57,29,87,87,87,87,57,29,87,87,87,87,87	./.:1,0,0,0,0,0,0:1:.:0,0,0,0,0,0,0,0,0,0,0,0,0,0,0,0,0,0,0,0,0,0,0,0,0,0,0,0	4/4:0,0,0,0,2,0,0:2:8:133,134,134,134,134,134,134,134,134,134,8,9,9,9,0,134,134,134,134,9,134,134,134,134,134,9,134,134	0/5:15,0,0,0,0,2,0:18:99:128,170,2285,170,2285,2285,146,2080,2080,2030,166,1819,1819,1795,1770,0,2165,2165,1929,1650,2343,170,2285,2285,2080,1819,2165,2285	2/3:0,0,3,1,0,0,0:4:83:203,203,203,83,83,152,120,120,0,114,209,209,125,126,246,209,209,125,126,246,246,209,209,125,126,246,246,246	0/0:1,0,0,0,0,0,0:1:3:0,3,41,3,41,41,3,41,41,41,3,41,41,41,41,3,41,41,41,41,41,3,41,41,41,41,41,41
FNWR01000001.1	13690417	.	T	TGGG	45	.	AC=2;AF=0.077;AN=26;DP=126;ExcessHet=0.1047;FS=0.000;InbreedingCoeff=0.3493;MLEAC=1;MLEAF=0.038;MQ=60.00;QD=22.50;SOR=0.693	GT:AD:DP:GQ:PL	0/0:2,0:2:6:0,6,46	0/0:2,0:2:3:0,3,45	0/0:7,0:7:0:0,0,145	0/0:5,0:5:0:0,0,127	0/0:5,0:5:9:0,9,135	1/1:0,2:2:6:61,6,0	0/0:46,0:46:99:0,113,1670	0/0:14,0:14:42:0,42,548	0/0:7,0:7:21:0,21,262
FNWR01000001.1	13802776	.	TA	T,TAAAA,TAAAAA	1399.47	.	AC=3,3,4;AF=0.150,0.150,0.200;AN=20;BaseQRankSum=-8.420e-01;DP=90;ExcessHet=1.8603;FS=0.000;InbreedingCoeff=0.1353;MLEAC=4,4,4;MLEAF=0.200,0.200,0.200;MQ=57.07;MQRankSum=0.00;QD=28.56;ReadPosRankSum=0.00;SOR=0.976	GT:AD:DP:GQ:PL	./.:0,0,0,0:0:.:0,0,0,0,0,0,0,0,0,0	0/0:3,0,0,0:3:6:0,6,90,6,90,90,6,90,90,90	./.:0,0,0,0:0:.:0,0,0,0,0,0,0,0,0,0	0/0:2,0,0,0:2:0:0,0,1,0,1,1,0,1,1,1	0/1:2,1,0,0:3:19:19,0,45,25,48,73,25,48,73,73	2/2:0,0,5,0:5:18:261,261,261,18,18,0,261,261,18,261	1/3:0,12,0,8:20:99:625,336,300,650,336,712,320,0,402,439	0/0:10,0,0,0:10:15:0,15,225,15,225,225,15,225,225,225	./.:3,0,0,0:3:.:0,0,0,0,0,0,0,0,0,0
FNWR01000001.1	13841843	.	TTG	*,T,TTGTGTGTGTG,TTGTGTGTG	1294.26	.	AC=4,3,7,1;AF=0.182,0.136,0.318,0.045;AN=22;DP=92;ExcessHet=0.4012;FS=0.000;InbreedingCoeff=0.4748;MLEAC=5,4,6,1;MLEAF=0.227,0.182,0.273,0.045;MQ=60.00;QD=25.89;SOR=0.941	GT:AD:DP:GQ:PL	0/1:0,2,0,0,0:2:7:117,0,118,115,77,230,115,77,230,230,85,7,161,161,208	0/0:4,0,0,0,0:4:6:0,6,90,6,90,90,6,90,90,90,6,90,90,90,90	3/3:0,0,0,1,0:1:6:90,90,90,90,90,90,6,6,6,0,90,90,90,6,90	1/1:0,6,0,0,0:6:21:299,21,0,288,27,321,288,27,321,321,288,27,321,321,321	0/0:4,0,0,0,0:4:0:0,0,39,0,39,39,0,39,39,39,0,39,39,39,39	3/3:0,0,0,2,0:2:5:89,89,90,89,90,90,5,6,6,0,89,90,90,6,90	1/4:0,11,0,0,6:17:99:858,247,371,810,353,971,810,353,971,971,460,0,581,581,631	2/2:0,0,6,0,0:6:18:200,200,200,18,18,0,200,200,18,200,200,200,18,200,200	./.:2,0,0,0,0:2:.:0,0,0,0,0,0,0,0,0,0,0,0,0,0,0
FNWR01000001.1	13944404	.	C	CTCTCTCTCCCCCAGCTTTCCCCCCACCCCTTCCCCTTCCCCCTCTCCCTCCCCCCTCCTTCTCTGCCT	203.60	.	AC=2;AF=0.111;AN=18;DP=70;ExcessHet=0.1296;FS=0.000;InbreedingCoeff=0.4580;MLEAC=2;MLEAF=0.111;MQ=60.00;QD=29.97;SOR=3.258	GT:AD:DP:GQ:PL	0/0:2,0:2:3:0,3,45	./.:0,0:0:.:0,0,0	0/0:2,0:2:6:0,6,44	0/0:2,0:2:6:0,6,82	0/0:4,0:4:12:0,12,171	1/1:0,4:4:15:220,15,0	0/0:30,0:30:28:0,28,843	0/0:6,0:6:15:0,15,225	./.:0,0:0:.:0,0,0
FNWR01000001.1	14163269	.	G	GTGGC	71.30	.	AC=2;AF=0.200;AN=10;DP=21;ExcessHet=0.2482;FS=0.000;InbreedingCoeff=0.4219;MLEAC=2;MLEAF=0.200;MQ=60.00;QD=30.87;SOR=0.693	GT:AD:DP:GQ:PGT:PID:PL:PS	./.:0,0:0:.:.:.:0,0,0	./.:0,0:0:.:.:.:0,0,0	./.:0,0:0:.:.:.:0,0,0	./.:2,0:2:.:.:.:0,0,0	0/0:4,0:4:3:.:.:0,3,45	1|1:0,2:2:6:1|1:14163269_G_GTGGC:80,6,0:14163269	0/0:7,0:7:15:.:.:0,15,225	0/0:2,0:2:3:.:.:0,3,45	./.:0,0:0:.:.:.:0,0,0
FNWR01000001.1	14220323	.	C	CAAGTAGATG,CAAGTAGATGGAGAGGCAG,CAAGTAGATGGAGAG,CAAGTAGAT	1136.91	.	AC=2,2,2,2;AF=0.143,0.143,0.143,0.143;AN=14;DP=38;ExcessHet=0.0254;FS=0.000;InbreedingCoeff=0.5494;MLEAC=2,4,4,2;MLEAF=0.143,0.286,0.286,0.143;MQ=55.94;QD=27.72;SOR=1.085	GT:AD:DP:GQ:PGT:PID:PL:PS	./.:0,0,0,0,0:0:.:.:.:0,0,0,0,0,0,0,0,0,0,0,0,0,0,0	./.:0,0,0,0,0:0:.:.:.:0,0,0,0,0,0,0,0,0,0,0,0,0,0,0	4|4:0,0,0,0,1:1:3:1|1:14220318_G_A:45,45,45,45,45,45,45,45,45,45,3,3,3,3,0:14220318	./.:0,0,0,0,0:0:.:.:.:0,0,0,0,0,0,0,0,0,0,0,0,0,0,0	0/0:4,0,0,0,0:4:3:.:.:0,3,45,3,45,45,3,45,45,45,3,45,45,45,45	1|1:0,3,0,0,0:3:9:1|1:14220318_G_A:135,9,0,135,9,135,135,9,135,135,135,9,135,135,135:14220318	3|3:0,0,0,10,0:10:42:1|1:14220321_T_C:630,630,630,630,630,630,42,42,42,0,630,630,630,42,630:14220321	0/0:7,0,0,0,0:7:6:.:.:0,6,90,6,90,90,6,90,90,90,6,90,90,90,90	./.:0,0,0,0,0:0:.:.:.:0,0,0,0,0,0,0,0,0,0,0,0,0,0,0
FNWR01000001.1	14264024	.	CT	C	84.79	.	AC=2;AF=0.077;AN=26;DP=139;ExcessHet=0.0877;FS=0.000;InbreedingCoeff=0.3387;MLEAC=2;MLEAF=0.077;MQ=60.00;QD=21.20;SOR=3.258	GT:AD:DP:GQ:PL	0/0:5,0:5:3:0,3,45	0/0:1,0:1:3:0,3,11	0/0:5,0:5:15:0,15,160	0/0:12,0:12:24:0,24,360	0/0:11,0:11:0:0,0,210	1/1:0,4:4:12:104,12,0	0/0:47,0:47:99:0,103,1584	0/0:5,0:5:12:0,12,180	0/0:8,0:8:0:0,0,249
FNWR01000001.1	14279225	.	AGAGAGC	A	117.72	.	AC=2;AF=0.100;AN=20;DP=89;ExcessHet=0.1158;FS=0.000;InbreedingCoeff=0.5585;MLEAC=2;MLEAF=0.100;MQ=36.50;QD=29.38;SOR=1.179	GT:AD:DP:GQ:PL	./.:0,0:0:.:0,0,0	./.:0,0:0:.:0,0,0	0/0:10,0:10:27:0,27,405	0/0:3,0:3:6:0,6,90	0/0:2,0:2:6:0,6,51	1/1:0,3:3:9:135,9,0	0/0:34,0:34:99:0,102,1382	0/0:6,0:6:15:0,15,225	0/0:2,0:2:6:0,6,76
FNWR01000001.1	14279229	.	AGC	A,*	2944.65	.	AC=13,2;AF=0.650,0.100;AN=20;BaseQRankSum=0.261;DP=107;ExcessHet=1.3263;FS=4.569;InbreedingCoeff=0.2007;MLEAC=15,2;MLEAF=0.750,0.100;MQ=46.89;MQRankSum=-9.670e-01;QD=34.64;ReadPosRankSum=-1.950e-01;SOR=0.350	GT:AD:DP:GQ:PL	./.:0,0,0:0:.:0,0,0,0,0,0	./.:0,0,0:0:.:0,0,0,0,0,0	1/1:0,10,0:10:30:415,30,0,415,30,415	1/1:0,2,0:2:6:86,6,0,86,6,86	0/1:1,2,0:3:17:72,0,17,75,23,97	2/2:0,0,3:3:9:135,135,135,9,9,0	1/1:0,39,0:39:99:1728,117,0,1728,117,1728	0/1:3,2,0:5:58:58,0,92,67,98,165	1/1:0,2,0:2:6:87,6,0,87,6,87
FNWR01000001.1	14288422	.	C	CG,CGGG,CGGGG	739.71	.	AC=3,1,1;AF=0.300,0.100,0.100;AN=10;BaseQRankSum=-7.920e-01;DP=40;ExcessHet=3.0103;FS=0.000;InbreedingCoeff=0.2965;MLEAC=6,2,2;MLEAF=0.600,0.200,0.200;MQ=43.97;MQRankSum=0.180;QD=32.16;ReadPosRankSum=0.00;SOR=0.544	GT:AD:DP:GQ:PGT:PID:PL:PS	./.:0,0,0,0:0:.:.:.:0,0,0,0,0,0,0,0,0,0	./.:0,0,0,0:0:.:.:.:0,0,0,0,0,0,0,0,0,0	./.:0,0,0,0:0:.:.:.:0,0,0,0,0,0,0,0,0,0	0/0:2,0,0,0:2:0:.:.:0,0,4,0,4,4,0,4,4,4	./.:1,0,0,0:1:.:.:.:0,0,0,0,0,0,0,0,0,0	1|1:0,5,0,0:5:15:1|1:14288422_C_CG:210,15,0,210,15,210,210,15,210,210:14288422	2/3:0,0,5,6:11:90:.:.:462,388,361,169,166,136,122,120,0,90	./.:2,0,0,0:2:.:.:.:0,0,0,0,0,0,0,0,0,0	0/0:2,0,0,0:2:0:.:.:0,0,5,0,5,5,0,5,5,5
FNWR01000001.1	14294384	.	G	GCTCTCT,GCTCT,GCT	1119.16	.	AC=2,2,1;AF=0.083,0.083,0.042;AN=24;BaseQRankSum=0.480;DP=110;ExcessHet=0.0680;FS=0.000;InbreedingCoeff=0.5426;MLEAC=2,1,1;MLEAF=0.083,0.042,0.042;MQ=60.00;MQRankSum=0.00;QD=33.91;ReadPosRankSum=-4.800e-01;SOR=1.148	GT:AD:DP:GQ:PL	0/0:2,0,0,0:2:6:0,6,49,6,49,49,6,49,49,49	0/0:7,0,0,0:7:21:0,21,271,21,271,271,21,271,271,271	0/0:3,0,0,0:3:9:0,9,101,9,101,101,9,101,101,101	0/0:12,0,0,0:12:36:0,36,428,36,428,428,36,428,428,428	0/0:8,0,0,0:8:24:0,24,297,24,297,297,24,297,297,297	2/2:0,0,3,0:3:9:135,135,135,9,9,0,135,135,9,135	0/0:35,0,0,0:35:99:0,99,1485,99,1485,1485,99,1485,1485,1485	0/1:3,6,0,0:9:99:243,0,206,252,224,476,252,224,476,476	0/0:2,0,0,0:2:3:0,3,45,3,45,45,3,45,45,45
FNWR01000001.1	14317331	.	T	C	483.78	.	AC=4;AF=0.222;AN=18;DP=87;ExcessHet=0.1047;FS=0.000;InbreedingCoeff=0.2927;MLEAC=6;MLEAF=0.333;MQ=60.00;QD=38.12;SOR=4.977	GT:AD:DP:GQ:PGT:PID:PL:PS	./.:1,0:1:.:.:.:0,0,0	./.:3,0:3:.:.:.:0,0,0	0/0:4,0:4:6:.:.:0,6,90	0/0:11,0:11:0:.:.:0,0,68	0/0:7,0:7:0:.:.:0,0,182	1|1:0,10:10:30:1|1:14317331_T_C:444,30,0:14317331	0/0:33,0:33:0:.:.:0,0,18	1|1:0,1:1:3:1|1:14317331_T_C:45,3,0:14317331	0/0:4,0:4:0:.:.:0,0,46
FNWR01000001.1	14318767	.	T	TAAAA,TAAAAAA,TAA	925.33	.	AC=2,2,1;AF=0.083,0.083,0.042;AN=24;BaseQRankSum=-1.282e+00;DP=115;ExcessHet=0.0680;FS=0.000;InbreedingCoeff=0.6195;MLEAC=2,2,1;MLEAF=0.083,0.083,0.042;MQ=59.01;MQRankSum=0.00;QD=33.05;ReadPosRankSum=-1.501e+00;SOR=0.818	GT:AD:DP:GQ:PL	./.:1,0,0,0:1:.:0,0,0,0,0,0,0,0,0,0	0/0:6,0,0,0:6:15:0,15,225,15,225,225,15,225,225,225	0/0:7,0,0,0:7:21:0,21,283,21,283,283,21,283,283,283	0/0:9,0,0,0:9:24:0,24,360,24,360,360,24,360,360,360	0/0:12,0,0,0:12:36:0,36,428,36,428,428,36,428,428,428	1/1:0,7,0,0:7:24:311,24,0,311,24,311,311,24,311,311	0/0:32,0,0,0:32:90:0,90,1350,90,1350,1350,90,1350,1350,1350	0/2:4,0,2,0:6:72:72,84,377,0,293,287,84,377,293,377	0/0:3,0,0,0:3:6:0,6,90,6,90,90,6,90,90,90
FNWR01000001.1	14398943	.	T	TTA,TTATATA	117.64	.	AC=1,2;AF=0.063,0.125;AN=16;BaseQRankSum=0.253;DP=56;ExcessHet=0.4576;FS=2.920;InbreedingCoeff=0.2852;MLEAC=2,2;MLEAF=0.125,0.125;MQ=60.00;MQRankSum=0.00;QD=23.53;ReadPosRankSum=0.00;SOR=0.368	GT:AD:DP:GQ:PGT:PID:PL:PS	./.:0,0,0:0:.:.:.:0,0,0,0,0,0	./.:1,0,0:1:.:.:.:0,0,0,0,0,0	./.:0,0,0:0:.:.:.:0,0,0,0,0,0	0/0:3,0,0:3:6:.:.:0,6,90,6,90,90	0/0:6,0,0:6:6:.:.:0,6,90,6,90,90	2/2:0,0,2:2:6:.:.:89,90,90,6,6,0	0|0:9,1,0:10:2:0|1:14398943_T_TTA:0,2,372,27,375,400:14398943	0/0:6,0,0:6:0:.:.:0,0,171,0,171,171	./.:0,0,0:0:.:.:.:0,0,0,0,0,0
FNWR01000001.1	14696050	.	CTT	C	469.89	.	AC=3;AF=0.125;AN=24;BaseQRankSum=-3.960e-01;DP=95;ExcessHet=0.5325;FS=0.000;InbreedingCoeff=0.0223;MLEAC=4;MLEAF=0.167;MQ=57.93;MQRankSum=-3.960e-01;QD=29.37;ReadPosRankSum=-5.920e-01;SOR=0.765	GT:AD:DP:GQ:PGT:PID:PL:PS	0/0:1,0:1:3:.:.:0,3,38	0/0:8,0:8:0:.:.:0,0,120	0/0:4,0:4:9:.:.:0,9,135	0/0:1,0:4:3:.:.:0,3,10	0/0:3,0:3:0:.:.:0,0,51	1|1:0,3:3:9:1|1:14696050_CTT_C:128,9,0:14696050	0/0:41,0:41:0:.:.:0,0,1091	0/0:5,0:5:6:.:.:0,6,90	0/0:4,0:4:0:.:.:0,0,95
FNWR01000001.1	14696057	.	T	C	447	.	AC=3;AF=0.115;AN=26;BaseQRankSum=0.396;DP=97;ExcessHet=0.2687;FS=0.000;InbreedingCoeff=0.2517;MLEAC=3;MLEAF=0.115;MQ=58.95;MQRankSum=-3.960e-01;QD=27.94;ReadPosRankSum=-5.920e-01;SOR=0.941	GT:AD:DP:GQ:PGT:PID:PL:PS	0/0:1,0:1:3:.:.:0,3,38	0/0:10,0:10:24:.:.:0,24,360	0/0:2,0:2:6:.:.:0,6,49	0/0:4,0:4:12:.:.:0,12,118	0/0:6,0:6:18:.:.:0,18,218	1|1:0,3:3:9:1|1:14696050_CTT_C:128,9,0:14696050	0/0:40,0:40:99:.:.:0,102,1438	0/0:5,0:5:0:.:.:0,0,160	0/0:3,0:3:9:.:.:0,9,120
FNWR01000001.1	14728224	.	GTT	GTTT,G	428.67	.	AC=2,1;AF=0.077,0.038;AN=26;BaseQRankSum=0.00;DP=128;ExcessHet=0.2687;FS=1.623;InbreedingCoeff=0.3236;MLEAC=2,1;MLEAF=0.077,0.038;MQ=60.00;MQRankSum=0.00;QD=17.15;ReadPosRankSum=1.59;SOR=0.814	GT:AD:DP:GQ:PL	0/0:6,0,0:6:15:0,15,225,15,225,225	0/0:5,0,0:5:15:0,15,204,15,204,204	0/0:8,0,0:8:24:0,24,292,24,292,292	0/0:6,0,0:6:9:0,9,135,9,135,135	0/0:9,0,0:9:18:0,18,270,18,270,270	1/1:0,6,0:6:18:150,18,0,150,18,150	0/0:33,0,0:33:96:0,96,1440,96,1440,1440	0/0:12,0,0:12:36:0,36,504,36,504,504	0/0:9,0,0:9:0:0,0,267,0,267,267
FNWR01000001.1	14802476	.	GTTTT	GTT,G	122.09	.	AC=2,2;AF=0.143,0.143;AN=14;BaseQRankSum=-6.200e-01;DP=69;ExcessHet=0.0663;FS=2.673;InbreedingCoeff=0.5460;MLEAC=2,2;MLEAF=0.143,0.143;MQ=59.45;MQRankSum=0.00;QD=24.42;ReadPosRankSum=-7.660e-01;SOR=2.187	GT:AD:DP:GQ:PL	./.:2,0,0:2:.:0,0,0,0,0,0	0/0:6,0,0:6:12:0,12,180,12,180,180	./.:0,0,0:0:.:0,0,0,0,0,0	./.:0,0,0:0:.:0,0,0,0,0,0	0/0:3,0,0:3:0:0,0,42,0,42,42	1/1:0,2,0:2:6:61,6,0,61,6,61	0/0:19,0,0:22:55:0,55,595,55,595,595	0/0:4,0,0:4:9:0,9,135,9,135,135	./.:0,0,0:0:.:0,0,0,0,0,0
FNWR01000001.1	14879170	.	AAC	A,AACACAC,AACAC	538.51	.	AC=4,1,2;AF=0.154,0.038,0.077;AN=26;BaseQRankSum=-8.420e-01;DP=127;ExcessHet=0.3951;FS=0.000;InbreedingCoeff=0.3436;MLEAC=3,1,2;MLEAF=0.115,0.038,0.077;MQ=59.37;MQRankSum=0.00;QD=12.82;ReadPosRankSum=0.524;SOR=0.693	GT:AD:DP:GQ:PL	0/0:5,0,0,0:5:6:0,6,90,6,90,90,6,90,90,90	0/1:3,3,0,0:6:75:75,0,113,84,122,206,84,122,206,206	0/0:8,0,0,0:8:24:0,24,273,24,273,273,24,273,273,273	0/0:12,0,0,0:12:30:0,30,450,30,450,450,30,450,450,450	0/0:7,0,0,0:7:15:0,15,225,15,225,225,15,225,225,225	3/3:0,0,0,5:5:15:152,152,152,152,152,152,15,15,15,0	0/1:16,7,0,0:23:99:153,0,434,202,455,657,202,455,657,657	0/0:4,0,0,0:4:6:0,6,90,6,90,90,6,90,90,90	0/2:2,0,3,0:5:87:120,126,222,0,96,87,126,222,96,222
FNWR01000001.1	15058727	.	T	C	246.94	.	AC=2;AF=0.083;AN=24;DP=91;ExcessHet=0.0955;FS=0.000;InbreedingCoeff=0.4923;MLEAC=2;MLEAF=0.083;MQ=60.00;QD=29.77;SOR=1.981	GT:AD:DP:GQ:PGT:PID:PL:PS	./.:0,0:0:.:.:.:0,0,0	0/0:9,0:9:21:.:.:0,21,315	0/0:2,0:2:6:.:.:0,6,49	0/0:8,0:8:18:.:.:0,18,270	0/0:2,0:2:6:.:.:0,6,84	1|1:0,5:5:18:1|1:15058719_G_T:268,18,0:15058719	0/0:35,0:35:90:.:.:0,90,1359	0/0:5,0:5:12:.:.:0,12,180	0/0:1,0:1:3:.:.:0,3,30
FNWR01000001.1	15073079	.	GTATATATATATATATA	G,GTATATATATATA,GTATATATATATATA,GTATATATATATATATATATATATATA	1511.30	.	AC=5,1,2,1;AF=0.313,0.063,0.125,0.063;AN=16;BaseQRankSum=-3.660e-01;DP=60;ExcessHet=0.2340;FS=0.000;InbreedingCoeff=0.3932;MLEAC=7,2,2,2;MLEAF=0.438,0.125,0.125,0.125;MQ=59.55;MQRankSum=0.00;QD=26.09;ReadPosRankSum=-1.068e+00;SOR=1.565	GT:AD:DP:GQ:PL	./.:0,0,0,0,0:0:.:0,0,0,0,0,0,0,0,0,0,0,0,0,0,0	0/0:1,0,0,0,0:1:3:0,3,95,3,95,96,3,95,96,96,3,95,96,96,96	./.:2,0,0,0,0:2:.:0,0,0,0,0,0,0,0,0,0,0,0,0,0,0	0/0:2,0,0,0,0:2:3:0,3,45,3,45,45,3,45,45,45,3,45,45,45,45	./.:1,0,0,0,0:1:.:0,0,0,0,0,0,0,0,0,0,0,0,0,0,0	3/3:0,0,0,3,0:3:9:100,100,100,100,100,100,9,9,9,0,100,100,100,9,100	1/2:0,11,8,0,0:19:99:790,336,428,453,0,429,798,403,462,857,798,403,462,857,857	1/1:0,3,0,0,0:3:9:135,9,0,135,9,135,135,9,135,135,135,9,135,135,135	./.:0,0,0,0,0:0:.:0,0,0,0,0,0,0,0,0,0,0,0,0,0,0
FNWR01000001.1	15079922	.	T	TC	118.72	.	AC=2;AF=0.091;AN=22;DP=68;ExcessHet=0.1047;FS=0.000;InbreedingCoeff=0.3638;MLEAC=2;MLEAF=0.091;MQ=57.24;QD=31.40;SOR=1.179	GT:AD:DP:GQ:PGT:PID:PL:PS	./.:0,0:0:.:.:.:0,0,0	0/0:4,0:4:9:.:.:0,9,135	0/0:1,0:1:3:.:.:0,3,43	0/0:1,0:1:3:.:.:0,3,33	0/0:2,0:2:6:.:.:0,6,79	1|1:0,3:3:9:1|1:15079906_T_A:135,9,0:15079906	0/0:28,0:28:72:.:.:0,72,1118	0/0:2,0:2:6:.:.:0,6,56	./.:0,0:0:.:.:.:0,0,0
FNWR01000001.1	15079928	.	T	C	110.37	.	AC=2;AF=0.091;AN=22;DP=65;ExcessHet=0.1158;FS=0.000;InbreedingCoeff=0.3687;MLEAC=2;MLEAF=0.091;MQ=60.00;QD=33.68;SOR=2.303	GT:AD:DP:GQ:PGT:PID:PL:PS	./.:0,0:0:.:.:.:0,0,0	0/0:2,0:2:0:.:.:0,0,5	0/0:1,0:1:3:.:.:0,3,45	0/0:2,0:2:6:.:.:0,6,75	0/0:3,0:3:9:.:.:0,9,104	1|1:0,2:2:9:1|1:15079906_T_A:126,9,0:15079906	0/0:28,0:28:75:.:.:0,75,1125	0/0:2,0:2:6:.:.:0,6,56	./.:0,0:0:.:.:.:0,0,0
FNWR01000001.1	15097936	.	T	A	221.19	.	AC=2;AF=0.083;AN=24;DP=113;ExcessHet=0.1047;FS=0.000;InbreedingCoeff=0.6219;MLEAC=2;MLEAF=0.083;MQ=60.00;QD=29.22;SOR=1.329	GT:AD:DP:GQ:PL	./.:0,0:0:.:0,0,0	0/0:6,0:6:12:0,12,180	0/0:3,0:3:6:0,6,90	0/0:8,0:8:21:0,21,315	0/0:8,0:8:24:0,24,325	1/1:0,6:6:18:243,18,0	0/0:37,0:37:99:0,102,1530	0/0:8,0:8:21:0,21,315	0/0:5,0:5:12:0,12,180
FNWR01000001.1	15168381	.	C	T,CCTGCTTGTGATCTCTGT	1505.90	.	AC=2,6;AF=0.167,0.500;AN=12;DP=50;ExcessHet=0.2482;FS=0.000;InbreedingCoeff=0.4885;MLEAC=2,11;MLEAF=0.167,0.917;MQ=47.41;QD=23.41;SOR=1.284	GT:AD:DP:GQ:PL	./.:2,0,0:2:.:0,0,0,0,0,0	./.:1,0,0:1:.:0,0,0,0,0,0	./.:1,0,0:1:.:0,0,0,0,0,0	./.:1,0,0:1:.:0,0,0,0,0,0	0/0:3,0,0:3:3:0,3,45,3,45,45	1/1:0,2,0:2:6:63,6,0,63,6,63	2/2:0,0,16:16:51:765,765,765,51,51,0	2/2:0,0,2:2:6:89,90,90,6,6,0	0/0:2,0,0:2:0:0,0,30,0,30,30
FNWR01000001.1	15256180	.	T	C	115.25	.	AC=2;AF=0.091;AN=22;DP=64;ExcessHet=0.1047;FS=0.000;InbreedingCoeff=0.4352;MLEAC=2;MLEAF=0.091;MQ=55.33;QD=30.15;SOR=2.833	GT:AD:DP:GQ:PL	0/0:3,0:3:9:0,9,83	0/0:2,0:2:6:0,6,64	0/0:9,0:9:21:0,21,315	0/0:5,0:5:15:0,15,157	0/0:5,0:5:15:0,15,195	1/1:0,3:3:9:132,9,0	0/0:20,0:20:60:0,60,787	0/0:1,0:1:3:0,3,43	0/0:2,0:2:6:0,6,82
FNWR01000001.1	15432964	.	C	CCCTCTG	290.56	.	AC=2;AF=0.091;AN=22;DP=94;ExcessHet=0.1047;FS=0.000;InbreedingCoeff=0.6650;MLEAC=2;MLEAF=0.091;MQ=45.03;QD=33.66;SOR=2.303	GT:AD:DP:GQ:PL	0/0:3,0:3:9:0,9,97	0/0:6,0:6:18:0,18,221	0/0:7,0:7:21:0,21,209	0/0:6,0:6:15:0,15,225	0/0:12,0:12:36:0,36,478	1/1:0,6:6:21:312,21,0	0/0:28,0:28:81:0,81,1215	./.:0,0:0:.:0,0,0	0/0:4,0:4:12:0,12,119
FNWR01000001.1	15474748	.	CT	C	120.11	.	AC=3;AF=0.115;AN=26;BaseQRankSum=1.14;DP=129;ExcessHet=0.2929;FS=0.000;InbreedingCoeff=0.1464;MLEAC=3;MLEAF=0.115;MQ=60.00;MQRankSum=0.00;QD=6.32;ReadPosRankSum=2.17;SOR=0.892	GT:AD:DP:GQ:PL	0/0:6,0:6:4:0,4,192	0/0:5,0:5:6:0,6,90	0/0:4,0:4:12:0,12,137	0/0:6,0:6:0:0,0,81	0/0:4,0:4:3:0,3,45	1/1:0,3:3:10:64,10,0	0/0:51,0:51:59:0,59,1353	0/0:12,0:12:18:0,18,287	0/0:1,0:1:3:0,3,44
FNWR01000001.1	15499189	.	ATAGTAGTAG	A,ATAGTAG,ATAGTAGTAGTAG	3176.92	.	AC=2,16,1;AF=0.083,0.667,0.042;AN=24;BaseQRankSum=-4.310e-01;DP=119;ExcessHet=5.2558;FS=4.972;InbreedingCoeff=-0.1556;MLEAC=2,16,1;MLEAF=0.083,0.667,0.042;MQ=59.85;MQRankSum=0.00;QD=33.80;ReadPosRankSum=0.00;SOR=0.616	GT:AD:DP:GQ:PL	0/2:2,0,2,0:4:77:78,84,167,0,83,77,84,167,83,167	2/2:0,0,5,0:5:15:224,224,224,15,15,0,224,224,15,224	2/2:0,0,4,0:4:12:180,180,180,12,12,0,180,180,12,180	0/2:2,0,2,0:4:48:78,84,138,0,54,48,84,138,54,138	2/2:0,0,6,0:6:18:270,270,270,18,18,0,270,270,18,270	1/1:0,5,0,0:5:16:226,16,0,226,16,226,226,16,226,226	2/2:0,0,28,0:28:84:1252,1252,1252,84,84,0,1252,1252,84,1252	0/2:3,0,5,0:8:99:201,210,334,0,124,109,210,334,124,334	0/2:3,0,3,0:6:99:117,126,240,0,114,105,126,240,114,240
FNWR01000001.1	15749415	.	CTTT	CTT,C	5571.69	.	AC=19,4;AF=0.792,0.167;AN=24;BaseQRankSum=0.842;DP=142;ExcessHet=3.0103;FS=6.058;InbreedingCoeff=0.2778;MLEAC=20,4;MLEAF=0.833,0.167;MQ=59.60;MQRankSum=0.00;QD=35.63;ReadPosRankSum=0.00;SOR=0.071	GT:AD:DP:GQ:PGT:PID:PL:PS	1|1:0,11,0:11:33:1|1:15749415_CT_C:484,33,0,484,33,484:15749415	0|1:2,4,0:6:97:0|1:15749415_CT_C:162,0,97,168,109,277:15749415	1|1:0,4,0:4:12:1|1:15749415_CT_C:180,12,0,180,12,180:15749415	1|1:0,7,0:7:21:1|1:15749415_CT_C:315,21,0,315,21,315:15749415	1|1:0,7,0:7:21:1|1:15749415_CT_C:315,21,0,315,21,315:15749415	2|2:0,0,13:13:39:1|1:15749415_CTTT_C:585,585,585,39,39,0:15749415	1|1:0,43,0:43:99:1|1:15749415_CT_C:1918,129,0,1918,129,1918:15749415	./.:2,0,0:2:.:.:.:0,0,0,0,0,0	1|1:0,1,0:1:6:1|1:15749415_CT_C:90,6,0,90,6,90:15749415
FNWR01000001.1	15749427	.	T	A,TAA	5895.48	.	AC=19,4;AF=0.792,0.167;AN=24;BaseQRankSum=0.842;DP=154;ExcessHet=3.0103;FS=2.062;InbreedingCoeff=0.2778;MLEAC=20,4;MLEAF=0.833,0.167;MQ=57.63;MQRankSum=3.54;QD=32.06;ReadPosRankSum=-3.510e-01;SOR=0.260	GT:AD:DP:GQ:PGT:PID:PL:PS	1|1:0,11,0:11:33:1|1:15749415_CT_C:484,33,0,484,33,484:15749415	0|1:2,4,0:6:97:0|1:15749415_CT_C:162,0,97,168,109,277:15749415	1|1:0,5,0:5:15:1|1:15749415_CT_C:192,15,0,192,15,192:15749415	1|1:0,8,0:8:24:1|1:15749415_CT_C:339,24,0,339,24,339:15749415	1|1:0,8,0:8:24:1|1:15749415_CT_C:348,24,0,348,24,348:15749415	2|2:0,0,13:13:39:1|1:15749415_CTTT_C:585,585,585,39,39,0:15749415	1|1:0,47,0:47:99:1|1:15749415_CT_C:2056,141,0,2056,141,2056:15749415	./.:2,0,0:2:.:.:.:0,0,0,0,0,0	1|1:0,2,0:2:6:1|1:15749415_CT_C:90,6,0,90,6,90:15749415
FNWR01000001.1	15794675	.	T	TGC,*	161.58	.	AC=2,1;AF=0.111,0.056;AN=18;BaseQRankSum=1.28;DP=66;ExcessHet=0.4012;FS=8.195;InbreedingCoeff=0.3055;MLEAC=2,2;MLEAF=0.111,0.111;MQ=60.00;MQRankSum=0.00;QD=17.95;ReadPosRankSum=0.00;SOR=1.414	GT:AD:DP:GQ:PL	./.:2,0,0:2:.:0,0,0,0,0,0	./.:2,0,0:2:.:0,0,0,0,0,0	./.:1,0,0:1:.:0,0,0,0,0,0	0/0:9,0,0:9:0:0,0,286,0,286,286	0/0:7,0,0:7:12:0,12,180,12,180,180	1/1:1,4,0:5:9:176,9,0,177,12,180	0/0:9,0,0:9:9:0,9,135,9,135,135	0/0:1,0,0:1:3:0,3,18,3,18,18	0/0:2,0,0:2:3:0,3,45,3,45,45
FNWR01000001.1	15847658	.	CCACACACA	CCACA,CCACACACACA,C,CCACACA,CCA	2413	.	AC=7,3,4,2,2;AF=0.318,0.136,0.182,0.091,0.091;AN=22;BaseQRankSum=0.431;DP=108;ExcessHet=3.2451;FS=9.615;InbreedingCoeff=0.2698;MLEAC=7,4,4,3,1;MLEAF=0.318,0.182,0.182,0.136,0.045;MQ=60.00;MQRankSum=0.00;QD=30.94;ReadPosRankSum=0.723;SOR=0.531	GT:AD:DP:GQ:PGT:PID:PL:PS	1|1:0,4,0,0,0,0:4:12:1|1:15847658_CCACA_C:180,12,0,180,12,180,180,12,180,180,180,12,180,180,180,180,12,180,180,180,180:15847658	0/0:4,0,0,0,0,0:4:0:.:.:0,0,83,0,83,83,0,83,83,83,0,83,83,83,83,0,83,83,83,83,83	1/4:0,2,0,0,3,0:5:52:.:.:175,90,84,167,90,163,167,90,163,163,66,0,65,65,52,167,90,163,163,65,163	./.:3,0,0,0,0,0:3:.:.:.:0,0,0,0,0,0,0,0,0,0,0,0,0,0,0,0,0,0,0,0,0	1/2:0,2,3,0,0,0:5:75:.:.:158,83,120,84,0,75,165,107,84,184,165,107,84,184,184,165,107,84,184,184,184	3/3:0,0,0,3,0,0:3:9:.:.:136,136,136,136,136,136,9,9,9,0,136,136,136,9,136,136,136,136,9,136,136	1/2:0,18,15,0,0,0:33:99:.:.:1178,472,614,749,0,704,1214,583,752,1299,1214,583,752,1299,1299,1214,583,752,1299,1299,1299	0/4:3,0,0,0,3,0:6:78:.:.:81,90,177,90,177,177,90,177,177,177,0,87,87,87,78,90,177,177,177,87,177	./.:1,0,0,0,0,0:1:.:.:.:0,0,0,0,0,0,0,0,0,0,0,0,0,0,0,0,0,0,0,0,0
FNWR01000001.1	15868252	.	GATTC	CATTC,G	484.59	.	AC=2,1;AF=0.077,0.038;AN=26;BaseQRankSum=-2.720e-01;DP=139;ExcessHet=0.2687;FS=0.000;InbreedingCoeff=0.5004;MLEAC=2,1;MLEAF=0.077,0.038;MQ=60.00;MQRankSum=0.00;QD=30.29;ReadPosRankSum=-4.140e-01;SOR=0.654	GT:AD:DP:GQ:PL	0/0:3,0,0:3:9:0,9,120,9,120,120	0/0:4,0,0:4:12:0,12,180,12,180,180	0/2:5,0,3:8:99:108,123,310,0,187,178	0/0:6,0,0:6:18:0,18,264,18,264,264	0/0:8,0,0:8:21:0,21,315,21,315,315	1/1:0,8,0:8:29:412,29,0,419,39,542	0/0:38,0,0:38:99:0,99,1409,99,1409,1409	0/0:7,0,0:7:21:0,21,286,21,286,286	0/0:10,0,0:10:30:0,30,426,30,426,426
FNWR01000001.1	16052779	.	AT	A,ATT,ATTT	396.76	.	AC=2,2,1;AF=0.083,0.083,0.042;AN=24;BaseQRankSum=0.241;DP=123;ExcessHet=1.1810;FS=3.933;InbreedingCoeff=0.0041;MLEAC=2,3,1;MLEAF=0.083,0.125,0.042;MQ=60.00;MQRankSum=0.00;QD=7.63;ReadPosRankSum=0.00;SOR=0.894	GT:AD:DP:GQ:PL	0/0:4,0,0,0:4:6:0,6,90,6,90,90,6,90,90,90	0/0:5,0,0,0:5:9:0,9,135,9,135,135,9,135,135,135	0/2:2,0,4,0:6:17:74,80,109,0,29,17,80,109,29,109	0/0:7,0,0,0:7:0:0,0,176,0,176,176,0,176,176,176	0/0:7,0,0,0:7:0:0,0,173,0,173,173,0,173,173,173	1/1:0,4,0,0:4:11:69,11,0,69,11,69,69,11,69,69	0/2:22,0,11,0:33:99:157,223,684,0,462,429,223,684,462,684	0/0:9,0,0,0:9:24:0,24,360,24,360,360,24,360,360,360	0/0:4,0,0,0:4:0:0,0,52,0,52,52,0,52,52,52
FNWR01000001.1	16082814	.	GCCCCC	GC,G	1562.06	.	AC=10,2;AF=0.625,0.125;AN=16;BaseQRankSum=-3.180e-01;DP=67;ExcessHet=0.0335;FS=5.497;InbreedingCoeff=0.6144;MLEAC=12,2;MLEAF=0.750,0.125;MQ=60.00;MQRankSum=0.00;QD=30.41;ReadPosRankSum=1.41;SOR=1.654	GT:AD:DP:GQ:PL	./.:0,0,0:0:.:0,0,0,0,0,0	./.:3,0,0:3:.:0,0,0,0,0,0	0/0:4,0,0:4:6:0,6,90,6,90,90	0/0:2,0,0:2:3:0,3,45,3,45,45	./.:3,0,0:3:.:0,0,0,0,0,0	2/2:0,0,4:4:12:180,180,180,12,12,0	1/1:1,15,0:16:37:469,37,0,472,44,479	1/1:0,2,0:2:6:90,6,0,90,6,90	1/1:0,3,0:3:9:135,9,0,135,9,135
FNWR01000001.1	16116791	.	TTTCCTTCC	T,TTTCCTTCCTTCC	855.92	.	AC=2,2;AF=0.083,0.083;AN=24;DP=108;ExcessHet=0.0164;FS=0.000;InbreedingCoeff=0.5054;MLEAC=1,3;MLEAF=0.042,0.125;MQ=59.11;QD=33.94;SOR=3.611	GT:AD:DP:GQ:PL	0/0:5,0,0:5:9:0,9,135,9,135,135	0/0:5,0,0:5:0:0,0,125,0,125,125	0/0:9,0,0:9:18:0,18,270,18,270,270	0/0:7,0,0:7:15:0,15,225,15,225,225	0/0:4,0,0:4:12:0,12,158,12,158,158	1/1:0,2,0:2:6:90,6,0,90,6,90	2/2:0,0,17:17:54:798,798,798,54,54,0	0/0:5,0,0:5:3:0,3,45,3,45,45	0/0:2,0,0:2:3:0,3,45,3,45,45
FNWR01000001.1	16125302	.	CT	CTT,C	635.18	.	AC=5,4;AF=0.192,0.154;AN=26;BaseQRankSum=-1.560e+00;DP=113;ExcessHet=0.2139;FS=3.563;InbreedingCoeff=0.4332;MLEAC=4,4;MLEAF=0.154,0.154;MQ=60.00;MQRankSum=0.00;QD=9.77;ReadPosRankSum=0.967;SOR=1.282	GT:AD:DP:GQ:PL	0/0:9,0,0:9:21:0,21,315,21,315,315	0/0:3,0,0:3:9:0,9,124,9,124,124	0/0:6,0,0:6:6:0,6,90,6,90,90	0/0:3,0,0:3:6:0,6,90,6,90,90	2/2:0,0,3:3:9:80,80,80,9,9,0	1/1:0,2,0:2:6:52,6,0,52,6,52	0/2:21,0,18:39:99:350,413,923,0,510,456	1/1:0,1,0:1:3:26,3,0,26,3,26	0/0:6,0,0:6:9:0,9,135,9,135,135
FNWR01000001.1	16169809	.	C	CT,CTTTTT	418.65	.	AC=7,2;AF=0.269,0.077;AN=26;BaseQRankSum=-6.740e-01;DP=94;ExcessHet=0.5307;FS=0.000;InbreedingCoeff=0.2035;MLEAC=6,3;MLEAF=0.231,0.115;MQ=60.00;MQRankSum=0.00;QD=19.03;ReadPosRankSum=-6.740e-01;SOR=0.567	GT:AD:DP:GQ:PL	0/0:2,0,0:2:3:0,3,45,3,45,45	0/0:5,0,0:5:9:0,9,135,9,135,135	0/0:2,0,0:2:6:0,6,82,6,82,82	0/0:10,0,0:10:0:0,0,118,0,118,118	0/2:1,0,1:2:39:39,42,84,0,42,39	1/1:0,3,0:3:8:51,8,0,52,9,52	0/2:8,0,6:14:99:193,218,543,0,325,307	1/1:0,1,0:1:3:21,3,0,21,3,21	0/0:5,0,0:5:3:0,3,45,3,45,45
FNWR01000001.1	16207370	.	C	CACATAGAAGTTGAGCATTTATTTATTTATTTTTATTTTATTTTAATTTATTTTTAAGTTTT,CACATAGAAGTTGAGCATTTAT,CACATAGAAGT,CACATAGAAGTTGAGCATTTATTTATTTATTTTTATTTTATTTTAATTTATTT,CACATAGAAGTTGAGCATTTATTTATTTATTTTTATTTTATTTTAATTTATTTTTAAGTTTTTTATTTATTTA	1335.20	.	AC=2,2,2,2,2;AF=0.200,0.200,0.200,0.200,0.200;AN=10;DP=80;ExcessHet=3.0103;FS=0.000;InbreedingCoeff=0.5185;MLEAC=4,2,3,4,4;MLEAF=0.400,0.200,0.300,0.400,0.400;MQ=59.54;QD=33.02;SOR=2.093	GT:AD:DP:GQ:PGT:PID:PL:PS	./.:0,0,0,0,0,0:0:.:.:.:0,0,0,0,0,0,0,0,0,0,0,0,0,0,0,0,0,0,0,0,0	./.:0,0,0,0,0,0:0:.:.:.:0,0,0,0,0,0,0,0,0,0,0,0,0,0,0,0,0,0,0,0,0	./.:0,0,0,0,0,0:0:.:.:.:0,0,0,0,0,0,0,0,0,0,0,0,0,0,0,0,0,0,0,0,0	./.:3,0,0,0,0,0:3:.:.:.:0,0,0,0,0,0,0,0,0,0,0,0,0,0,0,0,0,0,0,0,0	1/1:0,9,0,0,0,0:9:27:.:.:405,27,0,405,27,405,405,27,405,405,405,27,405,405,405,405,27,405,405,405,405	5/5:0,0,0,0,0,10:10:29:.:.:412,412,413,412,413,413,412,413,413,413,412,413,413,413,413,29,29,29,29,29,0	./.:29,0,0,0,0,0:29:.:.:.:0,0,0,0,0,0,0,0,0,0,0,0,0,0,0,0,0,0,0,0,0	4/4:0,0,0,0,7,0:7:21:.:.:315,315,315,315,315,315,315,315,315,315,21,21,21,21,0,315,315,315,315,21,315	3|3:0,0,0,4,0,0:4:12:1|1:16207370_C_CACATAGAAGT:180,180,180,180,180,180,12,12,12,0,180,180,180,12,180,180,180,180,12,180,180:16207370
FNWR01000001.1	16214636	.	TCACACACA	T,TCACACACACA,TCACACACACACACA,TCACACA	1637.95	.	AC=7,3,1,2;AF=0.269,0.115,0.038,0.077;AN=26;BaseQRankSum=-1.620e-01;DP=135;ExcessHet=0.1324;FS=5.507;InbreedingCoeff=0.2640;MLEAC=7,3,1,1;MLEAF=0.269,0.115,0.038,0.038;MQ=53.13;MQRankSum=0.00;QD=30.33;ReadPosRankSum=0.413;SOR=0.765	GT:AD:DP:GQ:PL	1/1:0,3,0,0,0:3:9:135,9,0,135,9,135,135,9,135,135,135,9,135,135,135	0/0:10,0,0,0,0:10:0:0,0,236,0,236,236,0,236,236,236,0,236,236,236,236	0/0:1,0,0,0,0:1:3:0,3,25,3,25,25,3,25,25,25,3,25,25,25,25	0/1:1,5,0,0,0:6:64:207,0,64,210,80,290,210,80,290,290,210,80,290,290,290	0/1:1,3,0,0,0:4:79:123,0,79,126,88,214,126,88,214,214,126,88,214,214,214	4/4:0,0,0,0,2:2:6:63,63,63,63,63,63,63,63,63,63,6,6,6,6,0	1/3:1,7,0,13,0:21:99:814,525,607,821,590,880,272,0,295,250,821,590,880,295,880	2/2:0,0,3,0,0:3:9:90,91,91,9,9,0,91,91,9,91,91,91,9,91,91	1/1:0,2,0,0,0:2:6:90,6,0,90,6,90,90,6,90,90,90,6,90,90,90
FNWR01000001.1	16224977	.	G	GT	35.58	.	AC=2;AF=0.077;AN=26;DP=134;ExcessHet=0.0877;FS=0.000;InbreedingCoeff=0.6127;MLEAC=1;MLEAF=0.038;MQ=60.00;QD=17.79;SOR=2.303	GT:AD:DP:GQ:PL	0/0:8,0:8:21:0,21,315	0/0:4,0:4:12:0,12,135	0/0:10,0:10:24:0,24,360	0/0:13,0:13:33:0,33,495	0/0:8,0:8:21:0,21,315	1/1:0,2:2:6:53,6,0	0/0:35,0:35:99:0,99,1470	0/0:1,0:1:3:0,3,45	0/0:7,0:7:18:0,18,270
FNWR01000001.1	16604192	.	T	C	356.73	.	AC=3;AF=0.115;AN=26;BaseQRankSum=0.967;DP=114;ExcessHet=0.2929;FS=0.000;InbreedingCoeff=0.3451;MLEAC=3;MLEAF=0.115;MQ=60.00;MQRankSum=0.00;QD=30.84;ReadPosRankSum=0.967;SOR=0.569	GT:AD:DP:GQ:PL	0/0:5,0:5:15:0,15,209	0/0:4,0:4:12:0,12,172	0/0:4,0:4:12:0,12,129	0/0:7,0:7:0:0,0,225	0/0:7,0:7:21:0,21,304	1/1:0,7:7:21:303,21,0	0/0:32,0:32:90:0,90,1350	0/0:7,0:7:18:0,18,270	0/0:2,0:2:6:0,6,90
FNWR01000001.1	16696594	.	G	A	545.54	.	AC=4;AF=0.167;AN=24;BaseQRankSum=0.253;DP=120;ExcessHet=0.6695;FS=1.475;InbreedingCoeff=0.2555;MLEAC=4;MLEAF=0.167;MQ=60.00;MQRankSum=0.00;QD=20.98;ReadPosRankSum=1.65;SOR=0.361	GT:AD:DP:GQ:PL	0/0:2,0:2:6:0,6,68	0/0:6,0:6:18:0,18,198	./.:7,0:7:.:0,0,0	0/0:3,0:3:9:0,9,125	0/0:10,0:10:30:0,30,420	1/1:0,3:3:9:132,9,0	0/0:28,0:28:81:0,81,1215	0/0:6,0:6:18:0,18,267	0/0:10,0:10:24:0,24,360
FNWR01000001.1	16704150	.	A	T,*	708.95	.	AC=7,11;AF=0.350,0.550;AN=20;DP=109;ExcessHet=3.2451;FS=2.011;InbreedingCoeff=0.2574;MLEAC=7,13;MLEAF=0.350,0.650;MQ=60.00;QD=9.45;SOR=1.281	GT:AD:DP:GQ:PL	./.:4,0,0:4:.:0,0,0,0,0,0	0/2:1,0,4:5:28:168,171,213,0,42,28	./.:0,0,0:0:.:0,0,0,0,0,0	0/2:3,0,2:5:78:78,87,213,0,126,118	2/2:0,0,8:8:26:364,364,364,26,26,0	1/1:0,7,0:7:21:271,21,0,279,21,293	2/2:0,0,23:31:58:952,955,959,58,64,0	2/2:0,0,2:2:8:95,95,95,8,8,0	./.:3,0,0:3:.:0,0,0,0,0,0
FNWR01000001.1	16724881	.	TACACACACACACACACACAC	TAC,TACAC,T,TACACACACACACAC,TACACACACACACACACAC	1297.70	.	AC=4,2,2,1,2;AF=0.167,0.083,0.083,0.042,0.083;AN=24;BaseQRankSum=0.798;DP=108;ExcessHet=0.2176;FS=1.039;InbreedingCoeff=0.3778;MLEAC=4,1,2,1,1;MLEAF=0.167,0.042,0.083,0.042,0.042;MQ=59.36;MQRankSum=0.00;QD=21.99;ReadPosRankSum=1.63;SOR=0.610	GT:AD:DP:GQ:PL	0/0:2,0,0,0,0,0:2:6:0,6,84,6,84,84,6,84,84,84,6,84,84,84,84,6,84,84,84,84,84	1/1:0,3,0,0,0,0:3:9:136,9,0,136,9,136,136,9,136,136,136,9,136,136,136,136,9,136,136,136,136	0/0:6,0,0,0,0,0:6:6:0,6,90,6,90,90,6,90,90,90,6,90,90,90,90,6,90,90,90,90,90	0/3:2,0,0,5,0,0:7:69:198,204,288,204,288,288,0,84,84,69,204,288,288,84,288,204,288,288,84,288,288	0/0:8,0,0,0,0,0:8:13:0,13,243,13,243,243,13,243,243,243,13,243,243,243,243,13,243,243,243,243,243	2/2:0,0,2,0,0,0:2:6:91,91,91,6,6,0,91,91,6,91,91,91,6,91,91,91,91,6,91,91,91	0/1:21,10,0,0,0,0:31:99:358,0,850,422,882,1303,422,882,1303,1303,422,882,1303,1303,1303,422,882,1303,1303,1303,1303	5/5:0,0,0,0,0,2:2:6:55,55,55,55,55,55,55,55,55,55,55,55,55,55,55,6,6,6,6,6,0	0/0:4,0,0,0,0,0:4:12:0,12,148,12,148,148,12,148,148,148,12,148,148,148,148,12,148,148,148,148,148
FNWR01000001.1	16885246	.	CACAT	C,*	72.94	.	AC=2,1;AF=0.077,0.038;AN=26;DP=116;ExcessHet=0.2687;FS=0.000;InbreedingCoeff=0.3946;MLEAC=1,1;MLEAF=0.038,0.038;MQ=54.23;QD=10.42;SOR=0.223	GT:AD:DP:GQ:PL	0/0:10,0,0:10:21:0,21,315,21,315,315	0/0:3,0,0:3:3:0,3,45,3,45,45	0/0:13,0,0:13:4:0,4,309,4,309,309	0/0:5,0,0:5:15:0,15,178,15,178,178	0/0:7,0,0:7:21:0,21,273,21,273,273	1/1:0,2,0:2:6:90,6,0,90,6,90	0/0:34,0,0:34:90:0,90,1350,90,1350,1350	0/2:1,0,4:5:23:161,164,199,0,35,23	0/0:4,0,0:4:12:0,12,151,12,151,151
FNWR01000001.1	16890443	.	T	TAAA,TA,TAAAA,TAAAAA	1715.09	.	AC=2,6,1,1;AF=0.077,0.231,0.038,0.038;AN=26;BaseQRankSum=0.319;DP=112;ExcessHet=1.8603;FS=0.000;InbreedingCoeff=0.0403;MLEAC=1,7,1,1;MLEAF=0.038,0.269,0.038,0.038;MQ=60.00;MQRankSum=0.00;QD=25.99;ReadPosRankSum=1.15;SOR=0.966	GT:AD:DP:GQ:PL	0/0:3,0,0,0,0:3:0:0,0,43,0,43,43,0,43,43,43,0,43,43,43,43	0/0:7,0,0,0,0:7:0:0,0,130,0,130,130,0,130,130,130,0,130,130,130,130	0/0:7,0,0,0,0:7:0:0,0,91,0,91,91,0,91,91,91,0,91,91,91,91	0/2:1,0,5,0,0:6:6:96,99,120,0,21,6,99,120,21,120,99,120,21,120,120	2/2:0,0,2,0,0:2:6:47,47,47,6,6,0,47,47,6,47,47,47,6,47,47	1/1:0,2,0,0,0:2:6:81,6,0,81,6,81,81,6,81,81,81,6,81,81,81	3/4:0,0,0,16,11:27:99:1206,923,845,923,845,845,220,218,218,134,355,350,350,0,269	0/2:1,0,3,0,0:4:12:58,61,82,0,21,12,61,82,21,82,61,82,21,82,82	0/0:3,0,0,0,0:3:6:0,6,90,6,90,90,6,90,90,90,6,90,90,90,90
FNWR01000001.1	16938818	.	A	G	1045.17	.	AC=4;AF=0.154;AN=26;BaseQRankSum=0.524;DP=130;ExcessHet=0.5552;FS=0.000;InbreedingCoeff=0.3339;MLEAC=4;MLEAF=0.154;MQ=60.00;MQRankSum=0.00;QD=24.88;ReadPosRankSum=-2.900e-02;SOR=0.710	GT:AD:DP:GQ:PL	0/0:5,0:5:15:0,15,194	0/0:4,0:4:12:0,12,170	0/0:8,0:8:24:0,24,253	0/0:13,0:13:33:0,33,495	0/0:11,0:11:21:0,21,315	1/1:0,12:12:36:529,36,0	0/0:31,0:31:90:0,90,1350	0/0:6,0:6:18:0,18,265	0/0:3,0:3:9:0,9,120
FNWR01000001.1	17030578	.	T	C	672.12	.	AC=4;AF=0.154;AN=26;BaseQRankSum=0.967;DP=122;ExcessHet=0.6070;FS=3.312;InbreedingCoeff=0.2636;MLEAC=4;MLEAF=0.154;MQ=59.46;MQRankSum=1.29;QD=22.40;ReadPosRankSum=1.60;SOR=0.470	GT:AD:DP:GQ:PL	0/0:5,0:5:15:0,15,147	0/0:7,0:7:18:0,18,270	0/0:10,0:10:30:0,30,340	0/0:11,0:11:33:0,33,472	0/0:7,0:7:21:0,21,290	1/1:0,4:4:12:164,12,0	0/0:32,0:32:84:0,84,1260	0/0:8,0:8:24:0,24,340	0/0:2,0:2:6:0,6,76
FNWR01000001.1	17051705	.	A	T,AATATATATAT,AAT,AATATATATATATATATATATATAT	590.81	.	AC=3,2,1,1;AF=0.150,0.100,0.050,0.050;AN=20;BaseQRankSum=0.00;DP=50;ExcessHet=0.1076;FS=0.000;InbreedingCoeff=0.3513;MLEAC=3,2,2,2;MLEAF=0.150,0.100,0.100,0.100;MQ=59.52;MQRankSum=0.00;QD=31.75;ReadPosRankSum=0.967;SOR=0.537	GT:AD:DP:GQ:PGT:PID:PL:PS	./.:0,0,0,0,0:0:.:.:.:0,0,0,0,0,0,0,0,0,0,0,0,0,0,0	0/0:3,0,0,0,0:3:0:.:.:0,0,36,0,36,36,0,36,36,36,0,36,36,36,36	./.:0,0,0,0,0:0:.:.:.:0,0,0,0,0,0,0,0,0,0,0,0,0,0,0	0/1:1,2,0,0,0:3:32:.:.:74,0,32,78,38,116,78,38,116,116,78,38,116,116,116	0/0:1,0,0,0,0:1:3:.:.:0,3,24,3,24,24,3,24,24,24,3,24,24,24,24	2/2:0,0,3,0,0:3:15:.:.:197,197,197,15,15,0,197,197,15,197,197,197,15,197,197	0/0:2,0,0,0,0:3:6:.:.:0,6,53,6,53,53,6,53,53,53,6,53,53,53,53	0/0:5,0,0,0,0:5:3:.:.:0,3,45,3,45,45,3,45,45,45,3,45,45,45,45	1|1:0,2,0,0,0:2:6:1|1:17051679_A_AG:90,6,0,90,6,90,90,6,90,90,90,6,90,90,90:17051679
FNWR01000001.1	17060331	.	G	GGGGGGGGGGAGGAA,GGGGGGGGAGGAA,GGGGGGGGGGGGGAA	1967.89	.	AC=8,2,2;AF=0.571,0.143,0.143;AN=14;DP=44;ExcessHet=0.1703;FS=0.000;InbreedingCoeff=0.5683;MLEAC=11,3,3;MLEAF=0.786,0.214,0.214;MQ=60.00;QD=27.21;SOR=1.751	GT:AD:DP:GQ:PGT:PID:PL:PS	./.:2,0,0,0:2:.:.:.:0,0,0,0,0,0,0,0,0,0	./.:2,0,0,0:2:.:.:.:0,0,0,0,0,0,0,0,0,0	0/0:1,0,0,0:1:3:.:.:0,3,38,3,38,38,3,38,38,38	2|2:0,0,8,0:8:36:1|1:17060327_GC_G:536,536,537,36,36,0,536,537,36,537:17060327	./.:3,0,0,0:3:.:.:.:0,0,0,0,0,0,0,0,0,0	3|3:0,0,0,3:3:27:1|1:17060327_GC_G:402,402,403,402,403,403,27,27,27,0:17060327	1/1:0,10,0,0:10:30:.:.:449,30,0,450,30,450,450,30,450,450	1|1:0,2,0,0:2:6:1|1:17060308_A_T:90,6,0,90,6,90,90,6,90,90:17060308	1|1:0,2,0,0:2:9:1|1:17060327_GC_G:134,9,0,134,9,134,134,9,134,134:17060327
FNWR01000001.1	17067384	.	C	G	253.86	.	AC=2;AF=0.083;AN=24;BaseQRankSum=1.53;DP=84;ExcessHet=0.0955;FS=0.000;InbreedingCoeff=0.5479;MLEAC=2;MLEAF=0.083;MQ=60.00;MQRankSum=0.00;QD=31.73;ReadPosRankSum=1.53;SOR=0.330	GT:AD:DP:GQ:PL	0/0:2,0:2:6:0,6,76	0/0:2,0:2:6:0,6,73	0/0:13,0:13:33:0,33,495	0/0:11,0:11:30:0,30,450	0/0:2,0:2:6:0,6,68	1/1:1,7:8:14:275,14,0	0/0:18,0:18:54:0,54,644	0/0:6,0:6:18:0,18,233	0/0:1,0:1:3:0,3,31
FNWR01000001.1	17135789	.	TAAAA	T,TAAA,TAA	816.43	.	AC=4,2,1;AF=0.167,0.083,0.042;AN=24;BaseQRankSum=-7.280e-01;DP=120;ExcessHet=0.1076;FS=3.174;InbreedingCoeff=0.2935;MLEAC=6,2,2;MLEAF=0.250,0.083,0.083;MQ=60.00;MQRankSum=0.00;QD=30.24;ReadPosRankSum=0.282;SOR=0.240	GT:AD:DP:GQ:PL	./.:2,0,0,0:2:.:0,0,0,0,0,0,0,0,0,0	0/0:3,0,0,0:3:3:0,3,45,3,45,45,3,45,45,45	0/0:7,0,0,0:7:0:0,0,143,0,143,143,0,143,143,143	0/0:9,0,0,0:9:0:0,0,84,0,84,84,0,84,84,84	0/0:15,0,0,0:15:0:0,0,397,0,397,397,0,397,397,397	2/2:0,0,5,0:5:14:102,102,102,14,14,0,102,102,14,102	0/0:38,0,0,0:38:98:0,98,1379,98,1379,1379,98,1379,1379,1379	1/3:0,4,0,3:7:84:263,95,84,250,95,243,138,0,135,119	0/0:2,0,0,0:2:3:0,3,45,3,45,45,3,45,45,45
FNWR01000001.1	17342240	.	C	T,*	46.23	.	AC=2,2;AF=0.077,0.077;AN=26;DP=74;ExcessHet=0.0256;FS=6.410;InbreedingCoeff=0.4275;MLEAC=2,2;MLEAF=0.077,0.077;MQ=60.00;QD=9.25;SOR=1.981	GT:AD:DP:GQ:PGT:PID:PL:PS	0/0:3,0,0:3:9:.:.:0,9,119,9,119,119	0/0:3,0,0:3:0:.:.:0,0,42,0,42,42	0/0:5,0,0:5:0:.:.:0,0,93,0,93,93	0/0:9,0,0:9:0:.:.:0,0,210,0,210,210	0|0:5,0,0:5:15:0|1:17342239_TCACAA_T:0,15,573,15,573,573:17342239	1|1:0,2,0:2:6:1|1:17342240_C_T:60,6,0,60,6,60:17342240	0/0:16,0,0:16:45:.:.:0,45,675,45,675,675	0/0:6,0,0:6:0:.:.:0,0,134,0,134,134	0/0:4,0,0:4:12:.:.:0,12,168,12,168,168
FNWR01000001.1	17342241	.	A	T,*	45.42	.	AC=2,2;AF=0.077,0.077;AN=26;DP=73;ExcessHet=0.0202;FS=0.000;InbreedingCoeff=0.4975;MLEAC=1,2;MLEAF=0.038,0.077;MQ=60.00;QD=9.08;SOR=0.160	GT:AD:DP:GQ:PGT:PID:PL:PS	0/0:3,0,0:3:9:.:.:0,9,119,9,119,119	0/0:3,0,0:3:0:.:.:0,0,42,0,42,42	0/0:5,0,0:5:0:.:.:0,0,93,0,93,93	0/0:9,0,0:9:0:.:.:0,0,210,0,210,210	0|0:5,0,0:5:15:0|1:17342239_TCACAA_T:0,15,573,15,573,573:17342239	1|1:0,2,0:2:6:1|1:17342240_C_T:60,6,0,60,6,60:17342240	0/0:16,0,0:16:45:.:.:0,45,675,45,675,675	0/0:5,0,0:5:15:.:.:0,15,154,15,154,154	0/0:4,0,0:4:12:.:.:0,12,168,12,168,168
FNWR01000001.1	17447162	.	A	C,AC	668.47	.	AC=5,2;AF=0.250,0.100;AN=20;BaseQRankSum=0.967;DP=69;ExcessHet=0.1809;FS=0.000;InbreedingCoeff=0.3223;MLEAC=7,3;MLEAF=0.350,0.150;MQ=50.44;MQRankSum=0.00;QD=33.42;ReadPosRankSum=1.53;SOR=0.914	GT:AD:DP:GQ:PGT:PID:PL:PS	0/0:2,0,0:2:0:.:.:0,0,19,0,19,19	./.:3,0,0:3:.:.:.:0,0,0,0,0,0	0/0:8,0,0:8:0:.:.:0,0,184,0,184,184	0/0:5,0,0:5:0:.:.:0,0,2,0,2,2	0/0:3,0,0:3:6:.:.:0,6,90,6,90,90	1|1:0,3,0:3:9:1|1:17447155_A_AC:135,9,0,135,9,135:17447155	2/2:1,0,7:8:18:.:.:296,186,190,18,24,0	0/0:8,0,0:8:0:.:.:0,0,73,0,73,73	./.:2,0,0:2:.:.:.:0,0,0,0,0,0
FNWR01000001.1	17524201	.	AC	A,ACC	298.87	.	AC=4,2;AF=0.333,0.167;AN=12;BaseQRankSum=0.032;DP=36;ExcessHet=1.0593;FS=0.000;InbreedingCoeff=0.3087;MLEAC=6,2;MLEAF=0.500,0.167;MQ=59.58;MQRankSum=0.00;QD=13.58;ReadPosRankSum=1.15;SOR=2.049	GT:AD:DP:GQ:PL	./.:0,0,0:0:.:0,0,0,0,0,0	./.:0,0,0:0:.:0,0,0,0,0,0	./.:0,0,0:0:.:0,0,0,0,0,0	./.:3,0,0:3:.:0,0,0,0,0,0	./.:0,0,0:0:.:0,0,0,0,0,0	2/2:0,0,2:2:6:58,58,58,6,6,0	0/1:8,5,0:13:99:114,0,201,138,216,354	1/1:1,3,0:4:4:84,4,0,86,9,92	0/0:1,0,0:1:3:0,3,12,3,12,12
FNWR01000001.1	17529812	.	TAA	TA,TAAA,TAAAA,T	815.75	.	AC=3,2,2,2;AF=0.125,0.083,0.083,0.083;AN=24;BaseQRankSum=1.87;DP=99;ExcessHet=0.0327;FS=0.000;InbreedingCoeff=0.5386;MLEAC=3,3,2,2;MLEAF=0.125,0.125,0.083,0.083;MQ=60.00;MQRankSum=0.00;QD=17.36;ReadPosRankSum=-1.119e+00;SOR=0.553	GT:AD:DP:GQ:PL	0/0:3,0,0,0,0:3:0:0,0,37,0,37,37,0,37,37,37,0,37,37,37,37	0/0:8,0,0,0,0:8:15:0,15,225,15,225,225,15,225,225,225,15,225,225,225,225	0/0:1,0,0,0,0:1:3:0,3,40,3,40,40,3,40,40,40,3,40,40,40,40	0/0:8,0,0,0,0:8:21:0,21,315,21,315,315,21,315,315,315,21,315,315,315,315	0/0:12,0,0,0,0:12:12:0,12,180,12,180,180,12,180,180,180,12,180,180,180,180	1/1:0,4,0,0,0:4:12:97,12,0,97,12,97,97,12,97,97,97,12,97,97,97	0/3:11,0,0,11,0:22:99:298,331,659,331,659,659,0,328,328,292,331,659,659,328,659	2/3:0,0,2,1,0:3:12:66,63,61,20,20,12,38,38,0,35,63,61,20,38,61	0/0:4,0,0,0,0:4:0:0,0,54,0,54,54,0,54,54,54,0,54,54,54,54
FNWR01000001.1	17631517	.	T	TA	157.92	.	AC=2;AF=0.091;AN=22;DP=78;ExcessHet=0.1047;FS=0.000;InbreedingCoeff=0.6000;MLEAC=2;MLEAF=0.091;MQ=60.00;QD=30.99;SOR=0.941	GT:AD:DP:GQ:PGT:PID:PL:PS	./.:0,0:0:.:.:.:0,0,0	0/0:3,0:3:9:.:.:0,9,105	./.:0,0:0:.:.:.:0,0,0	0/0:4,0:4:12:.:.:0,12,149	0/0:4,0:4:12:.:.:0,12,151	1|1:0,4:4:12:1|1:17631517_T_TA:178,12,0:17631517	0/0:25,0:25:72:.:.:0,72,980	0/0:5,0:5:12:.:.:0,12,180	0/0:4,0:4:9:.:.:0,9,135
FNWR01000001.1	17631518	.	TAA	AAA,TAAA,T,TAAAA	1159.04	.	AC=3,3,1,1;AF=0.150,0.150,0.050,0.050;AN=20;DP=89;ExcessHet=0.0063;FS=0.000;InbreedingCoeff=0.6168;MLEAC=3,4,1,1;MLEAF=0.150,0.200,0.050,0.050;MQ=60.00;QD=26.34;SOR=2.200	GT:AD:DP:GQ:PGT:PID:PL:PS	./.:0,0,0,0,0:0:.:.:.:0,0,0,0,0,0,0,0,0,0,0,0,0,0,0	0/0:3,0,0,0,0:3:3:.:.:0,3,45,3,45,45,3,45,45,45,3,45,45,45,45	./.:0,0,0,0,0:0:.:.:.:0,0,0,0,0,0,0,0,0,0,0,0,0,0,0	0/0:4,0,0,0,0:4:6:.:.:0,6,90,6,90,90,6,90,90,90,6,90,90,90,90	0/0:4,0,0,0,0:4:0:.:.:0,0,113,0,113,113,0,113,113,113,0,113,113,113,113	1|1:0,4,0,0,0:4:12:1|1:17631517_T_TA:178,12,0,178,12,178,178,12,178,178,178,12,178,178,178:17631517	2/3:0,0,15,10,0:25:99:.:.:627,683,823,354,392,375,342,487,0,569,683,823,392,487,823	0/0:5,0,0,0,0:5:12:.:.:0,12,180,12,180,180,12,180,180,180,12,180,180,180,180	0/0:4,0,0,0,0:4:3:.:.:0,3,45,3,45,45,3,45,45,45,3,45,45,45,45
FNWR01000001.1	17648265	.	TA	TAA,T	282.17	.	AC=2,2;AF=0.077,0.077;AN=26;BaseQRankSum=0.00;DP=118;ExcessHet=0.5552;FS=3.290;InbreedingCoeff=0.2680;MLEAC=2,1;MLEAF=0.077,0.038;MQ=60.00;MQRankSum=0.00;QD=8.55;ReadPosRankSum=0.531;SOR=1.580	GT:AD:DP:GQ:PL	0/0:7,0,0:7:12:0,12,180,12,180,180	0/0:9,0,0:9:27:0,27,326,27,326,326	0/1:8,2,0:10:23:23,0,193,48,199,246	0/0:5,0,0:5:12:0,12,180,12,180,180	0/0:6,0,0:6:12:0,12,180,12,180,180	2/2:0,0,4:4:12:113,113,113,12,12,0	0/0:36,0,0:36:99:0,102,1462,102,1462,1462	0/0:2,0,0:2:6:0,6,86,6,86,86	0/0:4,0,0:4:6:0,6,90,6,90,90
FNWR01000001.1	17725296	.	G	A	71.55	.	AC=2;AF=0.111;AN=18;BaseQRankSum=0.431;DP=48;ExcessHet=0.1703;FS=4.771;InbreedingCoeff=0.2543;MLEAC=2;MLEAF=0.111;MQ=60.00;MQRankSum=0.00;QD=23.85;ReadPosRankSum=0.00;SOR=2.225	GT:AD:DP:GQ:PL	0/0:5,0:5:0:0,0,8	0/0:2,0:2:6:0,6,68	0/0:3,0:3:9:0,9,74	./.:0,0:0:.:0,0,0	./.:0,0:0:.:0,0,0	1/1:1,2:3:2:79,2,0	./.:0,0:0:.:0,0,0	0/0:4,0:4:0:0,0,60	0/0:1,0:1:3:0,3,40
FNWR01000001.1	17728522	.	GTTTTT	G,GTTTTTGTTTTTTTT	675.13	.	AC=4,1;AF=0.250,0.063;AN=16;DP=63;ExcessHet=0.3421;FS=0.000;InbreedingCoeff=0.2821;MLEAC=5,2;MLEAF=0.313,0.125;MQ=59.88;QD=32.74;SOR=1.179	GT:AD:DP:GQ:PGT:PID:PL:PS	./.:0,0,0:0:.:.:.:0,0,0,0,0,0	./.:4,0,0:4:.:.:.:0,0,0,0,0,0	0/0:7,0,0:7:0:.:.:0,0,203,0,203,203	0/0:2,0,0:2:3:.:.:0,3,45,3,45,45	0/0:9,0,0:9:0:.:.:0,0,112,0,112,112	1|1:0,4,0:4:15:1|1:17728513_G_T:225,15,0,225,15,225:17728513	0/2:0,0,1:5:86:.:.:223,195,262,0,86,139	./.:0,0,0:1:.:.:.:0,0,0,0,0,0	0/0:7,0,0:7:0:.:.:0,0,138,0,138,138
FNWR01000001.1	17728533	.	T	G	244.98	.	AC=4;AF=0.182;AN=22;DP=49;ExcessHet=0.0164;FS=0.000;InbreedingCoeff=0.5586;MLEAC=3;MLEAF=0.136;MQ=59.35;QD=28.18;SOR=2.303	GT:AD:DP:GQ:PGT:PID:PL:PS	./.:0,0:0:.:.:.:0,0,0	0/0:2,0:2:6:.:.:0,6,82	0/0:7,0:7:15:.:.:0,15,225	./.:2,0:2:.:.:.:0,0,0	0/0:7,0:7:15:.:.:0,15,225	1|1:0,4:4:12:1|1:17728513_G_T:180,12,0:17728513	0/0:11,0:11:24:.:.:0,24,360	0/0:1,0:1:3:.:.:0,3,18	0/0:6,0:6:9:.:.:0,9,135
FNWR01000001.1	17824477	.	CT	CTTTT,CTTTTT,CTTTTTTT,C	1192.56	.	AC=2,1,1,4;AF=0.083,0.042,0.042,0.167;AN=24;BaseQRankSum=-6.740e-01;DP=95;ExcessHet=0.4214;FS=1.385;InbreedingCoeff=0.2805;MLEAC=3,1,1,4;MLEAF=0.125,0.042,0.042,0.167;MQ=59.60;MQRankSum=0.674;QD=29.81;ReadPosRankSum=0.762;SOR=0.711	GT:AD:DP:GQ:PL	0/1:1,1,0,0,0:2:4:35,0,4,38,7,45,38,7,45,45,38,7,45,45,45	0/0:3,0,0,0,0:3:0:0,0,32,0,32,32,0,32,32,32,0,32,32,32,32	0/0:4,0,0,0,0:4:6:0,6,90,6,90,90,6,90,90,90,6,90,90,90,90	0/0:6,0,0,0,0:6:0:0,0,29,0,29,29,0,29,29,29,0,29,29,29,29	0/0:9,0,0,0,0:9:0:0,0,112,0,112,112,0,112,112,112,0,112,112,112,112	4/4:0,0,0,0,4:4:12:83,89,98,89,98,98,89,98,98,98,12,12,12,12,0	1/2:0,16,7,0,0:24:99:1018,193,110,352,0,272,869,180,343,836,869,180,343,836,836	4/4:0,0,0,0,1:1:3:25,25,25,25,25,25,25,25,25,25,3,3,3,3,0	0/0:4,0,0,0,0:4:0:0,0,77,0,77,77,0,77,77,77,0,77,77,77,77
FNWR01000001.1	17869759	.	A	G	170.08	.	AC=2;AF=0.077;AN=26;DP=127;ExcessHet=0.0877;FS=0.000;InbreedingCoeff=0.8388;MLEAC=2;MLEAF=0.077;MQ=60.00;QD=28.35;SOR=2.303	GT:AD:DP:GQ:PL	0/0:10,0:10:30:0,30,416	0/0:6,0:6:18:0,18,215	0/0:4,0:4:12:0,12,121	0/0:5,0:5:15:0,15,217	0/0:11,0:11:30:0,30,450	1/1:0,6:6:17:194,17,0	0/0:37,0:37:99:0,99,1371	0/0:4,0:4:12:0,12,175	0/0:5,0:5:15:0,15,183
FNWR01000001.1	17934552	.	GT	G	295.43	.	AC=2;AF=0.077;AN=26;BaseQRankSum=-7.780e-01;DP=124;ExcessHet=0.0877;FS=0.000;InbreedingCoeff=0.5992;MLEAC=1;MLEAF=0.038;MQ=60.00;MQRankSum=0.00;QD=24.62;ReadPosRankSum=-7.240e-01;SOR=0.477	GT:AD:DP:GQ:PL	0/0:8,0:8:24:0,24,279	0/0:4,0:4:9:0,9,135	0/0:6,0:6:18:0,18,226	0/0:7,0:7:21:0,21,293	0/0:5,0:5:15:0,15,204	1/1:1,11:12:5:312,5,0	0/0:25,0:25:72:0,72,1080	0/0:10,0:10:27:0,27,405	0/0:1,0:1:3:0,3,43
FNWR01000001.1	17949168	.	C	A	190.38	.	AC=2;AF=0.083;AN=24;DP=102;ExcessHet=0.0955;FS=0.000;InbreedingCoeff=0.5856;MLEAC=2;MLEAF=0.083;MQ=60.00;QD=24.76;SOR=1.981	GT:AD:DP:GQ:PL	0/0:1,0:1:3:0,3,41	0/0:2,0:2:6:0,6,41	0/0:9,0:9:24:0,24,360	0/0:8,0:8:24:0,24,298	0/0:4,0:4:12:0,12,164	1/1:0,5:5:15:212,15,0	0/0:37,0:37:96:0,96,1488	0/0:7,0:7:21:0,21,297	0/0:2,0:2:6:0,6,61
FNWR01000001.1	17976590	.	TA	T,TAAA,TAAAA	1249.90	.	AC=7,3,1;AF=0.350,0.150,0.050;AN=20;BaseQRankSum=1.65;DP=85;ExcessHet=0.0693;FS=3.117;InbreedingCoeff=0.5024;MLEAC=8,3,2;MLEAF=0.400,0.150,0.100;MQ=59.64;MQRankSum=0.00;QD=29.76;ReadPosRankSum=0.524;SOR=0.151	GT:AD:DP:GQ:PGT:PID:PL:PS	0/0:3,0,0,0:3:9:.:.:0,9,88,9,88,88,9,88,88,88	./.:1,0,0,0:1:.:.:.:0,0,0,0,0,0,0,0,0,0	./.:3,0,0,0:3:.:.:.:0,0,0,0,0,0,0,0,0,0	./.:5,0,0,0:5:.:.:.:0,0,0,0,0,0,0,0,0,0	1/1:0,2,0,0:2:6:.:.:49,6,0,49,6,49,49,6,49,49	2/2:0,0,3,0:3:9:.:.:92,92,92,9,9,0,92,92,9,92	1/3:0,5,0,11:16:99:.:.:519,431,447,543,448,595,121,0,171,177	0|1:2,3,0,0:5:75:0|1:17976590_TA_T:120,0,75,126,84,210,126,84,210,210:17976590	0/0:3,0,0,0:3:3:.:.:0,3,45,3,45,45,3,45,45,45
FNWR01000001.1	18077068	.	GT	G,GTTTTT,GTT,GTTT	2552.01	.	AC=8,4,2,1;AF=0.308,0.154,0.077,0.038;AN=26;BaseQRankSum=1.26;DP=101;ExcessHet=3.8535;FS=0.000;InbreedingCoeff=0.1506;MLEAC=9,4,1,1;MLEAF=0.346,0.154,0.038,0.038;MQ=60.00;MQRankSum=0.00;QD=34.03;ReadPosRankSum=0.349;SOR=0.722	GT:AD:DP:GQ:PGT:PID:PL:PS	0/0:6,0,0,0,0:6:0:.:.:0,0,119,0,119,119,0,119,119,119,0,119,119,119,119	0/0:3,0,0,0,0:3:0:.:.:0,0,28,0,28,28,0,28,28,28,0,28,28,28,28	0|1:1,5,0,0,0:6:27:0|1:18077068_GT_G:207,0,27,210,42,252,210,42,252,252,210,42,252,252,252:18077068	0|1:3,9,0,0,0:12:99:0|1:18077068_GT_G:345,0,99,354,126,480,354,126,480,480,354,126,480,480,480:18077068	0|1:2,6,0,0,0:8:66:0|1:18077068_GT_G:246,0,66,252,84,336,252,84,336,336,252,84,336,336,336:18077068	3/3:0,0,0,3,0:3:9:.:.:70,70,70,70,70,70,9,9,9,0,70,70,70,9,70	1/4:0,15,0,0,9:24:99:.:.:824,284,398,851,373,934,851,373,934,934,566,0,588,588,568	2/2:0,0,4,0,0:4:12:.:.:166,166,166,12,12,0,166,166,12,166,166,166,12,166,166	1|1:0,3,0,0,0:3:9:1|1:18077068_GT_G:135,9,0,135,9,135,135,9,135,135,135,9,135,135,135:18077068
FNWR01000001.1	18079101	.	CTT	C,CT,CTTT	818.88	.	AC=2,3,2;AF=0.091,0.136,0.091;AN=22;BaseQRankSum=-8.780e-01;DP=105;ExcessHet=0.0473;FS=2.559;InbreedingCoeff=0.4463;MLEAC=3,4,1;MLEAF=0.136,0.182,0.045;MQ=60.00;MQRankSum=0.00;QD=16.71;ReadPosRankSum=0.569;SOR=0.951	GT:AD:DP:GQ:PL	./.:0,0,0,0:0:.:0,0,0,0,0,0,0,0,0,0	0/0:8,0,0,0:8:21:0,21,315,21,315,315,21,315,315,315	./.:7,0,0,0:7:.:0,0,0,0,0,0,0,0,0,0	1/2:0,2,2,0:4:38:109,43,38,51,0,40,103,44,49,99	0/0:4,0,0,0:4:0:0,0,15,0,15,15,0,15,15,15	3/3:0,0,0,2:2:6:47,47,47,47,47,47,6,6,6,0	0/1:17,15,0,0:34:99:432,0,591,531,616,1282,531,616,1282,1282	0/0:9,0,0,0:9:0:0,0,166,0,166,166,0,166,166,166	0/0:3,0,0,0:3:3:0,3,45,3,45,45,3,45,45,45
FNWR01000001.1	18083059	.	CGG	C	120.93	.	AC=2;AF=0.100;AN=20;DP=84;ExcessHet=0.1472;FS=0.000;InbreedingCoeff=0.3367;MLEAC=2;MLEAF=0.100;MQ=60.00;QD=34.95;SOR=1.179	GT:AD:DP:GQ:PGT:PID:PL:PS	0/0:1,0:1:3:.:.:0,3,37	./.:0,0:0:.:.:.:0,0,0	0/0:5,0:5:0:.:.:0,0,78	./.:3,0:3:.:.:.:0,0,1	0/0:4,0:4:0:.:.:0,0,52	1|1:0,3:3:9:1|1:18083049_C_CAG:135,9,0:18083049	0/0:32,0:32:81:.:.:0,81,1219	0/0:12,0:12:33:.:.:0,33,495	0/0:1,0:1:3:.:.:0,3,12
FNWR01000001.1	18083062	.	AGG	TGG,A	1181.62	.	AC=2,3;AF=0.167,0.250;AN=12;BaseQRankSum=1.88;DP=83;ExcessHet=0.5505;FS=0.000;InbreedingCoeff=0.3616;MLEAC=2,6;MLEAF=0.167,0.500;MQ=59.39;MQRankSum=0.00;QD=33.76;ReadPosRankSum=0.361;SOR=0.481	GT:AD:DP:GQ:PGT:PID:PL:PS	./.:2,0,0:2:.:.:.:0,0,0,0,0,0	./.:1,0,0:1:.:.:.:0,0,0,0,0,0	0/0:3,0,0:3:0:.:.:0,0,13,0,13,13	./.:1,0,0:1:.:.:.:0,0,0,0,0,0	./.:1,0,0:1:.:.:.:0,0,0,0,0,0	1|1:0,3,0:3:9:1|1:18083049_C_CAG:135,9,0,135,9,135:18083049	0/0:34,0,0:34:71:.:.:0,71,1164,71,1164,1164	0|2:7,0,4:11:99:0|1:18083049_C_CAG:121,143,390,0,247,235:18083049	0/0:1,0,0:1:3:.:.:0,3,16,3,16,16
FNWR01000001.1	18083083	.	C	T	74.34	.	AC=2;AF=0.083;AN=24;DP=115;ExcessHet=0.1047;FS=0.000;InbreedingCoeff=0.4209;MLEAC=1;MLEAF=0.042;MQ=60.00;QD=32.23;SOR=0.693	GT:AD:DP:GQ:PGT:PID:PL:PS	0/0:3,0:3:9:.:.:0,9,95	0/0:2,0:2:6:.:.:0,6,54	0/0:7,0:7:18:.:.:0,18,270	./.:5,0:5:.:.:.:0,0,0	0/0:9,0:9:21:.:.:0,21,315	1|1:0,2:2:6:1|1:18083049_C_CAG:90,6,0:18083049	0/0:42,0:42:99:.:.:0,110,1534	0/0:14,0:14:33:.:.:0,33,495	0/0:2,0:2:6:.:.:0,6,51
FNWR01000001.1	18086682	.	G	C	103.80	.	AC=2;AF=0.125;AN=16;BaseQRankSum=-1.150e+00;DP=92;ExcessHet=0.1472;FS=0.000;InbreedingCoeff=0.4399;MLEAC=2;MLEAF=0.125;MQ=60.00;MQRankSum=0.00;QD=25.95;ReadPosRankSum=0.319;SOR=1.179	GT:AD:DP:GQ:PGT:PID:PL:PS	./.:6,0:6:.:.:.:0,0,0	0/0:5,0:5:15:.:.:0,15,164	./.:4,0:4:.:.:.:0,0,0	./.:9,0:9:.:.:.:0,0,0	0/0:5,0:5:15:.:.:0,15,165	1/1:1,3:4:3:.:.:114,3,0	0/0:42,0:42:99:.:.:0,114,1548	./.:7,0:7:.:.:.:0,0,0	./.:2,0:2:.:.:.:0,0,1
FNWR01000001.1	18094500	.	TTTTTTTTTTTTTTTAC	T,*	123.90	.	AC=2,8;AF=0.167,0.667;AN=12;DP=91;ExcessHet=0.2020;FS=0.000;InbreedingCoeff=0.5384;MLEAC=2,13;MLEAF=0.167,1.00;MQ=60.00;QD=3.02;SOR=0.765	GT:AD:DP:GQ:PL	./.:2,0,0:2:.:0,0,0,0,0,0	./.:2,0,0:2:.:0,0,0,0,0,0	./.:5,0,0:5:.:0,0,0,0,0,0	./.:5,0,0:5:.:0,0,0,0,0,0	2/2:0,0,4:4:10:134,134,134,10,10,0	1/1:0,3,0:3:10:136,10,0,136,10,136	2/2:0,0,20:34:77:1126,896,821,77,84,0	./.:2,0,0:2:.:0,0,0,0,0,0	./.:3,0,0:3:.:0,0,0,0,0,0
FNWR01000001.1	18097022	.	GTTTTTT	GT,G	2300.72	.	AC=3,7;AF=0.136,0.318;AN=22;BaseQRankSum=0.00;DP=107;ExcessHet=0.0973;FS=0.000;InbreedingCoeff=0.5547;MLEAC=3,8;MLEAF=0.136,0.364;MQ=60.00;MQRankSum=0.00;QD=28.53;ReadPosRankSum=0.385;SOR=0.892	GT:AD:DP:GQ:PGT:PID:PL:PS	./.:0,0,0:0:.:.:.:0,0,0,0,0,0	2|2:0,0,5:5:15:1|1:18097022_GTTTTTT_G:225,225,225,15,15,0:18097022	0|2:3,0,3:6:99:0|1:18097022_GTTTTTT_G:106,115,241,0,126,117:18097022	2|2:0,0,9:9:27:1|1:18097022_GTTTTTT_G:405,405,405,27,27,0:18097022	0/0:6,0,0:6:18:.:.:0,18,232,18,232,232	1|1:0,7,0:7:21:1|1:18097022_GTTTTT_G:315,21,0,315,21,315:18097022	2/2:0,0,27:27:81:.:.:1215,1215,1215,81,81,0	0/0:5,0,0:5:15:.:.:0,15,174,15,174,174	./.:0,0,0:0:.:.:.:0,0,0,0,0,0
FNWR01000001.1	18097030	.	T	TAAA,A,TAAAA,TTA,TAA	2549.52	.	AC=3,3,3,2,3;AF=0.136,0.136,0.136,0.091,0.136;AN=22;BaseQRankSum=0.319;DP=100;ExcessHet=0.1320;FS=2.269;InbreedingCoeff=0.5505;MLEAC=3,3,4,1,3;MLEAF=0.136,0.136,0.182,0.045,0.136;MQ=60.00;MQRankSum=0.00;QD=31.98;ReadPosRankSum=-6.740e-01;SOR=0.615	GT:AD:DP:GQ:PGT:PID:PL:PS	./.:0,0,0,0,0,0:0:.:.:.:0,0,0,0,0,0,0,0,0,0,0,0,0,0,0,0,0,0,0,0,0	1|1:0,5,0,0,0,0:5:18:1|1:18097022_GTTTTTT_G:270,18,0,270,18,270,270,18,270,270,270,18,270,270,270,270,18,270,270,270,270:18097022	0|1:2,3,0,0,0,0:5:72:0|1:18097022_GTTTTTT_G:151,0,72,157,84,241,157,84,241,241,157,84,241,241,241,157,84,241,241,241,241:18097022	3|3:0,0,0,9,0,0:9:27:1|1:18097022_GTTTTTT_G:405,405,405,405,405,405,27,27,27,0,405,405,405,27,405,405,405,405,27,405,405:18097022	0/0:5,0,0,0,0,0:5:15:.:.:0,15,191,15,191,191,15,191,191,191,15,191,191,191,191,15,191,191,191,191,191	2|2:0,0,7,0,0,0:7:21:1|1:18097022_GTTTTT_G:315,315,315,21,21,0,315,315,21,315,315,315,21,315,315,315,315,21,315,315,315:18097022	3/5:0,0,0,17,0,8:25:99:.:.:1182,1056,1002,1056,1002,1002,290,283,283,210,1056,1002,1002,283,1002,612,599,599,0,599,534	0/0:4,0,0,0,0,0:4:12:.:.:0,12,173,12,173,173,12,173,173,173,12,173,173,173,173,12,173,173,173,173,173	./.:0,0,0,0,0,0:0:.:.:.:0,0,0,0,0,0,0,0,0,0,0,0,0,0,0,0,0,0,0,0,0
FNWR01000001.1	18106727	.	A	G	975.98	.	AC=3;AF=0.125;AN=24;BaseQRankSum=-2.950e-01;DP=135;ExcessHet=0.3572;FS=7.071;InbreedingCoeff=0.3199;MLEAC=4;MLEAF=0.167;MQ=56.93;MQRankSum=1.14;QD=23.80;ReadPosRankSum=-1.310e+00;SOR=0.303	GT:AD:DP:GQ:PL	0/0:5,0:5:0:0,0,51	0/0:4,0:4:12:0,12,132	0/0:4,0:4:12:0,12,111	0/0:12,0:12:36:0,36,449	0/0:6,0:6:15:0,15,225	1/1:0,11:11:33:475,33,0	0/0:45,0:45:99:0,102,1597	0/0:9,0:9:24:0,24,360	0/0:2,0:2:6:0,6,66
FNWR01000001.1	18106909	.	G	T	783.93	.	AC=3;AF=0.115;AN=26;BaseQRankSum=-1.335e+00;DP=130;ExcessHet=0.2929;FS=5.501;InbreedingCoeff=0.3661;MLEAC=3;MLEAF=0.115;MQ=60.00;MQRankSum=0.00;QD=23.06;ReadPosRankSum=0.875;SOR=0.819	GT:AD:DP:GQ:PL	0/0:6,0:6:0:0,0,131	0/0:2,0:2:6:0,6,49	0/0:5,0:5:15:0,15,139	0/0:6,0:6:18:0,18,258	0/0:7,0:7:15:0,15,225	1/1:0,8:8:24:306,24,0	0/0:40,0:40:99:0,99,1471	0/0:10,0:10:24:0,24,360	0/0:9,0:9:24:0,24,360
FNWR01000001.1	18111780	.	CTT	C,CT	793.94	.	AC=3,4;AF=0.188,0.250;AN=16;BaseQRankSum=0.913;DP=101;ExcessHet=0.1809;FS=1.213;InbreedingCoeff=0.4259;MLEAC=5,5;MLEAF=0.313,0.313;MQ=59.87;MQRankSum=-1.143e+00;QD=16.54;ReadPosRankSum=-5.600e-02;SOR=0.438	GT:AD:DP:GQ:PL	./.:3,0,0:3:.:0,0,0,0,0,0	./.:2,0,0:2:.:0,0,0,0,0,0	./.:0,0,0:0:.:0,0,0,0,0,0	./.:5,0,0:5:.:0,0,0,0,0,0	0/0:16,0,0:16:6:0,6,530,6,530,530	1/1:0,10,0:10:30:343,30,0,343,30,343	0/2:15,0,10:25:99:155,200,485,0,285,255	0/0:6,0,0:6:15:0,15,225,15,225,225	./.:4,0,0:4:.:0,0,0,0,0,0
FNWR01000001.1	18112175	.	G	C	1065.36	.	AC=3;AF=0.115;AN=26;BaseQRankSum=1.02;DP=139;ExcessHet=0.3218;FS=5.194;InbreedingCoeff=0.3166;MLEAC=3;MLEAF=0.115;MQ=60.00;MQRankSum=0.00;QD=25.98;ReadPosRankSum=-7.020e-01;SOR=1.561	GT:AD:DP:GQ:PL	0/0:3,0:3:0:0,0,67	0/0:6,0:6:18:0,18,253	0/0:11,0:11:33:0,33,301	0/0:10,0:10:30:0,30,426	0/0:4,0:4:9:0,9,135	1/1:0,12:12:36:510,36,0	0/0:43,0:43:99:0,106,1800	0/0:7,0:7:18:0,18,270	0/0:6,0:6:15:0,15,225
FNWR01000001.1	18114732	.	A	C	899.91	.	AC=3;AF=0.115;AN=26;BaseQRankSum=0.00;DP=144;ExcessHet=0.2929;FS=0.000;InbreedingCoeff=0.4436;MLEAC=3;MLEAF=0.115;MQ=60.00;MQRankSum=0.00;QD=25.00;ReadPosRankSum=2.39;SOR=0.582	GT:AD:DP:GQ:PL	0/0:4,0:4:0:0,0,83	0/0:8,0:8:21:0,21,315	0/0:8,0:8:24:0,24,229	0/0:7,0:7:18:0,18,270	0/0:6,0:6:15:0,15,225	1/1:0,8:8:24:342,24,0	0/0:41,0:41:99:0,105,1665	0/0:13,0:13:33:0,33,495	0/0:9,0:9:27:0,27,361
FNWR01000001.1	18226801	.	A	T	266.40	.	AC=2;AF=0.083;AN=24;DP=124;ExcessHet=0.1047;FS=0.000;InbreedingCoeff=0.5959;MLEAC=2;MLEAF=0.083;MQ=60.00;QD=26.72;SOR=2.584	GT:AD:DP:GQ:PL	./.:0,0:0:.:0,0,0	0/0:6,0:6:18:0,18,269	0/0:7,0:7:21:0,21,261	0/0:5,0:5:0:0,0,152	0/0:10,0:10:30:0,30,436	1/1:0,7:7:21:288,21,0	0/0:34,0:34:90:0,90,1350	0/0:14,0:14:36:0,36,540	0/0:3,0:3:9:0,9,131
FNWR01000001.1	18227719	.	ACAATCT	A,AGATTATCAATCT	3558.54	.	AC=8,2;AF=0.667,0.167;AN=12;DP=106;ExcessHet=0.2020;FS=0.000;InbreedingCoeff=0.5647;MLEAC=14,2;MLEAF=1.00,0.167;MQ=59.68;QD=23.45;SOR=0.941	GT:AD:DP:GQ:PGT:PID:PL:PS	1|1:0,6,0:6:16:1|1:18227719_ACAATCT_A:228,16,0,228,16,228:18227719	./.:0,0,0:0:.:.:.:0,0,0,0,0,0	./.:0,0,0:0:.:.:.:0,0,0,0,0,0	./.:3,0,0:3:.:.:.:0,0,0,0,0,0	1|1:0,7,0:7:17:1|1:18227719_ACAATCT_A:225,17,0,225,17,225:18227719	2|2:0,0,2:2:6:1|1:18227719_A_AGATTAT:90,90,90,6,6,0:18227719	1|1:0,51,0:51:99:1|1:18227719_ACAATCT_A:1820,134,0,1820,134,1820:18227719	0/0:5,0,0:5:6:.:.:0,6,90,6,90,90	./.:0,0,0:0:.:.:.:0,0,0,0,0,0
FNWR01000001.1	18227720	.	C	A,*	79.68	.	AC=2,8;AF=0.200,0.800;AN=10;DP=106;ExcessHet=3.0103;FS=0.000;InbreedingCoeff=0.5185;MLEAC=2,15;MLEAF=0.200,1.00;MQ=60.00;QD=0.82;SOR=0.941	GT:AD:DP:GQ:PGT:PID:PL:PS	2|2:0,0,6:6:16:1|1:18227719_ACAATCT_A:228,228,228,16,16,0:18227719	./.:0,0,0:0:.:.:.:0,0,0,0,0,0	./.:0,0,0:0:.:.:.:0,0,0,0,0,0	./.:3,0,0:3:.:.:.:0,0,0,0,0,0	2|2:0,0,7:7:17:1|1:18227719_ACAATCT_A:225,225,225,17,17,0:18227719	1|1:0,2,0:2:6:1|1:18227719_A_AGATTAT:90,6,0,90,6,90:18227719	2|2:0,0,51:51:99:1|1:18227719_ACAATCT_A:1820,1820,1820,134,134,0:18227719	./.:5,0,0:5:.:.:.:0,0,0,0,0,0	./.:0,0,0:0:.:.:.:0,0,0,0,0,0
FNWR01000001.1	18238050	.	T	TACAC,TAC,TACACAC,TACACACACAC,TACACACAC	3025.52	.	AC=5,2,5,2,1;AF=0.208,0.083,0.208,0.083,0.042;AN=24;BaseQRankSum=0.524;DP=121;ExcessHet=0.4012;FS=3.245;InbreedingCoeff=0.4926;MLEAC=6,2,6,2,1;MLEAF=0.250,0.083,0.250,0.083,0.042;MQ=60.00;MQRankSum=0.00;QD=32.32;ReadPosRankSum=0.524;SOR=0.436	GT:AD:DP:GQ:PL	0/0:4,0,0,0,0,0:4:0:0,0,70,0,70,70,0,70,70,70,0,70,70,70,70,0,70,70,70,70,70	./.:4,0,0,0,0,0:4:.:0,0,0,0,0,0,0,0,0,0,0,0,0,0,0,0,0,0,0,0,0	0/0:6,0,0,0,0,0:6:0:0,0,44,0,44,44,0,44,44,44,0,44,44,44,44,0,44,44,44,44,44	1/1:0,6,0,0,0,0:6:20:258,20,0,259,26,280,259,26,280,280,259,26,280,280,280,259,26,280,280,280,280	1/3:0,2,0,2,0,0:4:51:167,62,51,150,61,141,63,0,62,52,150,61,141,62,141,150,61,141,62,141,141	4/4:0,0,0,0,3,0:3:12:180,180,180,180,180,180,180,180,180,180,12,12,12,12,0,180,180,180,180,12,180	2/3:0,0,18,12,0,0:30:99:1044,1081,1152,503,504,449,590,685,0,720,1081,1152,504,685,1152,1081,1152,504,685,1152,1152	0/0:5,0,0,0,0,0:5:0:0,0,143,0,143,143,0,143,143,143,0,143,143,143,143,0,143,143,143,143,143	0/0:5,0,0,0,0,0:5:12:0,12,180,12,180,180,12,180,180,180,12,180,180,180,180,12,180,180,180,180,180
FNWR01000001.1	18258079	.	A	G,AG	617.60	.	AC=2,2;AF=0.083,0.083;AN=24;BaseQRankSum=-1.440e+00;DP=84;ExcessHet=0.6070;FS=6.994;InbreedingCoeff=0.2902;MLEAC=2,1;MLEAF=0.083,0.042;MQ=57.37;MQRankSum=0.00;QD=22.06;ReadPosRankSum=1.96;SOR=2.428	GT:AD:DP:GQ:PL	0/0:2,0,0:2:6:0,6,49,6,49,49	./.:0,0,0:0:.:0,0,0,0,0,0	0/0:3,0,0:3:9:0,9,86,9,86,86	0/0:3,0,0:3:9:0,9,95,9,95,95	0/0:7,0,0:7:18:0,18,270,18,270,270	2/2:1,0,5:6:1:201,194,216,1,15,0	0/0:20,0,0:20:60:0,60,791,60,791,791	0/1:3,3,0:6:94:166,0,94,148,111,263	0/0:6,0,0:6:18:0,18,224,18,224,224
FNWR01000001.1	18369634	.	G	GTT,GT	1322.05	.	AC=7,2;AF=0.389,0.111;AN=18;BaseQRankSum=0.055;DP=94;ExcessHet=0.2340;FS=1.305;InbreedingCoeff=0.4266;MLEAC=9,3;MLEAF=0.500,0.167;MQ=59.67;MQRankSum=0.00;QD=24.48;ReadPosRankSum=-1.780e+00;SOR=0.456	GT:AD:DP:GQ:PL	0/0:1,0,0:1:3:0,3,11,3,11,11	./.:3,0,0:3:.:0,0,0,0,0,0	1/1:0,2,0:2:6:65,6,0,65,6,65	0/0:6,0,0:6:0:0,0,136,0,136,136	./.:4,0,0:4:.:0,0,0,0,0,0	2/2:0,0,6:6:18:147,147,147,18,18,0	1/1:0,24,0:25:75:827,75,0,878,95,1049	0/0:6,0,0:6:15:0,15,225,15,225,225	1/1:0,3,0:3:12:117,12,0,117,12,117
FNWR01000001.1	18392709	.	T	*,A	135.63	.	AC=3,2;AF=0.250,0.167;AN=12;BaseQRankSum=1.07;DP=52;ExcessHet=0.3421;FS=9.792;InbreedingCoeff=0.3620;MLEAC=5,3;MLEAF=0.417,0.250;MQ=57.62;MQRankSum=0.00;QD=10.43;ReadPosRankSum=0.00;SOR=0.392	GT:AD:DP:GQ:PL	./.:0,0,0:0:.:0,0,0,0,0,0	./.:0,0,0:0:.:0,0,0,0,0,0	0/0:2,0,0:2:6:0,6,49,6,49,49	./.:1,0,0:1:.:0,0,0,0,0,0	./.:0,0,0:0:.:0,0,0,0,0,0	2/2:0,0,3:3:12:180,141,180,12,12,0	0/0:16,0,0:16:0:0,0,503,0,503,503	./.:5,0,0:5:.:0,0,0,0,0,0	./.:0,0,0:0:.:0,0,0,0,0,0
FNWR01000001.1	18392711	.	T	*,A	135.55	.	AC=3,2;AF=0.214,0.143;AN=14;BaseQRankSum=0.812;DP=54;ExcessHet=0.3421;FS=13.570;InbreedingCoeff=0.3214;MLEAC=5,3;MLEAF=0.357,0.214;MQ=57.49;MQRankSum=0.00;QD=9.04;ReadPosRankSum=0.732;SOR=0.379	GT:AD:DP:GQ:PL	./.:0,0,0:0:.:0,0,0,0,0,0	0/0:2,0,0:2:6:0,6,75,6,75,75	0/0:2,0,0:2:6:0,6,49,6,49,49	./.:1,0,0:1:.:0,0,0,0,0,0	./.:0,0,0:0:.:0,0,0,0,0,0	2/2:0,0,3:3:12:180,141,180,12,12,0	0/0:16,0,0:16:0:0,0,491,0,491,491	./.:5,0,0:5:.:0,0,0,0,0,0	./.:0,0,0:0:.:0,0,0,0,0,0
FNWR01000001.1	18400536	.	T	TAC,TACACACACACATAA	1077.10	.	AC=3,2;AF=0.115,0.077;AN=26;BaseQRankSum=1.03;DP=160;ExcessHet=0.0680;FS=2.200;InbreedingCoeff=0.5142;MLEAC=3,2;MLEAF=0.115,0.077;MQ=60.00;MQRankSum=0.00;QD=30.77;ReadPosRankSum=-1.292e+00;SOR=0.537	GT:AD:DP:GQ:PL	0/0:13,0,0:13:36:0,36,540,36,540,540	0/0:9,0,0:9:24:0,24,360,24,360,360	0/0:12,0,0:12:33:0,33,495,33,495,495	0/0:15,0,0:15:12:0,12,451,12,451,451	0/0:6,0,0:6:0:0,0,109,0,109,109	1/1:0,3,0:3:9:99,9,0,99,9,99	0/0:44,0,0:44:0:0,0,1394,0,1394,1394	0/2:3,0,5:8:99:201,210,336,0,126,111	0/0:9,0,0:9:15:0,15,225,15,225,225
FNWR01000001.1	18439498	.	CAA	CA,CAAA,C	710.66	.	AC=3,1,2;AF=0.115,0.038,0.077;AN=26;BaseQRankSum=0.949;DP=102;ExcessHet=0.2470;FS=2.197;InbreedingCoeff=0.2083;MLEAC=4,1,2;MLEAF=0.154,0.038,0.077;MQ=59.55;MQRankSum=0.00;QD=12.25;ReadPosRankSum=0.570;SOR=1.049	GT:AD:DP:GQ:PL	0/0:7,0,0,0:7:0:0,0,123,0,123,123,0,123,123,123	0/0:7,0,0,0:7:10:0,10,243,10,243,243,10,243,243,243	0/0:2,0,0,0:2:3:0,3,45,3,45,45,3,45,45,45	0/0:1,0,0,0:1:3:0,3,30,3,30,30,3,30,30,30	0/0:4,0,0,0:4:0:0,0,69,0,69,69,0,69,69,69	1/1:0,7,0,0:7:21:181,21,0,181,21,181,181,21,181,181	0/2:16,0,16,0:34:99:321,381,940,0,397,312,381,940,397,940	0/0:8,0,0,0:8:24:0,24,319,24,319,319,24,319,319,319	0/0:2,0,0,0:2:3:0,3,45,3,45,45,3,45,45,45
FNWR01000001.1	18446622	.	GCGGAGCA	GCGGAGCACGGAGCACGGAGCA,GCGGAGCACGGAGCA,G	742.47	.	AC=1,5,3;AF=0.038,0.192,0.115;AN=26;BaseQRankSum=0.598;DP=106;ExcessHet=0.2139;FS=0.000;InbreedingCoeff=0.3984;MLEAC=1,4,3;MLEAF=0.038,0.154,0.115;MQ=60.00;MQRankSum=0.00;QD=25.34;ReadPosRankSum=0.524;SOR=0.527	GT:AD:DP:GQ:PL	2/2:0,0,5,0:5:15:217,217,218,15,15,0,217,218,15,218	0/2:1,0,1,0:2:26:81,84,116,0,32,26,84,116,32,116	0/0:1,0,0,0:1:3:0,3,39,3,39,39,3,39,39,39	0/0:3,0,0,0:3:6:0,6,90,6,90,90,6,90,90,90	0/0:7,0,0,0:7:21:0,21,291,21,291,291,21,291,291,291	3/3:0,0,0,4:4:12:177,177,177,177,177,177,12,12,12,0	0/0:39,0,0,0:39:99:0,99,1501,99,1501,1501,99,1501,1501,1501	0/0:10,0,0,0:10:30:0,30,401,30,401,401,30,401,401,401	2/2:0,0,1,0:1:6:90,90,90,6,6,0,90,90,6,90
FNWR01000001.1	18447578	.	A	AAAAAG,AAAAAAG	314.48	.	AC=2,2;AF=0.077,0.077;AN=26;DP=107;ExcessHet=0.0135;FS=0.000;InbreedingCoeff=0.6582;MLEAC=2,1;MLEAF=0.077,0.038;MQ=60.00;QD=33.09;SOR=1.609	GT:AD:DP:GQ:PGT:PID:PL:PS	0/0:2,0,0:2:6:.:.:0,6,75,6,75,75	0/0:4,0,0:4:9:.:.:0,9,135,9,135,135	0/0:4,0,0:4:0:.:.:0,0,45,0,45,45	0/0:2,0,0:2:6:.:.:0,6,73,6,73,73	0/0:10,0,0:10:21:.:.:0,21,315,21,315,315	2|2:0,0,2:2:6:1|1:18447578_A_AAAAAAG:90,90,90,6,6,0:18447578	0/0:35,0,0:35:99:.:.:0,102,1360,102,1360,1360	0/0:9,0,0:9:24:.:.:0,24,360,24,360,360	0/0:3,0,0:3:3:.:.:0,3,45,3,45,45
FNWR01000001.1	18461326	.	TACACACACACACACACACAC	TACACACACACACACACACACACACAC,TACACACACACACACACACACAC,T,TACACACACACACACACAC,TACACACACACACACACACACACAC,TACACACACACACACAC	2763.24	.	AC=6,2,1,2,3,1;AF=0.231,0.077,0.038,0.077,0.115,0.038;AN=26;BaseQRankSum=0.107;DP=141;ExcessHet=1.0464;FS=2.060;InbreedingCoeff=0.1550;MLEAC=5,1,1,2,3,1;MLEAF=0.192,0.038,0.038,0.077,0.115,0.038;MQ=60.00;MQRankSum=0.00;QD=29.40;ReadPosRankSum=0.524;SOR=0.485	GT:AD:DP:GQ:PL	0/0:3,0,0,0,0,0,0:3:6:0,6,90,6,90,90,6,90,90,90,6,90,90,90,90,6,90,90,90,90,90,6,90,90,90,90,90,90	4/5:0,0,0,0,3,2,0:5:84:171,180,205,180,205,205,180,205,205,205,84,100,100,100,103,96,114,114,114,0,117,180,205,205,205,100,114,205	0/5:7,0,0,0,0,4,0:11:99:147,168,501,168,501,501,168,501,501,501,168,501,501,501,501,0,333,333,333,333,321,168,501,501,501,501,333,501	0/1:2,7,0,0,0,0,0:9:32:358,0,32,364,60,423,364,60,423,423,364,60,423,423,423,364,60,423,423,423,423,364,60,423,423,423,423,423	1/1:0,4,0,0,0,0,0:4:14:224,14,0,224,15,225,224,15,225,225,224,15,225,225,225,224,15,225,225,225,225,224,15,225,225,225,225,225	2/2:0,0,3,0,0,0,0:3:9:95,95,95,9,9,0,95,95,9,95,95,95,9,95,95,95,95,9,95,95,95,95,95,9,95,95,95,95	1/4:0,18,0,0,18,0,0:36:99:1268,589,697,1315,687,1418,1315,687,1418,1418,735,0,777,777,755,1315,687,1418,1418,777,1418,1315,687,1418,1418,777,1418,1418	0/0:4,0,0,0,0,0,0:4:12:0,12,175,12,175,175,12,175,175,175,12,175,175,175,175,12,175,175,175,175,175,12,175,175,175,175,175,175	0/0:7,0,0,0,0,0,0:7:12:0,12,180,12,180,180,12,180,180,180,12,180,180,180,180,12,180,180,180,180,180,12,180,180,180,180,180,180
FNWR01000001.1	18464890	.	ATC	ATCTC,A	180.32	.	AC=2,1;AF=0.077,0.038;AN=26;BaseQRankSum=-1.282e+00;DP=130;ExcessHet=0.2929;FS=0.000;InbreedingCoeff=0.3528;MLEAC=1,1;MLEAF=0.038,0.038;MQ=60.00;MQRankSum=0.00;QD=22.54;ReadPosRankSum=-1.645e+00;SOR=0.693	GT:AD:DP:GQ:PL	0/0:6,0,0:6:15:0,15,225,15,225,225	0/0:4,0,0:4:12:0,12,164,12,164,164	0/0:7,0,0:7:21:0,21,192,21,192,192	0/0:13,0,0:13:39:0,39,434,39,434,434	0/0:7,0,0:7:21:0,21,290,21,290,290	1/1:0,3,0:3:9:110,9,0,110,9,111	0/0:47,0,0:47:99:0,99,1638,99,1638,1638	0/0:5,0,0:5:0:0,0,140,0,140,140	0/0:1,0,0:1:3:0,3,30,3,30,30
FNWR01000001.1	18480003	.	A	T	276.80	.	AC=2;AF=0.077;AN=26;BaseQRankSum=1.53;DP=132;ExcessHet=0.0877;FS=0.000;InbreedingCoeff=0.8645;MLEAC=1;MLEAF=0.038;MQ=60.00;MQRankSum=0.00;QD=34.60;ReadPosRankSum=-4.890e-01;SOR=0.693	GT:AD:DP:GQ:PL	0/0:3,0:3:9:0,9,93	0/0:6,0:6:18:0,18,260	0/0:8,0:8:21:0,21,315	0/0:7,0:7:21:0,21,307	0/0:7,0:7:21:0,21,299	1/1:1,7:8:14:300,14,0	0/0:36,0:36:99:0,101,1530	0/0:6,0:6:18:0,18,265	0/0:13,0:13:39:0,39,529
FNWR01000001.1	18485230	.	TA	TAA,TAAA,T	509.95	.	AC=3,2,2;AF=0.115,0.077,0.077;AN=26;BaseQRankSum=1.36;DP=105;ExcessHet=0.0189;FS=1.171;InbreedingCoeff=0.5411;MLEAC=3,1,1;MLEAF=0.115,0.038,0.038;MQ=59.10;MQRankSum=0.00;QD=11.33;ReadPosRankSum=0.431;SOR=0.446	GT:AD:DP:GQ:PL	0/0:4,0,0,0:4:12:0,12,143,12,143,143,12,143,143,143	0/0:3,0,0,0:3:9:0,9,129,9,129,129,9,129,129,129	0/0:1,0,0,0:1:3:0,3,32,3,32,32,3,32,32,32	2/2:1,0,2,0:3:5:47,48,49,5,6,0,48,49,6,49	1/1:0,3,0,0:3:12:99,12,0,99,12,99,99,12,99,99	3/3:0,0,0,3:3:9:78,78,78,78,78,78,9,9,9,0	0/1:18,18,0,0:36:99:339,0,350,393,404,797,393,404,797,797	0/0:10,0,0,0:10:12:0,12,266,12,266,266,12,266,266,266	0/0:3,0,0,0:3:3:0,3,45,3,45,45,3,45,45,45
FNWR01000001.1	18494029	.	CAAAAAA	C,CAAAAAAA,CAAAAAAAA	458.76	.	AC=2,3,1;AF=0.077,0.115,0.038;AN=26;DP=96;ExcessHet=0.0152;FS=0.000;InbreedingCoeff=0.4608;MLEAC=2,3,2;MLEAF=0.077,0.115,0.077;MQ=60.00;QD=28.67;SOR=1.371	GT:AD:DP:GQ:PL	0/0:6,0,0,0:6:9:0,9,135,9,135,135,9,135,135,135	0/0:5,0,0,0:5:6:0,6,90,6,90,90,6,90,90,90	0/0:6,0,0,0:6:12:0,12,180,12,180,180,12,180,180,180	0/0:11,0,0,0:11:0:0,0,106,0,106,106,0,106,106,106	0/0:6,0,0,0:6:0:0,0,96,0,96,96,0,96,96,96	1/1:0,4,0,0:4:12:171,12,0,171,12,171,171,12,171,171	2/3:0,0,3,9:12:30:306,279,263,187,180,155,55,56,0,30	0/0:6,0,0,0:6:6:0,6,90,6,90,90,6,90,90,90	0/0:11,0,0,0:11:0:0,0,126,0,126,126,0,126,126,126
FNWR01000001.1	18553008	.	G	A	649	.	AC=3;AF=0.115;AN=26;BaseQRankSum=-1.150e+00;DP=149;ExcessHet=0.2687;FS=0.000;InbreedingCoeff=0.4437;MLEAC=3;MLEAF=0.115;MQ=60.00;MQRankSum=0.00;QD=28.08;ReadPosRankSum=1.15;SOR=0.693	GT:AD:DP:GQ:PL	0/0:9,0:9:27:0,27,378	0/0:6,0:6:12:0,12,180	0/0:8,0:8:0:0,0,167	0/0:7,0:7:18:0,18,270	0/0:8,0:8:24:0,24,319	1/1:0,13:13:39:568,39,0	0/0:41,0:41:99:0,99,1651	0/0:12,0:12:18:0,18,467	0/0:3,0:3:6:0,6,90
FNWR01000001.1	18606296	.	C	CAG	59.28	.	AC=2;AF=0.083;AN=24;DP=99;ExcessHet=0.0955;FS=0.000;InbreedingCoeff=0.5807;MLEAC=1;MLEAF=0.042;MQ=47.61;QD=29.64;SOR=2.303	GT:AD:DP:GQ:PL	0/0:5,0:5:12:0,12,180	0/0:1,0:1:3:0,3,39	0/0:7,0:7:21:0,21,227	0/0:4,0:4:12:0,12,106	0/0:4,0:4:12:0,12,159	1/1:0,2:2:6:76,6,0	0/0:33,0:33:83:0,83,1213	0/0:10,0:10:30:0,30,393	0/0:3,0:3:9:0,9,105
FNWR01000001.1	18966850	.	A	AG	262.67	.	AC=3;AF=0.150;AN=20;BaseQRankSum=0.078;DP=101;ExcessHet=0.4012;FS=0.000;InbreedingCoeff=0.3960;MLEAC=4;MLEAF=0.200;MQ=60.00;MQRankSum=0.00;QD=10.10;ReadPosRankSum=1.44;SOR=0.976	GT:AD:DP:GQ:PL	0/0:4,0:4:12:0,12,116	0/0:3,0:3:9:0,9,103	./.:0,0:0:.:0,0,0	0/0:2,0:2:0:0,0,20	0/0:2,0:2:6:0,6,59	1/1:0,6:6:18:174,18,0	0/0:46,0:46:44:0,44,1194	0/0:4,0:4:9:0,9,135	0/0:4,0:4:12:0,12,147
FNWR01000001.1	19013073	.	T	A,TCA	542.97	.	AC=3,2;AF=0.125,0.083;AN=24;BaseQRankSum=-2.740e-01;DP=118;ExcessHet=1.0646;FS=2.415;InbreedingCoeff=0.1902;MLEAC=3,1;MLEAF=0.125,0.042;MQ=60.00;MQRankSum=0.00;QD=14.29;ReadPosRankSum=0.967;SOR=0.682	GT:AD:DP:GQ:PL	0/0:8,0,0:8:15:0,15,225,15,225,225	0/1:1,3,0:4:33:90,0,53,88,33,118	0/0:9,0,0:9:24:0,24,360,24,360,360	0/0:8,0,0:8:24:0,24,313,24,313,313	0/0:2,0,0:2:3:0,3,45,3,45,45	2/2:0,0,2:2:6:49,49,49,6,6,0	0/1:17,15,0:32:99:389,0,786,440,820,1428	0/0:4,0,0:4:9:0,9,135,9,135,135	0/0:7,0,0:7:21:0,21,283,21,283,283
FNWR01000001.1	19051660	.	T	C	591.28	.	AC=4;AF=0.167;AN=24;BaseQRankSum=-1.460e-01;DP=118;ExcessHet=0.6695;FS=0.000;InbreedingCoeff=0.2665;MLEAC=4;MLEAF=0.167;MQ=60.00;MQRankSum=0.00;QD=20.39;ReadPosRankSum=-2.660e-01;SOR=0.804	GT:AD:DP:GQ:PL	0/0:10,0:10:30:0,30,272	0/0:2,0:2:6:0,6,55	0/0:13,0:13:36:0,36,540	0/0:11,0:11:30:0,30,450	0/0:7,0:7:21:0,21,284	1/1:0,6:6:18:263,18,0	0/0:35,0:35:99:0,99,1434	0/0:8,0:8:21:0,21,315	0/0:2,0:2:0:0,0,30
FNWR01000001.1	19101245	.	T	TGG,TG	801.34	.	AC=3,3;AF=0.136,0.136;AN=22;BaseQRankSum=0.143;DP=107;ExcessHet=0.3904;FS=0.000;InbreedingCoeff=0.3056;MLEAC=3,3;MLEAF=0.136,0.136;MQ=60.00;MQRankSum=0.00;QD=13.58;ReadPosRankSum=0.274;SOR=0.830	GT:AD:DP:GQ:PL	0/0:4,0,0:4:12:0,12,97,12,97,97	./.:1,0,0:1:.:0,0,0,0,0,0	0/0:8,0,0:8:24:0,24,242,24,242,242	1/1:0,1,0:1:3:28,3,0,28,3,28	0/0:6,0,0:6:0:0,0,114,0,114,114	2/2:0,0,2:2:6:38,38,38,6,6,0	0/1:25,20,0:45:99:603,0,816,679,876,1554	0/0:10,0,0:10:12:0,12,377,12,377,377	0/0:2,0,0:2:6:0,6,78,6,78,78
FNWR01000001.1	19144374	.	G	GT	135.18	.	AC=2;AF=0.077;AN=26;DP=54;ExcessHet=0.0877;FS=0.000;InbreedingCoeff=0.4485;MLEAC=1;MLEAF=0.038;MQ=60.00;QD=33.80;SOR=1.609	GT:AD:DP:GQ:PL	0/0:2,0:2:3:0,3,45	0/0:2,0:2:6:0,6,69	0/0:3,0:3:9:0,9,67	0/0:4,0:4:12:0,12,113	0/0:3,0:3:9:0,9,86	1/1:0,4:4:12:156,12,0	0/0:5,0:5:12:0,12,180	0/0:7,0:7:18:0,18,270	0/0:2,0:2:6:0,6,62
FNWR01000001.1	19189948	.	T	C	157.72	.	AC=2;AF=0.077;AN=26;BaseQRankSum=-8.420e-01;DP=82;ExcessHet=0.1158;FS=3.979;InbreedingCoeff=0.2096;MLEAC=2;MLEAF=0.077;MQ=60.00;MQRankSum=0.00;QD=31.54;ReadPosRankSum=1.28;SOR=1.447	GT:AD:DP:GQ:PGT:PID:PL:PS	0/0:4,0:4:9:.:.:0,9,135	0/0:2,0:2:3:.:.:0,3,45	0/0:9,0:9:0:.:.:0,0,148	0/0:8,0:8:0:.:.:0,0,217	0/0:5,0:5:12:.:.:0,12,180	1|1:1,4:5:6:1|1:19189927_T_C:172,6,0:19189927	0/0:16,0:16:39:.:.:0,39,585	0/0:6,0:6:18:.:.:0,18,253	0/0:5,0:5:12:.:.:0,12,180
FNWR01000001.1	19193627	.	TAAAA	TAA,TAAA,T	1382.57	.	AC=3,4,3;AF=0.115,0.154,0.115;AN=26;BaseQRankSum=0.303;DP=114;ExcessHet=0.0434;FS=1.497;InbreedingCoeff=0.5106;MLEAC=3,4,3;MLEAF=0.115,0.154,0.115;MQ=59.64;MQRankSum=0.00;QD=24.26;ReadPosRankSum=1.12;SOR=0.393	GT:AD:DP:GQ:PL	0/0:7,0,0,0:7:12:0,12,180,12,180,180,12,180,180,180	0/0:6,0,0,0:6:9:0,9,135,9,135,135,9,135,135,135	0/0:5,0,0,0:5:12:0,12,180,12,180,180,12,180,180,180	0/0:10,0,0,0:10:6:0,6,90,6,90,90,6,90,90,90	0/1:2,5,0,0:7:34:152,0,34,158,49,207,158,49,207,207	3/3:0,0,0,3:3:9:135,135,135,135,135,135,9,9,9,0	1/2:0,22,9,0:31:99:886,193,128,533,0,449,817,193,515,778	0/0:2,0,0,0:2:3:0,3,45,3,45,45,3,45,45,45	2/2:0,0,2,0:2:6:47,47,47,6,6,0,47,47,6,47
FNWR01000001.1	19215458	.	TTGTG	TTG,T	1533.38	.	AC=6,3;AF=0.250,0.125;AN=24;BaseQRankSum=-4.310e-01;DP=120;ExcessHet=1.6919;FS=6.130;InbreedingCoeff=-0.0338;MLEAC=8,3;MLEAF=0.333,0.125;MQ=60.00;MQRankSum=0.00;QD=24.34;ReadPosRankSum=-3.190e-01;SOR=0.874	GT:AD:DP:GQ:PL	0/0:4,0,0:4:12:0,12,142,12,142,142	0/1:1,2,0:3:10:58,0,10,61,16,77	0/0:12,0,0:12:24:0,24,360,24,360,360	0/0:11,0,0:11:0:0,0,309,0,309,309	0/1:3,4,0:7:78:112,0,78,121,90,212	2/2:0,0,2:2:6:79,79,79,6,6,0	1/1:1,26,0:27:72:860,72,0,862,78,869	0/0:8,0,0:8:0:0,0,200,0,200,200	0/1:1,3,0:4:21:88,0,21,91,30,121
FNWR01000001.1	19215715	.	CAAA	CA,C,CAA	2769.10	.	AC=13,2,2;AF=0.542,0.083,0.083;AN=24;BaseQRankSum=-5.240e-01;DP=119;ExcessHet=0.4720;FS=0.000;InbreedingCoeff=0.2410;MLEAC=14,2,2;MLEAF=0.583,0.083,0.083;MQ=60.00;MQRankSum=0.00;QD=31.83;ReadPosRankSum=0.480;SOR=0.718	GT:AD:DP:GQ:PGT:PID:PL:PS	1/1:0,4,0,0:4:12:.:.:148,12,0,148,12,148,148,12,148,148	0/1:2,3,0,0:5:37:.:.:97,0,37,103,46,149,103,46,149,149	0/3:3,0,0,6:9:51:.:.:124,133,202,133,202,202,0,69,69,51	1/3:0,4,0,4:8:82:.:.:227,93,82,214,94,207,105,0,101,82	0/1:1,4,0,0:5:21:.:.:131,0,21,134,33,167,134,33,167,167	2/2:0,0,5,0:5:15:.:.:190,190,190,15,15,0,190,190,15,190	1|1:0,23,0,0:23:69:1|1:19215715_CAA_C:848,69,0,848,69,848,848,69,848,848:19215715	0/0:7,0,0,0:7:3:.:.:0,3,198,3,198,198,3,198,198,198	1/1:0,5,0,0:5:15:.:.:183,15,0,183,15,183,183,15,183,183
FNWR01000001.1	19222205	.	TTA	T	187.99	.	AC=3;AF=0.115;AN=26;BaseQRankSum=-1.645e+00;DP=111;ExcessHet=0.2687;FS=3.680;InbreedingCoeff=0.4565;MLEAC=2;MLEAF=0.077;MQ=60.00;MQRankSum=0.00;QD=23.50;ReadPosRankSum=-5.240e-01;SOR=1.061	GT:AD:DP:GQ:PL	0/0:4,0:4:9:0,9,135	0/0:6,0:6:9:0,9,135	0/0:10,0:10:30:0,30,312	0/0:10,0:10:24:0,24,360	0/0:4,0:4:12:0,12,166	1/1:0,3:3:9:125,9,0	0/0:31,0:31:90:0,90,1350	0/0:6,0:6:18:0,18,239	0/0:7,0:7:21:0,21,284
FNWR01000001.1	19222206	.	TAAA	T,*	52.28	.	AC=1,3;AF=0.038,0.115;AN=26;BaseQRankSum=-6.740e-01;DP=112;ExcessHet=0.5552;FS=16.782;InbreedingCoeff=0.3444;MLEAC=1,2;MLEAF=0.038,0.077;MQ=60.00;MQRankSum=0.00;QD=4.02;ReadPosRankSum=0.253;SOR=1.700	GT:AD:DP:GQ:PGT:PID:PL:PS	0|1:3,2,0:5:64:0|1:19222185_C_T:64,0,135,76,141,216:19222185	0/0:6,0,0:6:9:.:.:0,9,135,9,135,135	0/0:10,0,0:10:30:.:.:0,30,312,30,312,312	0/0:10,0,0:10:24:.:.:0,24,360,24,360,360	0/0:4,0,0:4:12:.:.:0,12,166,12,166,166	2/2:0,0,3:3:9:.:.:125,125,125,9,9,0	0/0:31,0,0:31:90:.:.:0,90,1350,90,1350,1350	0/0:6,0,0:6:18:.:.:0,18,239,18,239,239	0/0:7,0,0:7:15:.:.:0,15,225,15,225,225
FNWR01000001.1	19228772	.	C	CATATATAT,CATATATATATATAT	2600.80	.	AC=8,2;AF=0.333,0.083;AN=24;BaseQRankSum=-3.190e-01;DP=114;ExcessHet=2.8479;FS=1.009;InbreedingCoeff=-0.1135;MLEAC=9,2;MLEAF=0.375,0.083;MQ=59.95;MQRankSum=0.00;QD=32.92;ReadPosRankSum=0.792;SOR=0.517	GT:AD:DP:GQ:PL	./.:0,0,0:0:.:0,0,0,0,0,0	0/1:1,2,0:3:81:81,0,89,84,95,179	0/0:2,0,0:2:6:0,6,84,6,84,84	0/0:3,0,0:3:6:0,6,90,6,90,90	0/1:2,5,0:7:99:200,0,116,206,131,336	2/2:0,0,4:4:15:202,202,203,15,15,0	1/1:0,34,0:34:99:1519,102,0,1520,102,1520	0/1:2,3,0:5:99:147,0,151,153,163,316	0/0:2,0,0:2:3:0,3,45,3,45,45
FNWR01000001.1	19374052	.	T	TAGAGAGAG,TAGAGAG	1973.36	.	AC=9,2;AF=0.375,0.083;AN=24;BaseQRankSum=0.464;DP=90;ExcessHet=0.3308;FS=7.528;InbreedingCoeff=0.3230;MLEAC=9,2;MLEAF=0.375,0.083;MQ=60.00;MQRankSum=0.00;QD=28.15;ReadPosRankSum=-3.250e-01;SOR=1.730	GT:AD:DP:GQ:PL	0/0:5,0,0:5:15:0,15,145,15,145,145	0/0:3,0,0:3:0:0,0,28,0,28,28	0/0:9,0,0:9:27:0,27,261,27,261,261	0/1:5,3,0:8:99:111,0,284,126,293,419	1/1:0,2,0:2:6:90,6,0,90,6,90	2/2:0,0,6:6:18:266,266,266,18,18,0	1/1:0,17,0:17:63:929,63,0,930,63,931	0/1:4,6,0:10:99:240,0,230,252,248,500	1/1:0,1,0:1:3:45,3,0,45,3,45
FNWR01000001.1	19483220	.	G	GCA,GTGTGTGTGCA,GTGTGTGCA	1396.74	.	AC=4,1,2;AF=0.154,0.038,0.077;AN=26;BaseQRankSum=-3.980e-01;DP=112;ExcessHet=0.3951;FS=0.979;InbreedingCoeff=0.3142;MLEAC=3,1,2;MLEAF=0.115,0.038,0.077;MQ=59.67;MQRankSum=0.00;QD=22.53;ReadPosRankSum=-1.200e-01;SOR=0.564	GT:AD:DP:GQ:PL	0/0:4,0,0,0:4:12:0,12,138,12,138,138,12,138,138,138	0/0:5,0,0,0:5:9:0,9,135,9,135,135,9,135,135,135	0/0:3,0,0,0:3:9:0,9,94,9,94,94,9,94,94,94	0/0:9,0,0,0:9:27:0,27,311,27,311,311,27,311,311,311	0/0:8,0,0,0:8:18:0,18,270,18,270,270,18,270,270,270	1/1:0,5,0,0:5:18:262,18,0,262,18,262,262,18,262,262	0/2:19,0,13,0:32:99:655,543,1328,0,786,747,544,1328,786,1329	0/3:5,0,0,4:9:99:195,168,377,190,389,467,0,218,289,333	0/0:4,0,0,0:4:12:0,12,141,12,141,141,12,141,141,141
FNWR01000001.1	19496875	.	T	TG	158.73	.	AC=2;AF=0.091;AN=22;DP=93;ExcessHet=0.1047;FS=0.000;InbreedingCoeff=0.5143;MLEAC=2;MLEAF=0.091;MQ=53.22;QD=31.43;SOR=1.179	GT:AD:DP:GQ:PGT:PID:PL:PS	0/0:3,0:3:6:.:.:0,6,90	0/0:4,0:4:9:.:.:0,9,135	0/0:12,0:12:30:.:.:0,30,450	0/0:5,0:5:6:.:.:0,6,90	0/0:4,0:4:12:.:.:0,12,145	1|1:0,3:3:12:1|1:19496844_GT_G:178,12,0:19496844	0/0:22,0:22:57:.:.:0,57,855	0/0:2,0:2:6:.:.:0,6,80	./.:2,0:2:.:.:.:0,0,0
FNWR01000001.1	19739196	.	T	TCTCTCTCTCTC,TCTCTCTCTCTCTCTCTCTCTCTC,TC,C,TCTCTCTCTCTCTCTCTC	1518.89	.	AC=2,1,2,4,1;AF=0.143,0.071,0.143,0.286,0.071;AN=14;DP=47;ExcessHet=0.2020;FS=0.000;InbreedingCoeff=0.5479;MLEAC=4,2,2,4,2;MLEAF=0.286,0.143,0.143,0.286,0.143;MQ=45.81;QD=38.33;SOR=0.963	GT:AD:DP:GQ:PGT:PID:PL:PS	0/0:2,0,0,0,0,0:2:6:.:.:0,6,49,6,49,49,6,49,49,49,6,49,49,49,49,6,49,49,49,49,49	./.:2,0,0,0,0,0:2:.:.:.:0,0,0,0,0,0,0,0,0,0,0,0,0,0,0,0,0,0,0,0,0	0/0:5,0,0,0,0,0:5:0:.:.:0,0,53,0,53,53,0,53,53,53,0,53,53,53,53,0,53,53,53,53,53	./.:3,0,0,0,0,0:3:.:.:.:0,0,0,0,0,0,0,0,0,0,0,0,0,0,0,0,0,0,0,0,0	4|4:0,0,0,0,1,0:1:6:1|1:19739189_T_C:85,85,85,85,85,85,85,85,85,85,6,6,6,6,0,85,85,85,85,6,85:19739189	3|3:0,0,0,2,0,0:2:6:1|1:19739189_T_C:90,90,90,90,90,90,6,6,6,0,90,90,90,6,90,90,90,90,6,90,90:19739189	1/2:0,5,5,0,0,0:10:99:.:.:722,269,236,217,0,178,605,269,216,585,605,269,216,585,585,605,269,216,585,585,585	./.:1,0,0,0,0,0:1:.:.:.:0,0,0,0,0,0,0,0,0,0,0,0,0,0,0,0,0,0,0,0,0	./.:0,0,0,0,0,0:0:.:.:.:0,0,0,0,0,0,0,0,0,0,0,0,0,0,0,0,0,0,0,0,0
FNWR01000001.1	19739962	.	CT	C,CTT,CTTTTTT,CTTTTTTT,CTTTT	800.13	.	AC=2,1,1,1,2;AF=0.077,0.038,0.038,0.038,0.077;AN=26;BaseQRankSum=0.00;DP=120;ExcessHet=0.9154;FS=0.000;InbreedingCoeff=0.0647;MLEAC=3,1,1,1,1;MLEAF=0.115,0.038,0.038,0.038,0.038;MQ=60.00;MQRankSum=0.00;QD=30.77;ReadPosRankSum=0.00;SOR=1.127	GT:AD:DP:GQ:PL	0/0:4,0,0,0,0,0:4:9:0,9,135,9,135,135,9,135,135,135,9,135,135,135,135,9,135,135,135,135,135	0/1:3,2,0,0,0,0:5:37:37,0,62,46,68,115,46,68,115,115,46,68,115,115,115,46,68,115,115,115,115	0/0:10,0,0,0,0,0:10:0:0,0,245,0,245,245,0,245,245,245,0,245,245,245,245,0,245,245,245,245,245	0/0:7,0,0,0,0,0:7:0:0,0,19,0,19,19,0,19,19,19,0,19,19,19,19,0,19,19,19,19,19	0/1:2,3,0,0,0,0:5:35:48,0,35,54,44,98,54,44,98,98,54,44,98,98,98,54,44,98,98,98,98	5/5:0,0,0,0,0,2:2:8:96,96,96,96,96,96,96,96,96,96,96,96,96,96,96,8,9,9,9,9,0	0/0:37,0,0,0,0,0:37:99:0,105,1500,105,1500,1500,105,1500,1500,1500,105,1500,1500,1500,1500,105,1500,1500,1500,1500,1500	0/0:4,0,0,0,0,0:4:9:0,9,135,9,135,135,9,135,135,135,9,135,135,135,135,9,135,135,135,135,135	0/2:1,0,2,0,0,0:3:17:39,52,118,0,31,17,52,118,31,118,52,118,31,118,118,52,118,31,118,118,118
FNWR01000001.1	19772708	.	GGAGAGAGA	GGAGAGA,GGAGAGAGAGAGAGAGA,GGA,GGAGA,G	1880.55	.	AC=2,1,7,1,1;AF=0.077,0.038,0.269,0.038,0.038;AN=26;BaseQRankSum=1.75;DP=111;ExcessHet=1.4371;FS=12.746;InbreedingCoeff=0.0663;MLEAC=1,1,7,1,1;MLEAF=0.038,0.038,0.269,0.038,0.038;MQ=59.73;MQRankSum=0.00;QD=28.49;ReadPosRankSum=-8.190e-01;SOR=1.055	GT:AD:DP:GQ:PL	0/0:4,0,0,0,0,0:4:0:0,0,19,0,19,19,0,19,19,19,0,19,19,19,19,0,19,19,19,19,19	0/0:9,0,0,0,0,0:9:0:0,0,103,0,103,103,0,103,103,103,0,103,103,103,103,0,103,103,103,103,103	0/0:5,0,0,0,0,0:5:0:0,0,35,0,35,35,0,35,35,35,0,35,35,35,35,0,35,35,35,35,35	3/3:0,0,0,4,0,0:4:12:160,160,160,160,160,160,12,12,12,0,160,160,160,12,160,160,160,160,12,160,160	0/3:5,0,0,4,0,0:9:99:153,168,404,168,404,404,0,236,236,224,168,404,404,236,404,168,404,404,236,404,404	1/1:0,2,0,0,0,0:2:6:64,6,0,64,6,64,64,6,64,64,64,6,64,64,64,64,6,64,64,64,64	0/2:12,0,11,0,0,0:23:99:491,529,1194,0,666,626,529,1194,666,1194,529,1194,666,1194,1194,529,1194,666,1194,1194,1194	0/3:1,0,0,3,0,0:4:28:123,126,163,126,163,163,0,37,37,28,126,163,163,37,163,126,163,163,37,163,163	0/0:2,0,0,0,0,0:2:3:0,3,45,3,45,45,3,45,45,45,3,45,45,45,45,3,45,45,45,45,45
FNWR01000001.1	19876924	.	T	A,*	48.20	.	AC=4,3;AF=0.400,0.300;AN=10;BaseQRankSum=0.728;DP=50;ExcessHet=3.0103;FS=2.062;InbreedingCoeff=0.3344;MLEAC=3,8;MLEAF=0.300,0.800;MQ=58.44;MQRankSum=0.00;QD=2.54;ReadPosRankSum=0.00;SOR=0.223	GT:AD:DP:GQ:PL	./.:0,0,0:0:.:0,0,0,0,0,0	./.:0,0,0:0:.:0,0,0,0,0,0	./.:2,0,0:2:.:0,0,0,0,0,0	./.:4,0,0:4:.:0,0,0,0,0,0	./.:3,0,0:3:.:0,0,0,0,0,0	1/1:0,2,0:2:6:52,6,0,52,6,52	0/2:7,0,3:10:51:51,96,644,0,214,173	1/1:0,0,0:0:0:33,3,0,3,0,0	0/0:3,0,0:3:0:0,0,37,0,37,37
FNWR01000001.1	19996920	.	C	T	172.49	.	AC=2;AF=0.333;AN=6;DP=35;ExcessHet=0.4576;FS=0.000;InbreedingCoeff=0.4699;MLEAC=3;MLEAF=0.500;MQ=55.68;QD=34.54;SOR=1.609	GT:AD:DP:GQ:PGT:PID:PL:PS	./.:0,0:0:.:.:.:0,0,0	./.:1,0:1:.:.:.:0,0,0	./.:2,0:2:.:.:.:0,0,0	./.:2,0:2:.:.:.:0,0,0	./.:1,0:1:.:.:.:0,0,0	1|1:0,4:4:12:1|1:19996894_T_TA:180,12,0:19996894	0/0:13,0:13:30:.:.:0,30,450	./.:4,0:4:.:.:.:0,0,0	./.:0,0:0:.:.:.:0,0,0
FNWR01000001.1	20074919	.	G	C	79.71	.	AC=2;AF=0.111;AN=18;DP=78;ExcessHet=0.1296;FS=0.000;InbreedingCoeff=0.2841;MLEAC=2;MLEAF=0.111;MQ=50.99;QD=29.17;SOR=0.693	GT:AD:DP:GQ:PGT:PID:PL:PS	0/0:1,0:1:3:.:.:0,3,44	./.:0,0:0:.:.:.:0,0,0	0/0:1,0:1:3:.:.:0,3,38	0|0:0,0:0:3:0|1:20074919_G_C:0,3,36:20074919	./.:2,0:2:.:.:.:0,0,0	1|1:0,2:2:6:1|1:20074919_G_C:90,6,0:20074919	0/0:42,0:42:0:.:.:0,0,752	0/0:2,0:2:6:.:.:0,6,62	0/0:3,0:3:9:.:.:0,9,83
FNWR01000001.1	20303073	.	T	TATATATATATATAA	196.42	.	AC=2;AF=0.200;AN=10;DP=37;ExcessHet=0.3218;FS=0.000;InbreedingCoeff=0.3911;MLEAC=4;MLEAF=0.400;MQ=60.00;QD=29.65;SOR=1.022	GT:AD:DP:GQ:PL	./.:0,0:0:.:0,0,0	./.:0,0:0:.:0,0,0	./.:0,0:0:.:0,0,0	./.:2,0:2:.:0,0,0	./.:0,0:0:.:0,0,0	1/1:0,5:5:15:204,15,0	0/0:15,0:15:0:0,0,87	0/0:4,0:4:9:0,9,135	./.:1,0:1:.:0,0,0
FNWR01000001.1	20627773	.	T	G,*	327.51	.	AC=2,2;AF=0.083,0.083;AN=24;BaseQRankSum=1.23;DP=134;ExcessHet=0.7463;FS=3.261;InbreedingCoeff=0.1555;MLEAC=3,3;MLEAF=0.125,0.125;MQ=60.00;MQRankSum=0.00;QD=12.13;ReadPosRankSum=-1.551e+00;SOR=1.342	GT:AD:DP:GQ:PL	0/0:9,0,0:9:0:0,0,145,0,145,145	0/0:6,0,0:6:18:0,18,257,18,257,257	0/0:7,0,0:7:15:0,15,225,15,225,225	0/1:3,1,0:4:33:33,0,123,42,126,168	./.:7,0,0:7:.:0,0,0,0,0,0	2/2:0,0,4:6:23:307,237,217,24,23,0	0/1:10,13,0:23:99:307,0,234,338,274,612	0/0:11,0,0:11:33:0,33,453,33,453,453	0/0:5,0,0:5:15:0,15,225,15,225,225
FNWR01000001.1	20814464	.	C	A	115.33	.	AC=2;AF=0.077;AN=26;DP=103;ExcessHet=0.0877;FS=0.000;InbreedingCoeff=0.6033;MLEAC=1;MLEAF=0.038;MQ=60.00;QD=28.93;SOR=2.833	GT:AD:DP:GQ:PGT:PID:PL:PS	0/0:12,0:12:30:.:.:0,30,450	0/0:2,0:2:6:.:.:0,6,83	0/0:8,0:8:21:.:.:0,21,315	0/0:6,0:6:15:.:.:0,15,225	0/0:12,0:12:33:.:.:0,33,495	1|1:0,3:3:9:1|1:20814458_TC_T:135,9,0:20814458	0/0:23,0:23:54:.:.:0,54,810	0/0:2,0:2:3:.:.:0,3,45	0/0:4,0:4:12:.:.:0,12,135
FNWR01000001.1	20816391	.	C	T	76.92	.	AC=2;AF=0.077;AN=26;DP=132;ExcessHet=0.0877;FS=0.000;InbreedingCoeff=0.7448;MLEAC=1;MLEAF=0.038;MQ=60.00;QD=25.64;SOR=2.833	GT:AD:DP:GQ:PL	0/0:11,0:11:27:0,27,405	0/0:10,0:10:30:0,30,388	0/0:10,0:10:27:0,27,405	0/0:8,0:8:24:0,24,255	0/0:6,0:6:15:0,15,225	1/1:0,3:3:9:97,9,0	0/0:39,0:39:99:0,102,1422	0/0:10,0:10:21:0,21,315	0/0:4,0:4:12:0,12,124
FNWR01000001.1	20910239	.	TG	T,TGG	458.14	.	AC=4,2;AF=0.167,0.083;AN=24;BaseQRankSum=-3.190e-01;DP=70;ExcessHet=0.3904;FS=3.641;InbreedingCoeff=0.1645;MLEAC=5,2;MLEAF=0.208,0.083;MQ=60.00;MQRankSum=0.00;QD=12.38;ReadPosRankSum=-1.383e+00;SOR=2.147	GT:AD:DP:GQ:PL	0/0:2,0,0:2:6:0,6,79,6,79,79	0/0:4,0,0:4:0:0,0,86,0,86,86	0/0:5,0,0:5:0:0,0,34,0,34,34	0/0:6,0,0:6:0:0,0,74,0,74,74	0/0:7,0,0:7:12:0,12,180,12,180,180	2/2:1,0,5:6:8:121,124,131,8,15,0	0/1:8,9,0:17:99:201,0,147,225,174,398	1/1:0,5,0:5:15:135,15,0,135,15,135	0/0:2,0,0:2:3:0,3,45,3,45,45
FNWR01000001.1	21108778	.	A	C	241.48	.	AC=2;AF=0.083;AN=24;DP=104;ExcessHet=0.0955;FS=0.000;InbreedingCoeff=0.5418;MLEAC=2;MLEAF=0.083;MQ=60.00;QD=28.77;SOR=1.329	GT:AD:DP:GQ:PL	0/0:4,0:4:6:0,6,90	0/0:2,0:2:6:0,6,77	0/0:13,0:13:39:0,39,383	0/0:6,0:6:15:0,15,225	0/0:5,0:5:12:0,12,180	1/1:0,6:6:18:263,18,0	0/0:38,0:38:99:0,102,1483	0/0:6,0:6:18:0,18,233	0/0:3,0:3:9:0,9,110
FNWR01000001.1	21158700	.	AT	A,ATT	280.45	.	AC=2,3;AF=0.077,0.115;AN=26;BaseQRankSum=0.535;DP=125;ExcessHet=0.9691;FS=4.748;InbreedingCoeff=0.0957;MLEAC=1,3;MLEAF=0.038,0.115;MQ=60.00;MQRankSum=0.00;QD=7.79;ReadPosRankSum=-3.380e-01;SOR=1.326	GT:AD:DP:GQ:PL	0/0:2,0,0:2:6:0,6,41,6,41,41	0/0:6,0,0:6:18:0,18,175,18,175,175	0/0:6,0,0:6:18:0,18,229,18,229,229	0/0:6,0,0:6:9:0,9,135,9,135,135	0/2:3,0,2:5:34:34,43,108,0,65,59	1/1:0,4,0:4:12:96,12,0,96,12,96	0/0:44,0,0:44:86:0,86,1395,86,1395,1395	0/2:4,0,4:8:74:74,86,172,0,86,74	0/0:4,0,0:4:6:0,6,90,6,90,90
FNWR01000001.1	21175946	.	C	CT,CTT	816.52	.	AC=5,2;AF=0.208,0.083;AN=24;BaseQRankSum=-2.720e-01;DP=120;ExcessHet=0.7145;FS=0.000;InbreedingCoeff=0.1784;MLEAC=6,2;MLEAF=0.250,0.083;MQ=59.68;MQRankSum=0.00;QD=12.56;ReadPosRankSum=-5.140e-01;SOR=0.715	GT:AD:DP:GQ:PL	0/0:1,0,0:1:3:0,3,42,3,42,42	0/1:3,5,0:8:61:117,0,61,126,76,201	1/1:0,4,0:4:12:112,12,0,112,12,113	0/0:6,0,0:6:0:0,0,132,0,132,132	0/0:3,0,0:3:6:0,6,90,6,90,90	2/2:0,0,7:7:21:255,255,255,21,21,0	0/1:22,15,0:37:99:311,0,509,377,555,931	0/1:6,3,0:9:57:57,0,243,76,252,327	0/0:3,0,0:3:0:0,0,74,0,74,74
FNWR01000001.1	21231532	.	T	G,*	79.18	.	AC=2,1;AF=0.143,0.071;AN=14;DP=83;ExcessHet=3.0103;FS=0.000;InbreedingCoeff=0.1439;MLEAC=3,3;MLEAF=0.214,0.214;MQ=60.00;QD=4.17;SOR=1.085	GT:AD:DP:GQ:PGT:PID:PL:PS	./.:2,0,0:2:.:.:.:0,0,0,0,0,0	./.:2,0,0:2:.:.:.:0,0,0,0,0,0	./.:0,0,0:0:.:.:.:0,0,0,0,0,0	./.:4,0,0:4:.:.:.:0,0,0,0,0,0	0/0:6,0,0:6:0:.:.:0,0,26,0,26,26	1|1:0,2,0:2:6:1|1:21231532_T_G:85,6,0,85,6,85:21231532	0/2:0,0,17:20:65:.:.:700,709,765,0,65,70	0/0:5,0,0:5:0:.:.:0,0,16,0,16,16	./.:2,0,0:2:.:.:.:0,0,0,0,0,0
FNWR01000001.1	21318235	.	CTTTTT	CTT,C	1607.29	.	AC=7,2;AF=0.583,0.167;AN=12;BaseQRankSum=0.524;DP=72;ExcessHet=3.0103;FS=5.027;InbreedingCoeff=0.3649;MLEAC=11,2;MLEAF=0.917,0.167;MQ=59.16;MQRankSum=0.00;QD=31.15;SOR=1.974	GT:AD:DP:GQ:PGT:PID:PL:PS	./.:0,0,0:0:.:.:.:0,0,0,0,0,0	0/0:4,0,0:4:0:.:.:0,0,77,0,77,77	./.:0,0,0:0:.:.:.:0,0,0,0,0,0	./.:6,0,0:6:.:.:.:0,0,0,0,0,0	0/1:1,2,0:5:23:.:.:80,0,23,68,26,86	2/2:0,0,2:2:6:.:.:88,88,88,6,6,0	1/1:0,27,0:27:81:.:.:1186,81,0,1186,81,1186	./.:1,0,0:1:.:.:.:0,0,0,0,0,0	./.:1,0,0:1:.:.:.:0,0,0,0,0,0
FNWR01000001.1	21328732	.	GAA	G,GA,*,GAAA,AAA	1074.96	.	AC=3,4,4,2,1;AF=0.136,0.182,0.182,0.091,0.045;AN=22;BaseQRankSum=0.842;DP=105;ExcessHet=0.3064;FS=0.000;InbreedingCoeff=0.3707;MLEAC=3,5,4,1,1;MLEAF=0.136,0.227,0.182,0.045,0.045;MQ=59.71;MQRankSum=0.00;QD=13.27;ReadPosRankSum=0.00;SOR=0.705	GT:AD:DP:GQ:PL	0/0:5,0,0,0,0,0:5:6:0,6,90,6,90,90,6,90,90,90,6,90,90,90,90,6,90,90,90,90,90	0/0:4,0,0,0,0,0:4:0:0,0,13,0,13,13,0,13,13,13,0,13,13,13,13,0,13,13,13,13,13	./.:2,0,0,0,0,0:2:.:0,0,0,0,0,0,0,0,0,0,0,0,0,0,0,0,0,0,0,0,0	0/5:3,0,0,0,0,2:5:56:56,64,134,64,134,134,64,134,134,134,64,134,134,134,134,0,69,69,69,69,63	3/3:0,0,0,1,0,0:1:3:45,45,45,45,45,45,3,3,3,0,45,45,45,3,45,45,45,45,3,45,45	4/4:1,0,0,0,3,0:4:2:59,61,69,61,69,69,61,69,69,69,2,9,9,9,0,61,69,69,69,9,69	2/3:0,0,12,25,0,0:37:99:1241,1274,1378,983,986,947,292,425,0,454,1274,1378,986,425,1378,1274,1378,986,425,1378,1378	2/2:0,0,7,0,0,0:7:21:173,173,173,21,21,0,173,173,21,173,173,173,21,173,173,173,173,21,173,173,173	./.:1,0,0,0,0,0:1:.:0,0,0,0,0,0,0,0,0,0,0,0,0,0,0,0,0,0,0,0,0
FNWR01000001.1	21569539	.	G	GAGA,A	1284.08	.	AC=3,2;AF=0.300,0.200;AN=10;BaseQRankSum=4.37;DP=45;ExcessHet=0.5505;FS=0.000;InbreedingCoeff=0.3528;MLEAC=6,2;MLEAF=0.600,0.200;MQ=47.98;MQRankSum=-7.100e-02;QD=31.33;ReadPosRankSum=-1.864e+00;SOR=0.836	GT:AD:DP:GQ:PGT:PID:PL:PS	./.:0,0,0:0:.:.:.:0,0,0,0,0,0	./.:0,0,0:0:.:.:.:0,0,0,0,0,0	0/0:2,0,0:2:6:.:.:0,6,49,6,49,49	0/0:1,0,0:1:3:.:.:0,3,25,3,25,25	./.:1,0,0:1:.:.:.:0,0,0,0,0,0	2|2:0,0,3:3:9:1|1:21569539_G_A:100,100,100,9,9,0:21569539	0|1:2,17,0:19:30:0|1:21569515_G_A:747,0,30,753,84,837:21569515	./.:4,0,0:4:.:.:.:0,0,0,0,0,0	./.:3,0,0:3:.:.:.:0,0,0,0,0,0
FNWR01000001.1	21682117	.	T	A	124.99	.	AC=4;AF=0.333;AN=12;DP=27;ExcessHet=0.0663;FS=0.000;InbreedingCoeff=0.4429;MLEAC=4;MLEAF=0.333;MQ=60.00;QD=31.56;SOR=1.179	GT:AD:DP:GQ:PGT:PID:PL:PS	1|1:0,1:1:3:1|1:21682106_G_A:45,3,0:21682106	./.:0,0:0:.:.:.:0,0,0	./.:0,0:0:.:.:.:0,0,0	0/0:3,0:3:3:.:.:0,3,45	./.:0,0:0:.:.:.:0,0,0	1|1:0,2:2:6:1|1:21682106_G_A:90,6,0:21682106	0/0:10,0:10:24:.:.:0,24,360	./.:0,0:0:.:.:.:0,0,0	0/0:1,0:1:3:.:.:0,3,39
FNWR01000001.1	21933512	.	A	T	55.22	.	AC=2;AF=0.077;AN=26;DP=123;ExcessHet=0.1296;FS=0.000;InbreedingCoeff=0.1761;MLEAC=2;MLEAF=0.077;MQ=60.00;QD=27.61;SOR=2.303	GT:AD:DP:GQ:PGT:PID:PL:PS	0/0:9,0:9:0:.:.:0,0,220	0/0:7,0:7:0:.:.:0,0,4	0/0:8,0:8:0:.:.:0,0,197	0/0:10,0:10:13:.:.:0,13,322	0/0:8,0:8:0:.:.:0,0,124	1|1:0,2:2:6:1|1:21933489_AC_A:68,6,0:21933489	0/0:36,0:36:99:.:.:0,99,1485	0/0:8,0:8:24:.:.:0,24,261	0/0:3,0:3:0:.:.:0,0,51
FNWR01000001.1	22208682	.	T	TA	318.62	.	AC=3;AF=0.115;AN=26;BaseQRankSum=2.08;DP=112;ExcessHet=0.2687;FS=1.768;InbreedingCoeff=0.4226;MLEAC=3;MLEAF=0.115;MQ=60.00;MQRankSum=0.00;QD=14.48;ReadPosRankSum=0.047;SOR=1.080	GT:AD:DP:GQ:PL	0/0:3,0:3:9:0,9,86	0/0:2,0:2:6:0,6,82	0/0:6,0:6:18:0,18,209	0/0:7,0:7:21:0,21,257	0/0:10,0:10:30:0,30,407	1/1:0,5:5:15:153,15,0	0/0:41,0:41:99:0,117,1562	0/0:4,0:4:9:0,9,135	0/0:5,0:5:15:0,15,194
FNWR01000001.1	22396075	.	C	CCTCTCTCTCT,CCTCTCT	512.74	.	AC=2,2;AF=0.083,0.083;AN=24;DP=118;ExcessHet=0.0135;FS=1.392;InbreedingCoeff=0.6396;MLEAC=1,3;MLEAF=0.042,0.125;MQ=42.95;QD=31.71;SOR=1.096	GT:AD:DP:GQ:PL	0/0:4,0,0:4:12:0,12,104,12,104,104	0/0:5,0,0:5:15:0,15,163,15,163,163	0/0:7,0,0:7:21:0,21,260,21,260,260	0/0:9,0,0:9:27:0,27,364,27,364,364	0/0:8,0,0:8:0:0,0,237,0,237,237	1/1:0,2,0:2:6:81,6,0,81,6,81	0/0:31,0,0:31:52:0,94,1376,52,1334,1331	0/0:3,0,0:3:3:0,3,45,3,45,45	0/0:6,0,0:6:15:0,15,225,15,225,225
FNWR01000001.1	22409350	.	TA	T,TAA	68.44	.	AC=2,3;AF=0.091,0.136;AN=22;BaseQRankSum=0.282;DP=86;ExcessHet=0.1296;FS=3.282;InbreedingCoeff=0.3332;MLEAC=2,2;MLEAF=0.091,0.091;MQ=60.00;MQRankSum=0.00;QD=4.89;ReadPosRankSum=-5.490e-01;SOR=1.402	GT:AD:DP:GQ:PL	./.:1,0,0:1:.:0,0,0,0,0,0	1/1:0,3,0:3:8:48,8,0,48,8,48	0/0:1,0,0:1:3:0,3,38,3,38,38	0/0:8,0,0:8:4:0,4,252,4,252,252	0/0:5,0,0:5:0:0,0,56,0,56,56	2/2:0,0,2:2:6:41,41,41,6,6,0	0/0:26,0,0:26:60:0,60,900,60,900,900	0/0:4,0,0:4:0:0,0,80,0,80,80	0/0:6,0,0:6:3:0,3,140,3,140,140
FNWR01000001.1	22424284	.	C	CT	36.04	.	AC=2;AF=0.077;AN=26;DP=112;ExcessHet=0.0877;FS=0.000;InbreedingCoeff=0.4625;MLEAC=1;MLEAF=0.038;MQ=60.00;QD=18.02;SOR=0.693	GT:AD:DP:GQ:PL	0/0:8,0:8:18:0,18,270	0/0:4,0:4:9:0,9,135	0/0:1,0:1:3:0,3,42	0/0:11,0:11:12:0,12,180	0/0:4,0:4:9:0,9,135	1/1:0,2:2:6:53,6,0	0/0:33,0:33:83:0,83,1069	0/0:11,0:11:33:0,33,376	0/0:7,0:7:21:0,21,240
FNWR01000001.1	22518161	.	A	AGAGAGAGAGAGATT,AGAGAGAGAGAGAGATT	1991.47	.	AC=7,4;AF=0.438,0.250;AN=16;BaseQRankSum=0.00;DP=55;ExcessHet=0.5325;FS=3.424;InbreedingCoeff=0.4102;MLEAC=11,5;MLEAF=0.688,0.313;MQ=47.50;MQRankSum=0.674;QD=28.55;ReadPosRankSum=-1.150e+00;SOR=0.574	GT:AD:DP:GQ:PGT:PID:PL:PS	0/0:1,0,0:1:3:.:.:0,3,28,3,28,28	0|1:1,3,0:4:99:0|1:22518161_A_AGAGAGAGAGAGATT:123,0,195,126,204,330:22518161	./.:1,0,0:1:.:.:.:0,0,0,0,0,0	./.:3,0,0:3:.:.:.:0,0,0,0,0,0	./.:3,0,0:3:.:.:.:0,0,0,0,0,0	2|2:0,0,3:3:15:1|1:22518161_A_AGAGAGAGAGAGAGATT:225,225,225,15,15,0:22518161	1/1:0,17,0:19:66:.:.:971,66,0,880,66,849	1|1:0,2,0:2:12:1|1:22518161_A_AGAGAGAGAGAGATT:180,12,0,180,12,180:22518161	./.:3,0,0:3:.:.:.:0,0,0,0,0,0
FNWR01000001.1	22538783	.	TAAAA	TAA,TAAAAAA,TAAAAAAA,TAAAAA,T	1302.37	.	AC=2,2,2,2,2;AF=0.077,0.077,0.077,0.077,0.077;AN=26;DP=100;ExcessHet=0.0030;FS=0.000;InbreedingCoeff=0.5483;MLEAC=1,2,3,3,2;MLEAF=0.038,0.077,0.115,0.115,0.077;MQ=59.38;QD=28.31;SOR=0.780	GT:AD:DP:GQ:PL	0/0:3,0,0,0,0,0:3:3:0,3,45,3,45,45,3,45,45,45,3,45,45,45,45,3,45,45,45,45,45	0/0:3,0,0,0,0,0:3:6:0,6,90,6,90,90,6,90,90,90,6,90,90,90,90,6,90,90,90,90,90	0/0:2,0,0,0,0,0:2:6:0,6,36,6,36,36,6,36,36,36,6,36,36,36,36,6,36,36,36,36,36	0/0:5,0,0,0,0,0:5:0:0,0,92,0,92,92,0,92,92,92,0,92,92,92,92,0,92,92,92,92,92	0/0:6,0,0,0,0,0:6:6:0,6,90,6,90,90,6,90,90,90,6,90,90,90,90,6,90,90,90,90,90	5/5:0,0,0,0,0,6:6:18:258,258,258,258,258,258,258,258,258,258,258,258,258,258,258,18,18,18,18,18,0	2/4:0,0,10,0,11,0:21:99:550,499,472,195,194,152,499,472,194,472,242,232,0,232,173,499,472,194,472,232,472	2/3:0,0,1,1,0,0:2:6:63,50,45,20,20,14,12,11,0,6,50,45,20,11,45,50,45,20,11,45,45	0/0:5,0,0,0,0,0:5:0:0,0,125,0,125,125,0,125,125,125,0,125,125,125,125,0,125,125,125,125,125
FNWR01000001.1	22538788	.	A	T	235.06	.	AC=2;AF=0.077;AN=26;DP=120;ExcessHet=0.0877;FS=0.000;InbreedingCoeff=0.5816;MLEAC=2;MLEAF=0.077;MQ=57.56;QD=30.90;SOR=0.693	GT:AD:DP:GQ:PL	0/0:4,0:4:12:0,12,132	0/0:3,0:3:3:0,3,45	0/0:3,0:3:9:0,9,95	0/0:6,0:6:15:0,15,225	0/0:6,0:6:9:0,9,135	1/1:0,6:6:18:258,18,0	0/0:40,0:40:99:0,99,1485	0/0:12,0:12:30:0,30,450	0/0:4,0:4:6:0,6,90
FNWR01000001.1	22556595	.	TAA	TA,T	491.05	.	AC=5,3;AF=0.227,0.136;AN=22;DP=96;ExcessHet=0.0022;FS=0.000;InbreedingCoeff=0.7412;MLEAC=4,3;MLEAF=0.182,0.136;MQ=60.00;QD=24.55;SOR=1.127	GT:AD:DP:GQ:PL	./.:1,0,0:1:.:0,0,0,0,0,0	0/0:3,0,0:3:3:0,3,45,3,45,45	0/0:3,0,0:3:6:0,6,90,6,90,90	0/0:4,0,0:4:6:0,6,90,6,90,90	2/2:0,0,2:2:6:69,69,69,6,6,0	1/1:0,2,0:2:6:46,6,0,46,6,46	0/0:42,0,0:42:99:0,100,1543,100,1543,1543	0/0:4,0,0:4:9:0,9,135,9,135,135	0/0:7,0,0:7:18:0,18,270,18,270,270
FNWR01000001.1	22559619	.	A	AT	923.56	.	AC=5;AF=0.192;AN=26;BaseQRankSum=1.07;DP=103;ExcessHet=0.0680;FS=0.000;InbreedingCoeff=0.4238;MLEAC=6;MLEAF=0.231;MQ=60.00;MQRankSum=0.00;QD=24.96;ReadPosRankSum=0.00;SOR=0.530	GT:AD:DP:GQ:PL	0/0:3,0:3:3:0,3,45	0/0:3,0:3:0:0,0,38	0/0:1,0:1:3:0,3,15	0/0:4,0:4:9:0,9,135	0/0:8,0:8:24:0,24,360	1/1:0,7:7:21:213,21,0	0/0:33,0:33:90:0,90,1350	0/0:4,0:4:12:0,12,177	0/0:1,0:1:3:0,3,44
FNWR01000001.1	22562727	.	A	ATC	901.99	.	AC=7;AF=0.292;AN=24;BaseQRankSum=1.38;DP=97;ExcessHet=0.0249;FS=0.000;InbreedingCoeff=0.5361;MLEAC=7;MLEAF=0.292;MQ=55.05;MQRankSum=-1.383e+00;QD=28.51;ReadPosRankSum=1.38;SOR=0.458	GT:AD:DP:GQ:PL	0/0:1,0:1:3:0,3,38	0/0:5,0:5:15:0,15,207	./.:0,0:0:.:0,0,0	1/1:0,1:1:3:45,3,0	0/0:9,0:9:24:0,24,360	1/1:0,6:6:18:268,18,0	0/0:38,0:38:99:0,102,1523	0/0:3,0:3:9:0,9,103	0/0:3,0:3:9:0,9,88
FNWR01000001.1	22725100	.	TCC	T	74.47	.	AC=2;AF=0.077;AN=26;DP=95;ExcessHet=0.1047;FS=0.000;InbreedingCoeff=0.2851;MLEAC=1;MLEAF=0.038;MQ=26.93;QD=28.77;SOR=2.303	GT:AD:DP:GQ:PGT:PID:PL:PS	0/0:3,0:3:9:.:.:0,9,74	0/0:1,0:1:3:.:.:0,3,25	0/0:2,0:2:6:.:.:0,6,72	0/0:5,0:5:0:.:.:0,0,104	0/0:5,0:5:12:.:.:0,12,180	1|1:0,2:2:6:1|1:22725100_TCC_T:90,6,0:22725100	0/0:41,0:41:99:.:.:0,111,1482	0/0:6,0:6:15:.:.:0,15,225	0/0:4,0:4:12:.:.:0,12,144
FNWR01000001.1	22725194	.	A	T	237.84	.	AC=2;AF=0.111;AN=18;DP=94;ExcessHet=0.1472;FS=0.000;InbreedingCoeff=0.4210;MLEAC=3;MLEAF=0.167;MQ=56.23;QD=31.12;SOR=0.693	GT:AD:DP:GQ:PL	./.:2,0:2:.:0,0,0	./.:0,0:0:.:0,0,0	0/0:1,0:1:3:0,3,36	./.:0,0:0:.:0,0,0	0/0:2,0:2:6:0,6,89	1/1:0,6:6:18:252,18,0	0/0:41,0:41:99:0,104,1554	0/0:8,0:8:15:0,15,225	./.:2,0:2:.:0,0,0
FNWR01000001.1	22734862	.	G	GT	183.11	.	AC=3;AF=0.150;AN=20;BaseQRankSum=-8.370e-01;DP=98;ExcessHet=0.4576;FS=1.648;InbreedingCoeff=0.1966;MLEAC=4;MLEAF=0.200;MQ=59.79;MQRankSum=0.00;QD=7.96;ReadPosRankSum=1.31;SOR=0.654	GT:AD:DP:GQ:PL	0/0:1,0:1:3:0,3,24	0/0:3,0:3:9:0,9,92	./.:0,0:0:.:0,0,0	0/0:3,0:3:6:0,6,90	0/0:4,0:4:0:0,0,54	1/1:0,3:3:9:70,9,0	0/0:45,0:45:1:0,1,1359	0/0:8,0:8:18:0,18,270	0/0:1,0:1:3:0,3,28
FNWR01000001.1	22744947	.	G	C	109.72	.	AC=2;AF=0.083;AN=24;DP=104;ExcessHet=0.0955;FS=0.000;InbreedingCoeff=0.5404;MLEAC=2;MLEAF=0.083;MQ=60.00;QD=21.94;SOR=1.022	GT:AD:DP:GQ:PL	0/0:1,0:1:3:0,3,30	0/0:3,0:3:9:0,9,71	0/0:5,0:5:15:0,15,134	0/0:8,0:8:15:0,15,225	./.:2,0:2:.:0,0,0	1/1:0,5:5:15:131,15,0	0/0:29,0:29:81:0,81,1215	0/0:11,0:11:30:0,30,450	0/0:2,0:2:6:0,6,46
FNWR01000001.1	22782173	.	T	TAAA,TAA	151.27	.	AC=1,2;AF=0.042,0.083;AN=24;BaseQRankSum=0.566;DP=75;ExcessHet=0.4012;FS=7.726;InbreedingCoeff=0.1578;MLEAC=2,2;MLEAF=0.083,0.083;MQ=60.00;MQRankSum=0.00;QD=16.81;ReadPosRankSum=0.484;SOR=1.198	GT:AD:DP:GQ:PL	0/0:2,0,0:2:6:0,6,36,6,36,36	0/0:5,0,0:5:6:0,6,90,6,90,90	./.:0,0,0:0:.:0,0,0,0,0,0	0/0:6,0,0:6:0:0,0,64,0,64,64	0/0:8,0,0:8:0:0,0,209,0,209,209	2/2:0,0,2:2:6:59,60,60,6,6,0	0/0:12,0,0:16:35:0,35,257,35,257,257	0/0:3,0,0:3:9:0,9,94,9,94,94	0/0:5,0,0:5:3:0,3,45,3,45,45
FNWR01000001.1	22907556	.	T	C	288.08	.	AC=2;AF=0.077;AN=26;DP=121;ExcessHet=0.0877;FS=0.000;InbreedingCoeff=0.7693;MLEAC=2;MLEAF=0.077;MQ=58.43;QD=33.56;SOR=0.693	GT:AD:DP:GQ:PL	0/0:8,0:8:24:0,24,301	0/0:6,0:6:15:0,15,225	0/0:8,0:8:21:0,21,315	0/0:7,0:7:8:0,8,245	0/0:9,0:9:27:0,27,357	1/1:0,8:8:24:312,24,0	0/0:34,0:34:99:0,99,1427	0/0:4,0:4:12:0,12,166	0/0:4,0:4:12:0,12,173
FNWR01000001.1	22910441	.	C	CTTT,CTTTTT,CTTTT	3353.08	.	AC=9,3,6;AF=0.450,0.150,0.300;AN=20;BaseQRankSum=0.854;DP=90;ExcessHet=3.2451;FS=6.309;InbreedingCoeff=0.2571;MLEAC=11,4,6;MLEAF=0.550,0.200,0.300;MQ=60.00;MQRankSum=0.00;QD=24.79;SOR=0.785	GT:AD:DP:GQ:PGT:PID:PL:PS	./.:0,0,0,0:0:.:.:.:0,0,0,0,0,0,0,0,0,0	0|1:5,3,0,0:8:99:0|1:22910437_GGC_G:111,0,447,126,456,582,126,456,582,582:22910437	./.:1,0,0,0:1:.:.:.:0,0,0,0,0,0,0,0,0,0	0/1:2,2,0,0:4:60:.:.:60,0,106,69,112,181,69,112,181,181	1/3:0,2,0,1:3:36:.:.:126,42,36,126,42,126,84,0,84,81	2|2:0,0,7,0:7:21:1|1:22910437_G_A:300,300,300,21,21,0,300,300,21,300:22910437	1/3:0,24,0,8:32:99:.:.:1344,301,220,1324,299,1315,996,0,996,969	1|1:0,3,0,0:3:9:1|1:22910437_GGC_G:135,9,0,135,9,135,135,9,135,135:22910437	3|3:0,0,0,2:2:6:1|1:22910437_G_A:90,90,90,90,90,90,6,6,6,0:22910437
FNWR01000001.1	22917278	.	TAAA	TAA,T	801.68	.	AC=2,2;AF=0.091,0.091;AN=22;BaseQRankSum=0.651;DP=77;ExcessHet=0.6695;FS=1.216;InbreedingCoeff=0.1192;MLEAC=3,2;MLEAF=0.136,0.091;MQ=58.18;MQRankSum=0.623;QD=16.70;ReadPosRankSum=0.616;SOR=0.340	GT:AD:DP:GQ:PGT:PID:PL:PS	./.:0,0,0:0:.:.:.:0,0,0,0,0,0	0/0:2,0,0:2:3:.:.:0,3,45,3,45,45	0/0:1,0,0:1:3:.:.:0,3,40,3,40,40	0/0:2,0,0:2:3:.:.:0,3,45,3,45,45	0/0:7,0,0:7:9:.:.:0,9,217,9,217,217	2/2:0,0,2:2:6:.:.:74,74,74,6,6,0	0/1:11,20,0:31:99:.:.:379,0,146,412,206,618	./.:0,0,0:0:.:.:.:0,0,0,0,0,0	0/0:4,0,0:4:3:.:.:0,3,45,3,45,45
FNWR01000001.1	22917280	.	A	T,*	366.66	.	AC=1,2;AF=0.056,0.111;AN=18;BaseQRankSum=-1.653e+00;DP=74;ExcessHet=0.5325;FS=0.000;InbreedingCoeff=0.2264;MLEAC=2,2;MLEAF=0.111,0.111;MQ=57.74;MQRankSum=0.623;QD=21.57;ReadPosRankSum=0.368;SOR=0.446	GT:AD:DP:GQ:PGT:PID:PL:PS	./.:0,0,0:0:.:.:.:0,0,0,0,0,0	0/0:2,0,0:2:3:.:.:0,3,45,3,45,45	./.:1,0,0:1:.:.:.:0,0,0,0,0,0	0/0:2,0,0:2:0:.:.:0,0,10,0,10,10	0/0:7,0,0:7:0:.:.:0,0,135,0,135,135	2/2:0,0,2:2:6:.:.:74,74,74,6,6,0	0/0:35,0,0:35:93:.:.:0,93,1395,93,1395,1395	./.:0,0,0:0:.:.:.:0,0,0,0,0,0	./.:4,0,0:4:.:.:.:0,0,0,0,0,0
FNWR01000001.1	22919276	.	CTCT	C,*	181.21	.	AC=2,1;AF=0.167,0.083;AN=12;DP=53;ExcessHet=0.6367;FS=9.756;InbreedingCoeff=0.3854;MLEAC=3,2;MLEAF=0.250,0.167;MQ=60.00;QD=11.33;SOR=1.653	GT:AD:DP:GQ:PGT:PID:PL:PS	./.:0,0,0:0:.:.:.:0,0,0,0,0,0	./.:1,0,0:1:.:.:.:0,0,0,0,0,0	./.:1,0,0:1:.:.:.:0,0,0,0,0,0	./.:4,0,0:4:.:.:.:0,0,0,0,0,0	./.:4,0,0:4:.:.:.:0,0,0,0,0,0	1/1:0,5,0:5:15:.:.:195,15,0,195,15,195	0/0:14,0,0:14:26:.:.:0,26,439,26,439,439	0/0:3,0,0:3:9:.:.:0,9,107,9,107,107	0/0:6,0,0:6:6:.:.:0,6,90,6,90,90
FNWR01000001.1	22919278	.	C	*,T	668.79	.	AC=3,5;AF=0.375,0.625;AN=8;DP=52;ExcessHet=3.0103;FS=0.000;InbreedingCoeff=0.4902;MLEAC=6,9;MLEAF=0.750,1.00;MQ=60.00;QD=21.57;SOR=0.892	GT:AD:DP:GQ:PL	./.:0,0,0:0:.:0,0,0,0,0,0	./.:1,0,0:1:.:0,0,0,0,0,0	./.:1,0,0:1:.:0,0,0,0,0,0	./.:4,0,0:4:.:0,0,0,0,0,0	./.:4,0,0:4:.:0,0,0,0,0,0	1/1:0,5,0:5:15:195,15,0,195,15,195	2/2:0,0,12:12:39:407,411,430,39,39,0	2/2:0,0,3:3:9:96,99,104,9,9,0	./.:5,0,0:5:.:0,0,0,0,0,0
FNWR01000001.1	22940708	.	CAA	C,CA,CAAA	874.39	.	AC=1,2,3;AF=0.042,0.083,0.125;AN=24;BaseQRankSum=1.28;DP=108;ExcessHet=0.2470;FS=0.000;InbreedingCoeff=0.3561;MLEAC=1,1,4;MLEAF=0.042,0.042,0.167;MQ=60.00;MQRankSum=0.00;QD=21.33;ReadPosRankSum=0.930;SOR=0.615	GT:AD:DP:GQ:PGT:PID:PL:PS	./.:3,0,0,0:3:.:.:.:0,0,0,0,0,0,0,0,0,0	0/0:2,0,0,0:2:3:.:.:0,3,45,3,45,45,3,45,45,45	0/0:4,0,0,0:5:12:.:.:0,12,100,12,100,100,12,100,100,100	0/0:2,0,0,0:2:6:.:.:0,6,56,6,56,56,6,56,56,56	0/1:4,6,0,0:10:99:.:.:188,0,116,200,134,334,200,134,334,334	2/2:0,0,3,0:3:9:.:.:80,80,80,9,9,0,80,80,9,80	0/0:33,0,0,0:33:90:.:.:0,90,1350,90,1350,1350,90,1350,1350,1350	0/3:2,0,0,2:4:40:.:.:40,46,93,46,93,93,0,47,47,41	0/0:2,0,0,0:2:0:.:.:0,0,11,0,11,11,0,11,11,11
FNWR01000001.1	22948078	.	G	GCAGAACATTGTTAATACATTAGTAACAGGT,GCA	395.37	.	AC=2,1;AF=0.100,0.050;AN=20;BaseQRankSum=0.876;DP=92;ExcessHet=0.3572;FS=0.000;InbreedingCoeff=0.3844;MLEAC=2,1;MLEAF=0.100,0.050;MQ=58.95;MQRankSum=0.967;QD=30.41;ReadPosRankSum=-2.515e+00;SOR=0.446	GT:AD:DP:GQ:PGT:PID:PL:PS	./.:0,0,0:0:.:.:.:0,0,0,0,0,0	0/0:1,0,0:1:3:.:.:0,3,21,3,21,21	0/0:1,0,0:1:3:.:.:0,3,11,3,11,11	0|2:3,0,6:9:99:0|1:22948078_G_GCA:242,252,379,0,127,109:22948078	./.:0,0,0:0:.:.:.:0,0,0,0,0,0	1/1:0,4,0:4:12:.:.:180,12,0,180,12,180	0/0:36,0,0:36:99:.:.:0,99,1371,99,1371,1371	0/0:2,0,0:2:6:.:.:0,6,60,6,60,60	./.:0,0,0:0:.:.:.:0,0,0,0,0,0
FNWR01000001.1	22949166	.	C	A,*	149.17	.	AC=2,3;AF=0.111,0.167;AN=18;DP=93;ExcessHet=0.2340;FS=7.168;InbreedingCoeff=0.4056;MLEAC=2,4;MLEAF=0.111,0.222;MQ=55.68;QD=6.22;SOR=2.252	GT:AD:DP:GQ:PGT:PID:PL:PS	./.:0,0,0:0:.:.:.:0,0,0,0,0,0	0/0:2,0,0:2:0:.:.:0,0,2,0,2,2	0/0:1,0,0:1:3:.:.:0,3,38,3,38,38	./.:4,0,0:4:.:.:.:0,0,0,0,0,0	2/2:0,0,2:2:6:.:.:73,73,73,6,6,0	1/1:0,4,0:4:12:.:.:164,12,0,164,12,164	0/0:41,0,0:41:92:.:.:0,92,1449,92,1449,1449	0/0:6,0,0:6:18:.:.:0,18,267,18,267,267	./.:4,0,0:4:.:.:.:0,0,0,0,0,0
FNWR01000001.1	22979305	.	A	G	430.57	.	AC=4;AF=0.200;AN=20;DP=76;ExcessHet=0.0335;FS=0.000;InbreedingCoeff=0.4984;MLEAC=5;MLEAF=0.250;MQ=33.47;QD=30.16;SOR=0.693	GT:AD:DP:GQ:PGT:PID:PL:PS	0/0:1,0:1:3:.:.:0,3,36	0/0:3,0:3:9:.:.:0,9,92	0/0:1,0:1:3:.:.:0,3,43	0/0:5,0:5:0:.:.:0,0,9	./.:3,0:3:.:.:.:0,0,0	1|1:0,6:6:18:1|1:22979298_A_AG:270,18,0:22979298	0/0:31,0:31:90:.:.:0,90,1350	./.:0,0:0:.:.:.:0,0,0	0/0:3,0:3:9:.:.:0,9,99
FNWR01000001.1	22979306	.	G	C	428.62	.	AC=4;AF=0.200;AN=20;DP=77;ExcessHet=0.0256;FS=0.000;InbreedingCoeff=0.5390;MLEAC=5;MLEAF=0.250;MQ=33.47;QD=32.70;SOR=0.693	GT:AD:DP:GQ:PGT:PID:PL:PS	0/0:1,0:1:3:.:.:0,3,36	0/0:3,0:3:9:.:.:0,9,92	./.:1,0:1:.:.:.:0,0,0	0/0:5,0:5:0:.:.:0,0,9	0/0:4,0:4:1:.:.:0,1,92	1|1:0,6:6:18:1|1:22979298_A_AG:270,18,0:22979298	0/0:31,0:31:90:.:.:0,90,1350	./.:0,0:0:.:.:.:0,0,0	0/0:3,0:3:9:.:.:0,9,99
FNWR01000001.1	23025963	.	TAAA	TA,T	328.34	.	AC=2,2;AF=0.125,0.125;AN=16;BaseQRankSum=0.00;DP=76;ExcessHet=0.0335;FS=0.000;InbreedingCoeff=0.5890;MLEAC=2,3;MLEAF=0.125,0.188;MQ=59.72;MQRankSum=0.00;QD=31.78;ReadPosRankSum=-2.410e-01;SOR=1.179	GT:AD:DP:GQ:PL	./.:0,0,0:0:.:0,0,0,0,0,0	0/0:3,0,0:3:9:0,9,129,9,129,129	./.:0,0,0:0:.:0,0,0,0,0,0	./.:3,0,0:3:.:0,0,0,0,0,0	./.:2,0,0:2:.:0,0,0,0,0,0	2/2:0,0,6:6:18:267,245,234,18,18,0	0/0:6,0,0:9:33:0,33,400,41,358,401	0/0:1,0,0:1:3:0,3,32,3,32,32	0/0:2,0,0:2:6:0,6,90,6,90,90
FNWR01000001.1	23067368	.	T	TAA,TAAA,TAAAA	464.65	.	AC=1,1,2;AF=0.042,0.042,0.083;AN=24;BaseQRankSum=0.319;DP=124;ExcessHet=0.7463;FS=0.000;InbreedingCoeff=0.2071;MLEAC=1,1,2;MLEAF=0.042,0.042,0.083;MQ=56.08;MQRankSum=0.00;QD=14.08;ReadPosRankSum=1.44;SOR=0.602	GT:AD:DP:GQ:PGT:PID:PL:PS	0/0:5,0,0,0:5:0:.:.:0,0,34,0,34,34,0,34,34,34	0/0:3,0,0,0:3:9:.:.:0,9,85,9,85,85,9,85,85,85	0/0:3,0,0,0:3:3:.:.:0,3,45,3,45,45,3,45,45,45	0/0:10,0,0,0:10:18:.:.:0,18,270,18,270,270,18,270,270,270	0/0:10,0,0,0:10:27:.:.:0,27,405,27,405,405,27,405,405,405	3/3:0,0,0,6:6:18:.:.:249,249,249,249,249,249,18,18,18,0	0/0:37,0,0,0:37:99:.:.:0,99,1469,99,1469,1469,99,1469,1469,1469	0/0:4,0,0,0:4:12:.:.:0,12,175,12,175,175,12,175,175,175	0/0:4,0,0,0:4:0:.:.:0,0,105,0,105,105,0,105,105,105
FNWR01000001.1	23078629	.	A	T	620.83	.	AC=3;AF=0.136;AN=22;BaseQRankSum=-1.767e+00;DP=91;ExcessHet=0.3572;FS=1.596;InbreedingCoeff=0.3458;MLEAC=3;MLEAF=0.136;MQ=56.99;MQRankSum=1.67;QD=22.99;ReadPosRankSum=0.694;SOR=0.397	GT:AD:DP:GQ:PGT:PID:PL:PS	0/0:5,0:5:9:.:.:0,9,135	0/0:3,0:3:3:.:.:0,3,45	./.:1,0:1:.:.:.:0,0,0	./.:5,0:5:.:.:.:0,0,0	0/0:6,0:6:15:.:.:0,15,225	1|1:0,4:4:12:1|1:23078617_A_T:166,12,0:23078617	0/0:21,0:21:60:.:.:0,60,843	0/0:6,0:6:18:.:.:0,18,251	0/0:4,0:4:12:.:.:0,12,120
FNWR01000001.1	23126796	.	G	T	37.16	.	AC=2;AF=0.091;AN=22;DP=129;ExcessHet=0.1158;FS=0.000;InbreedingCoeff=0.4449;MLEAC=1;MLEAF=0.045;MQ=60.00;QD=18.58;SOR=2.303	GT:AD:DP:GQ:PL	0/0:5,0:5:0:0,0,52	0/0:4,0:4:12:0,12,170	./.:2,0:2:.:0,0,0	./.:6,0:6:.:0,0,0	0/0:14,0:14:39:0,39,585	1/1:0,2:2:6:52,6,0	0/0:37,0:37:95:0,95,1347	0/0:7,0:7:18:0,18,270	0/0:7,0:7:5:0,5,200
FNWR01000001.1	23242387	.	C	T	153.24	.	AC=2;AF=0.077;AN=26;DP=105;ExcessHet=0.0877;FS=0.000;InbreedingCoeff=0.6602;MLEAC=1;MLEAF=0.038;MQ=60.00;QD=34.72;SOR=0.693	GT:AD:DP:GQ:PL	0/0:6,0:6:18:0,18,188	0/0:4,0:4:12:0,12,159	0/0:6,0:6:18:0,18,206	0/0:9,0:9:27:0,27,317	0/0:7,0:7:18:0,18,270	1/1:0,4:4:12:175,12,0	0/0:37,0:37:99:0,108,1526	0/0:3,0:3:9:0,9,99	0/0:5,0:5:15:0,15,184
FNWR01000001.1	23268960	.	GTTTTTT	G,GTTTTT,GT	1249.22	.	AC=2,3,1;AF=0.100,0.150,0.050;AN=20;DP=72;ExcessHet=0.0098;FS=0.000;InbreedingCoeff=0.5028;MLEAC=3,4,2;MLEAF=0.150,0.200,0.100;MQ=59.74;QD=26.52;SOR=0.976	GT:AD:DP:GQ:PL	0/0:1,0,0,0:1:3:0,3,32,3,32,32,3,32,32,32	0/0:3,0,0,0:3:0:0,0,44,0,44,44,0,44,44,44	0/0:6,0,0,0:6:9:0,9,135,9,135,135,9,135,135,135	0/0:6,0,0,0:6:3:0,3,45,3,45,45,3,45,45,45	0/0:3,0,0,0:3:3:0,3,45,3,45,45,3,45,45,45	2/2:0,0,3,0:3:9:87,87,87,9,9,0,87,87,9,87	1/3:0,8,0,11:19:99:1000,263,190,764,260,698,223,0,220,146	0/0:5,0,0,0:5:9:0,9,135,9,135,135,9,135,135,135	./.:0,0,0,0:0:.:0,0,0,0,0,0,0,0,0,0
FNWR01000001.1	23268963	.	T	G,*	72.78	.	AC=2,4;AF=0.100,0.200;AN=20;DP=70;ExcessHet=0.0152;FS=0.000;InbreedingCoeff=0.4636;MLEAC=2,6;MLEAF=0.100,0.300;MQ=60.00;QD=3.83;SOR=0.976	GT:AD:DP:GQ:PGT:PID:PL:PS	0/0:1,0,0:1:3:.:.:0,3,39,3,39,39	0/0:3,0,0:3:0:.:.:0,0,44,0,44,44	0/0:7,0,0:7:0:.:.:0,0,130,0,130,130	0/0:8,0,0:8:0:.:.:0,0,247,0,247,247	0/0:3,0,0:3:6:.:.:0,6,90,6,90,90	1|1:0,3,0:3:9:1|1:23268963_T_G:87,9,0,87,9,87:23268963	2/2:0,0,11:19:74:.:.:854,618,552,77,74,0	0/0:5,0,0:5:6:.:.:0,6,90,6,90,90	./.:0,0,0:0:.:.:.:0,0,0,0,0,0
FNWR01000001.1	23501854	.	G	T,*	65.94	.	AC=4,9;AF=0.182,0.409;AN=22;DP=107;ExcessHet=1.5127;FS=2.208;InbreedingCoeff=0.2370;MLEAC=3,12;MLEAF=0.136,0.545;MQ=60.00;QD=1.32;SOR=0.568	GT:AD:DP:GQ:PL	./.:2,0,0:2:.:0,0,0,0,0,0	0/2:4,0,1:5:22:22,33,153,0,119,116	0/2:5,0,3:8:90:90,106,405,0,300,291	0/0:5,0,0:5:0:0,0,63,0,63,63	0/2:5,0,4:9:99:147,162,378,0,216,204	1/1:0,3,0:3:8:58,8,0,58,8,58	2/2:0,0,18:32:99:1121,870,780,113,107,0	0/0:5,0,0:5:15:0,15,173,15,173,173	1/1:0,1,0:1:3:30,3,0,30,3,30
FNWR01000001.1	23531252	.	TC	T	125.92	.	AC=2;AF=0.125;AN=16;DP=65;ExcessHet=0.2020;FS=0.000;InbreedingCoeff=0.3629;MLEAC=3;MLEAF=0.188;MQ=60.00;QD=31.48;SOR=3.258	GT:AD:DP:GQ:PGT:PID:PL:PS	0/0:1,0:1:3:.:.:0,3,23	./.:2,0:2:.:.:.:0,0,0	0/0:2,0:2:0:.:.:0,0,15	0/0:8,0:8:15:.:.:0,15,225	./.:1,0:1:.:.:.:0,0,0	1|1:0,4:4:12:1|1:23531252_TC_T:138,12,0:23531252	0/0:18,0:18:48:.:.:0,48,720	./.:3,0:3:.:.:.:0,0,0	./.:0,0:0:.:.:.:0,0,0
FNWR01000001.1	23652430	.	C	A,CAAAAAAAAAAAA,CAAAAAAAAAAA,*	825.74	.	AC=4,2,2,1;AF=0.222,0.111,0.111,0.056;AN=18;BaseQRankSum=1.30;DP=71;ExcessHet=0.2340;FS=0.000;InbreedingCoeff=0.4187;MLEAC=6,2,2,2;MLEAF=0.333,0.111,0.111,0.111;MQ=60.00;MQRankSum=0.00;QD=19.20;ReadPosRankSum=-8.710e-01;SOR=0.551	GT:AD:DP:GQ:PGT:PID:PL:PS	./.:0,0,0,0,0:0:.:.:.:0,0,0,0,0,0,0,0,0,0,0,0,0,0,0	0/0:5,0,0,0,0:5:6:.:.:0,6,90,6,90,90,6,90,90,90,6,90,90,90,90	./.:0,0,0,0,0:0:.:.:.:0,0,0,0,0,0,0,0,0,0,0,0,0,0,0	0/0:9,0,0,0,0:9:0:.:.:0,0,32,0,32,32,0,32,32,32,0,32,32,32,32	0/0:6,0,0,0,0:6:0:.:.:0,0,142,0,142,142,0,142,142,142,0,142,142,142,142	2/2:0,0,2,0,0:2:6:.:.:90,90,90,6,6,0,90,90,6,90,90,90,6,90,90	0|1:23,5,0,0,0:28:99:0|1:23652429_T_TAAAAAAAAAAAA:166,0,1245,236,1263,1499,236,1263,1499,1499,236,1263,1499,1499,1499:23652429	1|1:0,4,0,0,0:4:12:1|1:23652429_T_TAAAAAAAAAAAAA:174,12,0,174,12,174,174,12,174,174,174,12,174,174,174:23652429	./.:1,0,0,0,0:1:.:.:.:0,0,0,0,0,0,0,0,0,0,0,0,0,0,0
FNWR01000001.1	23801600	.	CGTGT	CGT,C	555.49	.	AC=2,4;AF=0.143,0.286;AN=14;BaseQRankSum=1.60;DP=56;ExcessHet=1.7609;FS=14.537;InbreedingCoeff=0.2011;MLEAC=4,4;MLEAF=0.286,0.286;MQ=60.00;MQRankSum=0.00;QD=19.15;ReadPosRankSum=-9.090e-01;SOR=2.902	GT:AD:DP:GQ:PGT:PID:PL:PS	./.:1,0,0:1:.:.:.:0,0,0,0,0,0	./.:0,0,0:0:.:.:.:0,0,0,0,0,0	2/2:0,0,1:1:3:.:.:45,45,45,3,3,0	0/0:5,0,0:5:0:.:.:0,0,48,0,48,48	0/0:2,0,0:2:6:.:.:0,6,82,6,82,82	2|2:0,0,3:3:9:1|1:23801600_CGTGT_C:135,135,135,9,9,0:23801600	0|1:9,9,0:18:99:0|1:23801600_CGT_C:343,0,327,370,354,724:23801600	./.:4,0,0:4:.:.:.:0,0,0,0,0,0	0/0:3,0,0:3:0:.:.:0,0,14,0,14,14
FNWR01000001.1	23801603	.	G	A,*	337.40	.	AC=1,4;AF=0.063,0.250;AN=16;BaseQRankSum=1.27;DP=52;ExcessHet=0.2340;FS=13.331;InbreedingCoeff=0.3834;MLEAC=2,4;MLEAF=0.125,0.250;MQ=60.00;MQRankSum=0.00;QD=16.07;ReadPosRankSum=-8.210e-01;SOR=2.815	GT:AD:DP:GQ:PGT:PID:PL:PS	0/0:1,0,0:1:3:.:.:0,3,38,3,38,38	./.:0,0,0:0:.:.:.:0,0,0,0,0,0	2/2:0,0,1:1:3:.:.:45,45,45,3,3,0	0/0:4,0,0:4:9:.:.:0,9,135,9,135,135	0/0:2,0,0:2:3:.:.:0,3,45,3,45,45	2|2:0,0,3:3:9:1|1:23801600_CGTGT_C:135,135,135,9,9,0:23801600	0|1:9,9,0:18:99:0|1:23801600_CGT_C:343,0,327,370,354,724:23801600	./.:4,0,0:4:.:.:.:0,0,0,0,0,0	0/0:3,0,0:3:0:.:.:0,0,14,0,14,14
FNWR01000001.1	24058711	.	ACCC	ACC,A,AC	2380.29	.	AC=2,1,8;AF=0.091,0.045,0.364;AN=22;BaseQRankSum=0.431;DP=112;ExcessHet=0.0171;FS=0.000;InbreedingCoeff=0.4664;MLEAC=2,1,10;MLEAF=0.091,0.045,0.455;MQ=60.00;MQRankSum=0.00;QD=29.12;ReadPosRankSum=0.967;SOR=0.249	GT:AD:DP:GQ:PL	0/0:2,0,0,0:2:3:0,3,45,3,45,45,3,45,45,45	./.:1,0,0,0:1:.:0,0,0,0,0,0,0,0,0,0	0/3:1,0,0,2:3:9:68,71,87,71,87,87,0,15,15,9	0/0:3,0,0,0:3:3:0,3,45,3,45,45,3,45,45,45	3/3:0,0,0,5:5:15:193,193,193,193,193,193,15,15,15,0	1/1:0,5,0,0:5:15:123,15,0,123,15,123,123,15,123,123	2/3:0,0,29,16:45:99:1754,1560,1492,431,445,329,841,851,0,736	3/3:0,0,0,3:3:9:114,114,114,114,114,114,9,9,9,0	0/0:4,0,0,0:4:3:0,3,45,3,45,45,3,45,45,45
FNWR01000001.1	24235215	.	C	CTCAGGGTGGTGGGAT,CT,*	339.88	.	AC=2,2,4;AF=0.200,0.200,0.400;AN=10;DP=44;ExcessHet=0.2482;FS=0.000;InbreedingCoeff=0.5059;MLEAC=3,2,8;MLEAF=0.300,0.200,0.800;MQ=56.15;QD=9.44;SOR=1.209	GT:AD:DP:GQ:PGT:PID:PL:PS	./.:0,0,0,0:0:.:.:.:0,0,0,0,0,0,0,0,0,0	./.:2,0,0,0:2:.:.:.:0,0,0,0,0,0,0,0,0,0	./.:0,0,0,0:0:.:.:.:0,0,0,0,0,0,0,0,0,0	0/0:3,0,0,0:3:3:.:.:0,3,45,3,45,45,3,45,45,45	./.:1,0,0,0:1:.:.:.:0,0,0,0,0,0,0,0,0,0	1/1:0,5,0,0:5:15:.:.:225,15,0,225,15,225,225,15,225,225	3|3:0,0,0,18:18:57:1|1:24235212_GGTCCT_G:842,842,842,842,842,842,57,57,57,0:24235212	2|2:0,0,3,0:3:9:1|1:24235215_C_CT:135,135,135,9,9,0,135,135,9,135:24235215	./.:0,0,0,0:0:.:.:.:0,0,0,0,0,0,0,0,0,0
FNWR01000001.1	24305858	.	ATTTTTTTTTT	A,ATTTTTTTTT,ATTTTTTTTTTT,ATTTTTTT	538.72	.	AC=1,2,1,2;AF=0.042,0.083,0.042,0.083;AN=24;BaseQRankSum=1.73;DP=88;ExcessHet=0.2035;FS=2.781;InbreedingCoeff=0.3451;MLEAC=1,2,1,1;MLEAF=0.042,0.083,0.042,0.042;MQ=59.79;MQRankSum=0.00;QD=11.97;ReadPosRankSum=0.524;SOR=0.314	GT:AD:DP:GQ:PL	0/0:2,0,0,0,0:2:3:0,3,45,3,45,45,3,45,45,45,3,45,45,45,45	0/0:2,0,0,0,0:2:6:0,6,55,6,55,55,6,55,55,55,6,55,55,55,55	0/0:9,0,0,0,0:9:15:0,15,225,15,225,225,15,225,225,225,15,225,225,225,225	0/1:1,4,0,0,0:5:27:165,0,27,168,40,208,168,40,208,208,168,40,208,208,208	0/0:8,0,0,0,0:8:12:0,12,180,12,180,180,12,180,180,180,12,180,180,180,180	4/4:0,0,0,0,3:3:9:120,120,120,120,120,120,120,120,120,120,9,9,9,9,0	0/2:14,0,9,0,0:23:99:109,151,599,0,447,421,151,599,447,599,151,599,447,599,599	0/0:6,0,0,0,0:6:15:0,15,225,15,225,225,15,225,225,225,15,225,225,225,225	0/0:4,0,0,0,0:4:3:0,3,45,3,45,45,3,45,45,45,3,45,45,45,45
FNWR01000001.1	24496792	.	C	CTT,CT,CTTT	3063.43	.	AC=2,3,9;AF=0.083,0.125,0.375;AN=24;DP=108;ExcessHet=0.0067;FS=0.000;InbreedingCoeff=0.6471;MLEAC=2,3,11;MLEAF=0.083,0.125,0.458;MQ=59.87;QD=33.50;SOR=0.840	GT:AD:DP:GQ:PL	0/0:4,0,0,0:4:9:0,9,135,9,135,135,9,135,135,135	./.:1,0,0,0:1:.:0,0,0,0,0,0,0,0,0,0	0/0:6,0,0,0:6:0:0,0,49,0,49,49,0,49,49,49	0/0:6,0,0,0:6:3:0,3,45,3,45,45,3,45,45,45	3/3:0,0,0,7:7:21:308,308,308,308,308,308,21,21,21,0	1/1:0,4,0,0:4:12:139,12,0,139,12,139,139,12,139,139	3/3:0,0,0,39:39:99:1788,1788,1788,1788,1788,1788,120,120,120,0	3/3:0,0,0,3:3:9:130,131,131,131,131,131,9,9,9,0	2/3:0,0,2,2:4:54:140,134,134,71,69,57,54,61,0,60
FNWR01000001.1	24512237	.	AT	A	219.91	.	AC=2;AF=0.091;AN=22;DP=101;ExcessHet=0.1158;FS=0.000;InbreedingCoeff=0.5610;MLEAC=2;MLEAF=0.091;MQ=60.00;QD=27.49;SOR=0.693	GT:AD:DP:GQ:PL	0/0:6,0:6:18:0,18,177	./.:0,0:0:.:0,0,0	0/0:1,0:1:3:0,3,40	0/0:6,0:6:12:0,12,180	0/0:8,0:8:24:0,24,337	1/1:0,8:8:24:240,24,0	0/0:26,0:26:66:0,66,990	0/0:3,0:3:9:0,9,130	0/0:5,0:5:0:0,0,112
FNWR01000001.1	24551926	.	G	GA,GAA	386.55	.	AC=4,2;AF=0.250,0.125;AN=16;BaseQRankSum=0.674;DP=93;ExcessHet=1.0593;FS=1.500;InbreedingCoeff=0.1848;MLEAC=6,4;MLEAF=0.375,0.250;MQ=60.00;MQRankSum=0.00;QD=12.89;ReadPosRankSum=-5.000e-02;SOR=1.402	GT:AD:DP:GQ:PL	./.:5,0,0:5:.:0,0,0,0,0,0	0/0:3,0,0:5:8:0,8,53,8,53,53	./.:4,0,0:4:.:0,0,0,0,0,0	0/0:10,0,0:10:0:0,0,256,0,256,256	0/0:8,0,0:8:0:0,0,15,0,15,15	1/1:0,2,0:2:6:42,6,0,42,6,42	0/2:11,0,6:17:99:157,190,493,0,303,282	./.:6,0,0:6:.:0,0,0,0,0,0	0/0:4,0,0:4:0:0,0,56,0,56,56
FNWR01000001.1	24559318	.	C	CGTGT,CGTGTGT,CGTGTGTGT	2505.81	.	AC=8,2,2;AF=0.308,0.077,0.077;AN=26;BaseQRankSum=-4.800e-01;DP=136;ExcessHet=0.0553;FS=3.554;InbreedingCoeff=0.4922;MLEAC=9,1,2;MLEAF=0.346,0.038,0.077;MQ=59.74;MQRankSum=0.00;QD=31.72;ReadPosRankSum=-1.282e+00;SOR=1.182	GT:AD:DP:GQ:PGT:PID:PL:PS	0/1:2,5,0,0:7:69:.:.:204,0,69,167,84,238,192,84,248,266	0/0:8,0,0,0:8:0:.:.:0,0,281,0,281,281,0,281,281,281	0/0:5,0,0,0:5:12:.:.:0,12,180,12,180,180,12,180,180,180	0/0:5,0,0,0:5:0:.:.:0,0,99,0,99,99,0,99,99,99	1/1:0,6,0,0:6:24:.:.:360,24,0,360,24,360,360,24,360,360	2|2:1,0,4,0:5:4:1|1:24559318_C_CGTGTGT:163,165,174,4,12,0,165,174,12,174:24559318	0/1:19,13,0,0:32:99:.:.:482,0,792,542,832,1374,542,832,1374,1374	0/0:6,0,0,0:6:6:.:.:0,6,90,6,90,90,6,90,90,90	3/3:0,0,0,5:5:15:.:.:225,225,225,225,225,225,15,15,15,0
FNWR01000001.1	24673125	.	CA	C,CAAA,CAAAA	697.26	.	AC=3,1,1;AF=0.150,0.050,0.050;AN=20;BaseQRankSum=-6.500e-02;DP=106;ExcessHet=1.7609;FS=2.439;InbreedingCoeff=0.0877;MLEAC=4,1,1;MLEAF=0.200,0.050,0.050;MQ=60.00;MQRankSum=0.00;QD=12.91;ReadPosRankSum=0.319;SOR=0.403	GT:AD:DP:GQ:PL	./.:3,0,0,0:3:.:0,0,0,0,0,0,0,0,0,0	0/0:4,0,0,0:4:6:0,6,90,6,90,90,6,90,90,90	0/0:1,0,0,0:1:3:0,3,45,3,45,45,3,45,45,45	0/0:6,0,0,0:6:9:0,9,135,9,135,135,9,135,135,135	0/0:10,0,0,0:10:0:0,0,78,0,78,78,0,78,78,78	1/1:0,4,0,0:4:12:83,12,0,83,12,83,83,12,83,83	0/3:18,0,0,12:32:99:479,485,1324,485,1324,1324,0,721,721,641	0/0:10,0,0,0:10:30:0,30,434,30,434,434,30,434,434,434	./.:0,0,0,0:0:.:0,0,0,0,0,0,0,0,0,0
FNWR01000001.1	24678172	.	A	AACGTTG,AACGTTGTGC,AACG	221.48	.	AC=2,2,2;AF=0.091,0.091,0.091;AN=22;DP=126;ExcessHet=0.0048;FS=0.000;InbreedingCoeff=0.8437;MLEAC=1,1,1;MLEAF=0.045,0.045,0.045;MQ=60.00;QD=33.48;SOR=0.693	GT:AD:DP:GQ:PGT:PID:PL:PS	0/0:6,0,0,0:6:15:.:.:0,15,225,15,225,225,15,225,225,225	0/0:4,0,0,0:4:12:.:.:0,12,138,12,138,138,12,138,138,138	0/0:9,0,0,0:9:27:.:.:0,27,319,27,319,319,27,319,319,319	3|3:0,0,0,3:3:8:1|1:24678172_A_AACG:133,134,135,134,135,135,8,9,9,0:24678172	0/0:6,0,0,0:6:12:.:.:0,12,180,12,180,180,12,180,180,180	1/1:0,2,0,0:2:6:.:.:90,6,0,90,6,90,90,6,90,90	0/0:47,0,0,0:47:87:.:.:0,87,1305,87,1305,1305,87,1305,1305,1305	0/0:11,0,0,0:11:33:.:.:0,33,459,33,459,459,33,459,459,459	0/0:6,0,0,0:6:12:.:.:0,12,180,12,180,180,12,180,180,180
FNWR01000001.1	24799977	.	CA	CAA,C	527.86	.	AC=2,4;AF=0.091,0.182;AN=22;BaseQRankSum=1.28;DP=120;ExcessHet=0.7136;FS=3.589;InbreedingCoeff=0.1481;MLEAC=3,5;MLEAF=0.136,0.227;MQ=60.00;MQRankSum=0.00;QD=15.08;ReadPosRankSum=0.00;SOR=1.675	GT:AD:DP:GQ:PL	0/0:5,0,0:5:0:0,0,128,0,128,128	0/0:7,0,0:7:0:0,0,92,0,92,92	0/0:8,0,0:8:0:0,0,4,0,4,4	2/2:0,0,2:2:6:52,52,52,6,6,0	0/0:13,0,0:13:0:0,0,293,0,293,293	1/1:0,11,0:11:33:273,33,0,273,33,273	0/0:35,0,0:35:99:0,99,1485,99,1485,1485	0/2:2,0,4:6:34:87,93,139,0,46,34	0/0:2,0,0:2:3:0,3,45,3,45,45
FNWR01000001.1	24805497	.	CTTTTTTTTT	CTTTTTT,CTTTTTTT,C	809.01	.	AC=2,3,1;AF=0.083,0.125,0.042;AN=24;BaseQRankSum=2.15;DP=108;ExcessHet=0.2470;FS=2.869;InbreedingCoeff=0.2714;MLEAC=1,3,1;MLEAF=0.042,0.125,0.042;MQ=59.51;MQRankSum=1.04;QD=21.87;ReadPosRankSum=0.207;SOR=0.296	GT:AD:DP:GQ:PL	1/1:0,1,0,0:1:3:43,3,0,43,3,43,43,3,43,43	0/0:7,0,0,0:7:12:0,12,180,12,180,180,12,180,180,180	0/0:5,0,0,0:5:6:0,6,90,6,90,90,6,90,90,90	0/0:8,0,0,0:8:6:0,6,90,6,90,90,6,90,90,90	0/0:7,0,0,0:7:9:0,9,135,9,135,135,9,135,135,135	2/2:0,0,5,0:5:15:157,157,157,15,15,0,157,157,15,157	0/3:15,0,0,14:29:99:543,588,1311,588,1311,1311,0,723,723,681	0/0:6,0,0,0:6:0:0,0,77,0,77,77,0,77,77,77	0/0:10,0,0,0:10:6:0,6,90,6,90,90,6,90,90,90
FNWR01000001.1	24851256	.	CAAAT	C	104.40	.	AC=2;AF=0.083;AN=24;DP=128;ExcessHet=0.1158;FS=0.000;InbreedingCoeff=0.4507;MLEAC=1;MLEAF=0.042;MQ=56.82;QD=34.80;SOR=1.179	GT:AD:DP:GQ:PL	0/0:4,0:4:9:0,9,135	0/0:6,0:6:18:0,18,248	0/0:3,0:3:9:0,9,64	0/0:11,0:11:15:0,15,225	0/0:11,0:11:33:0,33,451	1/1:0,3:3:9:122,9,0	0/0:44,0:44:99:0,110,1680	0/0:4,0:4:0:0,0,75	0/0:5,0:5:0:0,0,138
FNWR01000001.1	24874377	.	G	T	99.87	.	AC=2;AF=0.083;AN=24;DP=126;ExcessHet=0.0955;FS=0.000;InbreedingCoeff=0.6433;MLEAC=1;MLEAF=0.042;MQ=60.00;QD=33.29;SOR=1.179	GT:AD:DP:GQ:PL	0/0:6,0:6:18:0,18,225	./.:0,0:0:.:0,0,0	0/0:11,0:11:30:0,30,450	0/0:10,0:10:27:0,27,405	0/0:7,0:7:21:0,21,241	1/1:0,3:3:9:119,9,0	0/0:39,0:39:99:0,111,1604	0/0:12,0:12:36:0,36,509	0/0:1,0:1:3:0,3,39
FNWR01000001.1	24879467	.	G	A	771.32	.	AC=4;AF=0.154;AN=26;BaseQRankSum=0.842;DP=135;ExcessHet=0.5552;FS=1.290;InbreedingCoeff=0.2023;MLEAC=4;MLEAF=0.154;MQ=60.00;MQRankSum=0.00;QD=20.30;ReadPosRankSum=-1.443e+00;SOR=1.085	GT:AD:DP:GQ:PL	0/0:2,0:2:6:0,6,57	0/0:2,0:2:6:0,6,89	0/0:14,0:14:30:0,30,340	0/0:14,0:14:39:0,39,585	0/0:6,0:6:18:0,18,205	1/1:0,4:4:12:166,12,0	0/0:46,0:46:99:0,100,1672	0/0:8,0:8:21:0,21,315	0/0:2,0:2:6:0,6,49
FNWR01000001.1	25473808	.	CG	C	74.06	.	AC=2;AF=0.083;AN=24;DP=102;ExcessHet=0.1047;FS=0.000;InbreedingCoeff=0.4558;MLEAC=1;MLEAF=0.042;MQ=60.00;QD=33.86;SOR=0.693	GT:AD:DP:GQ:PGT:PID:PL:PS	0/0:2,0:2:6:.:.:0,6,89	0/0:4,0:4:12:.:.:0,12,167	0/0:6,0:6:15:.:.:0,15,225	0/0:7,0:7:18:.:.:0,18,270	0/0:3,0:3:9:.:.:0,9,96	1|1:0,2:2:6:1|1:25473806_C_T:90,6,0:25473806	0/0:40,0:40:99:.:.:0,103,1575	0/0:8,0:8:21:.:.:0,21,315	0/0:3,0:3:0:.:.:0,0,48
FNWR01000001.1	25473810	.	TG	T	74.04	.	AC=2;AF=0.083;AN=24;DP=103;ExcessHet=0.1047;FS=0.000;InbreedingCoeff=0.4592;MLEAC=1;MLEAF=0.042;MQ=60.00;QD=31.51;SOR=0.693	GT:AD:DP:GQ:PGT:PID:PL:PS	0/0:3,0:3:0:.:.:0,0,39	0/0:4,0:4:12:.:.:0,12,167	0/0:6,0:6:18:.:.:0,18,198	0/0:7,0:7:18:.:.:0,18,270	0/0:3,0:3:9:.:.:0,9,96	1|1:0,2:2:6:1|1:25473806_C_T:90,6,0:25473806	0/0:40,0:40:99:.:.:0,103,1575	0/0:9,0:9:24:.:.:0,24,360	0/0:2,0:2:6:.:.:0,6,78
FNWR01000001.1	25489846	.	GTTT	G,GTTTT,GTT	846.88	.	AC=2,3,3;AF=0.083,0.125,0.125;AN=24;BaseQRankSum=-1.600e-02;DP=117;ExcessHet=0.0975;FS=1.942;InbreedingCoeff=0.4142;MLEAC=1,4,3;MLEAF=0.042,0.167,0.125;MQ=60.00;MQRankSum=0.00;QD=11.93;ReadPosRankSum=2.14;SOR=0.946	GT:AD:DP:GQ:PL	0/0:6,0,0,0:6:3:0,3,45,3,45,45,3,45,45,45	0/0:3,0,0,0:3:9:0,9,108,9,108,108,9,108,108,108	0/0:7,0,0,0:7:0:0,0,183,0,183,183,0,183,183,183	0/0:6,0,0,0:6:15:0,15,225,15,225,225,15,225,225,225	2/2:0,0,7,0:7:20:154,154,154,20,20,0,154,154,20,154	3/3:0,0,0,4:4:12:106,106,106,106,106,106,12,12,12,0	0/2:23,0,18,0:41:99:343,412,942,0,530,476,412,942,530,942	0/0:5,0,0,0:5:9:0,9,135,9,135,135,9,135,135,135	0/0:3,0,0,0:3:9:0,9,127,9,127,127,9,127,127,127
FNWR01000001.1	25756153	.	T	C	133.96	.	AC=2;AF=0.077;AN=26;DP=129;ExcessHet=0.0877;FS=0.000;InbreedingCoeff=0.7583;MLEAC=1;MLEAF=0.038;MQ=60.00;QD=33.49;SOR=0.693	GT:AD:DP:GQ:PL	0/0:7,0:7:18:0,18,270	0/0:4,0:4:12:0,12,169	0/0:5,0:5:15:0,15,222	0/0:15,0:15:39:0,39,585	0/0:6,0:6:18:0,18,204	1/1:0,4:4:12:156,12,0	0/0:38,0:38:99:0,105,1561	0/0:11,0:11:33:0,33,470	0/0:5,0:5:15:0,15,215
FNWR01000001.1	25758309	.	T	TG	336.62	.	AC=2;AF=0.077;AN=26;DP=115;ExcessHet=0.0877;FS=0.000;InbreedingCoeff=0.6437;MLEAC=2;MLEAF=0.077;MQ=60.00;QD=29.33;SOR=0.941	GT:AD:DP:GQ:PGT:PID:PL:PS	0/0:7,0:7:15:.:.:0,15,225	0/0:7,0:7:18:.:.:0,18,270	0/0:7,0:7:21:.:.:0,21,243	0/0:6,0:6:18:.:.:0,18,245	0/0:2,0:2:6:.:.:0,6,77	1|1:0,7:7:24:1|1:25758309_T_TG:360,24,0:25758309	0/0:38,0:38:99:.:.:0,99,1468	0/0:6,0:6:12:.:.:0,12,180	0/0:6,0:6:15:.:.:0,15,225
FNWR01000001.1	25794850	.	C	CACACAGAGAGAG,CAG,CAGAG,CACACAGAG	1409.99	.	AC=2,4,2,1;AF=0.077,0.154,0.077,0.038;AN=26;BaseQRankSum=0.00;DP=104;ExcessHet=0.0090;FS=0.000;InbreedingCoeff=0.6939;MLEAC=1,4,1,1;MLEAF=0.038,0.154,0.038,0.038;MQ=59.51;MQRankSum=0.00;QD=33.57;ReadPosRankSum=1.31;SOR=0.664	GT:AD:DP:GQ:PL	0/0:4,0,0,0,0:4:9:0,9,135,9,135,135,9,135,135,135,9,135,135,135,135	0/0:7,0,0,0,0:7:18:0,18,270,18,270,270,18,270,270,270,18,270,270,270,270	0/0:3,0,0,0,0:3:3:0,3,45,3,45,45,3,45,45,45,3,45,45,45,45	0/2:5,0,2,0,0:7:50:50,65,225,0,161,155,65,225,161,225,65,225,161,225,225	2/2:0,0,6,0,0:6:18:210,210,210,18,18,0,210,210,18,210,210,210,18,210,210	1/1:0,3,0,0,0:3:9:135,9,0,138,12,157,138,12,157,157,138,12,157,157,157	2/4:0,0,15,0,9:24:99:996,977,1093,431,493,501,891,984,500,1006,548,638,0,544,661	0/0:8,0,0,0,0:8:24:0,24,319,24,319,319,24,319,319,319,24,319,319,319,319	0/0:2,0,0,0,0:2:6:0,6,51,6,51,51,6,51,51,51,6,51,51,51,51
FNWR01000001.1	25823061	.	T	*,TC,TCC	596.78	.	AC=3,4,3;AF=0.136,0.182,0.136;AN=22;DP=96;ExcessHet=0.0152;FS=0.000;InbreedingCoeff=0.6485;MLEAC=3,5,3;MLEAF=0.136,0.227,0.136;MQ=60.00;QD=14.92;SOR=0.892	GT:AD:DP:GQ:PL	2/2:0,0,3,0:3:9:84,84,84,9,9,0,84,84,9,84	0/0:3,0,0,0:3:9:0,9,78,9,78,78,9,78,78,78	./.:0,0,0,0:2:.:0,0,0,0,0,0,0,0,0,0	./.:1,0,0,0:1:.:0,0,0,0,0,0,0,0,0,0	1/1:0,4,0,0:4:12:179,12,0,179,12,179,179,12,179,179	3/3:0,0,0,3:3:9:111,111,111,111,111,111,9,9,9,0	1/2:0,15,9,0:24:99:851,261,420,617,0,590,881,375,626,971	0/0:11,0,0,0:11:30:0,30,450,30,450,450,30,450,450,450	0/0:4,0,0,0:4:0:0,0,83,0,83,83,0,83,83,83
FNWR01000001.1	25910364	.	C	A	130.35	.	AC=2;AF=0.083;AN=24;DP=106;ExcessHet=0.1158;FS=0.000;InbreedingCoeff=0.5095;MLEAC=2;MLEAF=0.083;MQ=58.95;QD=32.59;SOR=0.330	GT:AD:DP:GQ:PGT:PID:PL:PS	0/0:5,0:5:15:.:.:0,15,209	0/0:5,0:5:15:.:.:0,15,212	0/0:2,0:2:6:.:.:0,6,49	0/0:6,0:6:18:.:.:0,18,249	0/0:8,0:8:24:.:.:0,24,269	1|1:0,4:4:12:1|1:25910348_T_TAA:150,12,0:25910348	0/0:42,0:42:99:.:.:0,102,1619	0/0:5,0:5:0:.:.:0,0,120	0/0:4,0:4:12:.:.:0,12,123
FNWR01000001.1	25914968	.	A	T,*	960.38	.	AC=3,13;AF=0.136,0.591;AN=22;BaseQRankSum=0.555;DP=116;ExcessHet=0.7463;FS=0.000;InbreedingCoeff=0.2832;MLEAC=4,15;MLEAF=0.182,0.682;MQ=60.00;MQRankSum=0.00;QD=9.32;ReadPosRankSum=0.987;SOR=0.809	GT:AD:DP:GQ:PGT:PID:PL:PS	./.:0,0,0:0:.:.:.:0,0,0,0,0,0	2|2:0,0,3:3:9:1|1:25914967_TAAA_T:135,135,135,9,9,0:25914967	2/2:0,0,3:3:9:.:.:91,91,91,9,9,0	./.:1,0,0:1:.:.:.:0,0,0,0,0,0	0/0:7,0,0:7:0:.:.:0,0,232,0,232,232	1/1:0,12,0:12:36:.:.:505,36,0,505,36,505	2/2:0,0,42:42:99:.:.:1275,1275,1275,126,126,0	2/2:0,0,6:6:18:.:.:163,163,163,18,18,0	0|2:3,0,2:5:75:0|1:25914967_TA_T:75,84,279,0,195,189:25914967
FNWR01000001.1	25998595	.	CAGAGAG	CAG,C,CAGAG	1551.04	.	AC=1,2,8;AF=0.038,0.077,0.308;AN=26;BaseQRankSum=0.987;DP=144;ExcessHet=1.0464;FS=2.738;InbreedingCoeff=0.1119;MLEAC=1,1,7;MLEAF=0.038,0.038,0.269;MQ=59.88;MQRankSum=0.00;QD=17.43;ReadPosRankSum=0.728;SOR=0.984	GT:AD:DP:GQ:PL	0/0:4,0,0,0:4:6:0,6,90,6,90,90,6,90,90,90	0/3:2,0,0,5:7:17:246,232,265,210,245,242,0,35,32,17	0/0:1,0,0,0:1:3:0,3,12,3,12,12,3,12,12,12	0/1:5,7,0,0:12:99:273,0,273,297,291,602,297,291,602,602	0/0:8,0,0,0:8:27:0,27,394,27,394,394,27,394,394,394	2/2:0,0,3,0:4:11:144,120,112,12,11,0,120,112,11,112	0/3:22,0,0,10:32:99:353,420,1329,420,1329,1329,0,909,909,879	0/3:2,0,0,4:6:69:204,193,294,171,277,293,0,87,84,69	3/3:0,0,0,2:2:5:68,74,113,73,96,91,5,11,11,0
FNWR01000001.1	26046594	.	C	CTTT,CT	510.47	.	AC=2,3;AF=0.083,0.125;AN=24;BaseQRankSum=0.869;DP=105;ExcessHet=0.1020;FS=1.496;InbreedingCoeff=0.3625;MLEAC=1,3;MLEAF=0.042,0.125;MQ=59.71;MQRankSum=0.00;QD=14.18;ReadPosRankSum=0.319;SOR=1.220	GT:AD:DP:GQ:PL	0/0:5,0,0:5:15:0,15,213,15,213,213	0/0:4,0,0:4:0:0,0,71,0,71,71	./.:1,0,0:1:.:0,0,0,0,0,0	0/0:5,0,0:5:0:0,0,136,0,136,136	0/0:6,0,0:6:15:0,15,225,15,225,225	1/1:1,3,0:4:2:113,2,0,115,9,122	0/2:9,0,20:29:99:364,391,569,0,178,119	0/0:9,0,0:9:0:0,0,249,0,249,249	0/0:1,0,0:1:3:0,3,44,3,44,44
FNWR01000001.1	26349470	.	TC	TCC,T,TCCC	267.64	.	AC=3,1,1;AF=0.136,0.045,0.045;AN=22;BaseQRankSum=-5.450e-01;DP=65;ExcessHet=1.7609;FS=5.992;InbreedingCoeff=0.0038;MLEAC=3,2,2;MLEAF=0.136,0.091,0.091;MQ=60.00;MQRankSum=0.00;QD=8.63;ReadPosRankSum=-2.570e-01;SOR=0.160	GT:AD:DP:GQ:PGT:PID:PL:PS	./.:1,0,0,0:1:.:.:.:0,0,0,0,0,0,0,0,0,0	0/0:2,0,0,0:2:3:.:.:0,3,45,3,45,45,3,45,45,45	0/0:8,0,0,0:8:0:.:.:0,0,141,0,141,141,0,141,141,141	0/0:6,0,0,0:6:12:.:.:0,12,180,12,180,180,12,180,180,180	0/0:5,0,0,0:5:0:.:.:0,0,20,0,20,20,0,20,20,20	1/1:0,3,0,0:3:9:.:.:76,9,0,76,9,76,76,9,76,76	0/3:9,0,0,4:14:99:.:.:105,144,622,144,622,622,0,328,328,288	0/2:1,0,2,0:3:15:.:.:47,50,71,0,21,15,50,71,21,71	0/0:1,0,0,0:1:3:.:.:0,3,37,3,37,37,3,37,37,37
FNWR01000001.1	26394817	.	TACACACACACAC	TACACACACACACACAC,T,TACACACACACACACACACACACACAC,TACACACACACACAC,TACACACACACACACACACACACAC	1785.11	.	AC=2,3,1,2,2;AF=0.077,0.115,0.038,0.077,0.077;AN=26;BaseQRankSum=1.38;DP=116;ExcessHet=0.0636;FS=11.980;InbreedingCoeff=0.4828;MLEAC=2,3,1,1,1;MLEAF=0.077,0.115,0.038,0.038,0.038;MQ=60.00;MQRankSum=0.00;QD=30.78;ReadPosRankSum=1.38;SOR=0.182	GT:AD:DP:GQ:PL	0/0:7,0,0,0,0,0:7:3:0,3,45,3,45,45,3,45,45,45,3,45,45,45,45,3,45,45,45,45,45	0/0:7,0,0,0,0,0:7:10:0,10,177,10,177,177,10,177,177,177,10,177,177,177,177,10,177,177,177,177,177	0/0:5,0,0,0,0,0:5:15:0,15,134,15,134,134,15,134,134,134,15,134,134,134,134,15,134,134,134,134,134	0/1:2,2,0,0,0,0:4:78:78,0,88,84,94,178,84,94,178,178,84,94,178,178,178,84,94,178,178,178,178	0/0:7,0,0,0,0,0:7:21:0,21,264,21,264,264,21,264,264,264,21,264,264,264,264,21,264,264,264,264,264	4/4:0,0,0,0,3,0:3:9:83,83,83,83,83,83,83,83,83,83,9,9,9,9,0,83,83,83,83,9,83	0/2:12,0,19,0,0,0:31:99:763,799,1489,0,690,632,799,1489,690,1489,799,1489,690,1489,1489,799,1489,690,1489,1489,1489	0/0:5,0,0,0,0,0:5:0:0,0,96,0,96,96,0,96,96,96,0,96,96,96,96,0,96,96,96,96,96	0/0:7,0,0,0,0,0:7:21:0,21,203,21,203,203,21,203,203,203,21,203,203,203,203,21,203,203,203,203,203
FNWR01000001.1	26492416	.	AACACACACACAC	A,AACACACACAC,AACACACACACACAC	2778.84	.	AC=11,2,1;AF=0.458,0.083,0.042;AN=24;BaseQRankSum=0.210;DP=104;ExcessHet=0.0636;FS=6.260;InbreedingCoeff=0.5286;MLEAC=12,1,1;MLEAF=0.500,0.042,0.042;MQ=59.41;MQRankSum=0.00;QD=29.01;ReadPosRankSum=0.00;SOR=1.773	GT:AD:DP:GQ:PL	1/1:0,4,0,0:4:12:180,12,0,180,12,180,180,12,180,180	0/0:6,0,0,0:6:18:0,18,219,18,219,219,18,219,219,219	1/1:0,4,0,0:4:12:180,12,0,180,12,180,180,12,180,180	1/1:0,4,0,0:4:12:180,12,0,180,12,180,180,12,180,180	0/1:1,5,0,0:6:27:207,0,27,210,42,252,210,42,252,252	2/2:0,0,2,0:2:6:67,67,67,6,6,0,67,67,6,67	1/1:0,30,0,0:30:91:1342,91,0,1342,91,1342,1342,91,1342,1342	0/1:1,2,0,0:3:36:81,0,36,84,42,126,84,42,126,126	0/0:3,0,0,0:3:3:0,3,45,3,45,45,3,45,45,45
FNWR01000001.1	26499402	.	CGTGTGT	CGT,CGTGT,C	911.80	.	AC=2,1,1;AF=0.077,0.038,0.038;AN=26;BaseQRankSum=0.811;DP=116;ExcessHet=0.5552;FS=0.000;InbreedingCoeff=0.1489;MLEAC=1,1,1;MLEAF=0.038,0.038,0.038;MQ=60.00;MQRankSum=0.00;QD=17.53;ReadPosRankSum=-1.510e-01;SOR=0.678	GT:AD:DP:GQ:PL	0/0:2,0,0,0:2:6:0,6,43,6,43,43,6,43,43,43	0/0:3,0,0,0:3:9:0,9,105,9,105,105,9,105,105,105	0/0:5,0,0,0:5:6:0,6,90,6,90,90,6,90,90,90	0/0:7,0,0,0:7:6:0,6,90,6,90,90,6,90,90,90	0/0:5,0,0,0:5:6:0,6,90,6,90,90,6,90,90,90	1/1:0,3,0,0:3:9:131,9,0,131,9,131,131,9,131,131	0/2:15,0,17,0:32:99:375,420,787,0,367,316,420,787,367,787	0/0:8,0,0,0:8:18:0,18,270,18,270,270,18,270,270,270	0/0:3,0,0,0:3:6:0,6,90,6,90,90,6,90,90,90
FNWR01000001.1	26560437	.	C	*,CT,CTTTTTCTT,CTTTTTCTTTT,CTTTTTCTTTTT	670.08	.	AC=2,1,1,2,1;AF=0.143,0.071,0.071,0.143,0.071;AN=14;DP=72;ExcessHet=0.7918;FS=0.000;InbreedingCoeff=0.3403;MLEAC=3,2,2,2,2;MLEAF=0.214,0.143,0.143,0.143,0.143;MQ=60.00;QD=27.92;SOR=0.321	GT:AD:DP:GQ:PGT:PID:PL:PS	./.:2,0,0,0,0,0:2:.:.:.:0,0,0,0,0,0,0,0,0,0,0,0,0,0,0,0,0,0,0,0,0	.|.:0,0,0,0,0,0:.:.:0|1:26560437_C_CTTTTTCTT:.:26560437	./.:3,0,0,0,0,0:3:.:.:.:0,0,0,0,0,0,0,0,0,0,0,0,0,0,0,0,0,0,0,0,0	0|1:1,1,0,0,0,0:2:17:0|1:26560436_TC_T:17,0,39,20,42,62,20,42,62,62,20,42,62,62,62,20,42,62,62,62,62:26560436	0/0:6,0,0,0,0,0:6:3:.:.:0,3,45,3,45,45,3,45,45,45,3,45,45,45,45,3,45,45,45,45,45	4/4:0,0,0,0,1,0:2:3:.:.:45,45,45,45,45,45,45,45,45,45,3,3,3,3,0,45,45,45,45,3,45	3/5:0,0,0,7,0,4:11:89:.:.:444,480,644,480,644,644,126,150,150,89,480,644,644,150,644,305,371,371,0,371,340	0/0:4,0,0,0,0,0:4:0:.:.:0,0,8,0,8,8,0,8,8,8,0,8,8,8,8,0,8,8,8,8,8	0/0:2,0,0,0,0,0:2:0:.:.:0,0,6,0,6,6,0,6,6,6,0,6,6,6,6,0,6,6,6,6,6
FNWR01000001.1	26643820	.	TTTTTTTCTTTA	T	149.59	.	AC=2;AF=0.111;AN=18;DP=67;ExcessHet=0.1296;FS=0.000;InbreedingCoeff=0.6076;MLEAC=2;MLEAF=0.111;MQ=60.00;QD=30.75;SOR=3.258	GT:AD:DP:GQ:PGT:PID:PL:PS	0/0:3,0:3:9:.:.:0,9,122	0/0:3,0:3:9:.:.:0,9,120	0/0:6,0:6:15:.:.:0,15,225	0/0:5,0:5:15:.:.:0,15,212	0/0:3,0:3:9:.:.:0,9,120	1|1:0,4:4:12:1|1:26643815_TC_T:168,12,0:26643815	0/0:13,0:13:27:.:.:0,27,405	./.:0,0:0:.:.:.:0,0,0	./.:4,0:4:.:.:.:0,0,0
FNWR01000001.1	26643827	.	CTTTA	CA,*,C,TTTTA	2024.35	.	AC=7,2,2,1;AF=0.583,0.167,0.167,0.083;AN=12;DP=75;ExcessHet=3.0103;FS=0.000;InbreedingCoeff=0.5439;MLEAC=11,2,4,2;MLEAF=0.917,0.167,0.333,0.167;MQ=60.00;QD=33.04;SOR=0.818	GT:AD:DP:GQ:PGT:PID:PL:PS	1|1:0,3,0,0,0:3:9:1|1:26643807_TTTTTTTTTC_T:135,9,0,135,9,135,135,9,135,135,135,9,135,135,135:26643807	./.:3,0,0,0,0:3:.:.:.:0,0,0,0,0,0,0,0,0,0,0,0,0,0,0	./.:6,0,0,0,0:6:.:.:.:0,0,0,0,0,0,0,0,0,0,0,0,0,0,0	1|1:0,5,0,0,0:5:15:1|1:26643827_CTTT_C:225,15,0,225,15,225,225,15,225,225,225,15,225,225,225:26643827	1|1:0,4,0,0,0:4:14:1|1:26643807_TTTTTTTTTC_T:179,14,0,179,14,179,179,14,179,179,179,14,179,179,179:26643807	2|2:0,0,4,0,0:4:12:1|1:26643815_TC_T:168,168,168,12,12,0,168,168,12,168,168,168,12,168,168:26643815	3/4:0,0,0,10,6:16:99:.:.:754,750,748,701,701,696,228,228,225,184,429,428,384,0,396	./.:1,0,0,0,0:1:.:.:.:0,0,0,0,0,0,0,0,0,0,0,0,0,0,0	./.:4,0,0,0,0:4:.:.:.:0,0,0,0,0,0,0,0,0,0,0,0,0,0,0
FNWR01000001.1	26655448	.	A	C	301.40	.	AC=4;AF=0.286;AN=14;DP=25;ExcessHet=0.0458;FS=0.000;InbreedingCoeff=0.4927;MLEAC=6;MLEAF=0.429;MQ=56.70;QD=31.27;SOR=1.863	GT:AD:DP:GQ:PL	./.:0,0:0:.:0,0,0	./.:0,0:0:.:0,0,0	./.:0,0:0:.:0,0,0	./.:0,0:0:.:0,0,0	0/0:1,0:1:3:0,3,34	1/1:0,3:3:9:118,9,0	0/0:9,0:9:27:0,27,352	0/0:2,0:2:6:0,6,61	0/0:1,0:1:3:0,3,38
FNWR01000001.1	26701634	.	CTTT	CT,C	217.20	.	AC=4,2;AF=0.200,0.100;AN=20;DP=83;ExcessHet=0.0098;FS=0.000;InbreedingCoeff=0.4921;MLEAC=4,2;MLEAF=0.200,0.100;MQ=60.00;QD=31.03;SOR=1.609	GT:AD:DP:GQ:PGT:PID:PL:PS	./.:2,0,0:2:.:.:.:0,0,0,0,0,0	0/0:5,0,0:5:6:.:.:0,6,90,6,90,90	0/0:3,0,0:3:9:.:.:0,9,104,9,104,104	0/0:6,0,0:6:0:.:.:0,0,101,0,101,101	0/0:10,0,0:10:4:.:.:0,4,261,4,261,261	1/1:0,3,0:3:9:.:.:95,9,0,95,9,95	0/0:27,0,0:27:0:.:.:0,0,330,0,330,330	./.:0,0,0:0:.:.:.:0,0,0,0,0,0	0/0:4,0,0:4:1:.:.:0,1,120,1,120,120
FNWR01000001.1	26949504	.	C	CT	189.81	.	AC=3;AF=0.115;AN=26;BaseQRankSum=0.00;DP=122;ExcessHet=0.2929;FS=0.000;InbreedingCoeff=0.2926;MLEAC=3;MLEAF=0.115;MQ=60.00;MQRankSum=0.00;QD=23.73;ReadPosRankSum=1.38;SOR=1.179	GT:AD:DP:GQ:PGT:PID:PL:PS	0/0:5,0:5:15:.:.:0,15,144	0/0:4,0:4:6:.:.:0,6,90	0|0:6,0:8:18:0|1:26949504_CT_C:0,18,196:26949504	0/0:7,0:7:9:.:.:0,9,135	0/0:5,0:5:0:.:.:0,0,109	1|1:0,4:4:11:1|1:26949503_T_A:116,11,0:26949503	0/0:38,0:38:99:.:.:0,99,1485	0/0:6,0:6:18:.:.:0,18,261	0/0:10,0:10:12:.:.:0,12,180
FNWR01000001.1	26960469	.	T	TA,TAAA,TAAAA,TAA	2199.18	.	AC=4,7,1,2;AF=0.182,0.318,0.045,0.091;AN=22;BaseQRankSum=0.00;DP=104;ExcessHet=3.0103;FS=0.000;InbreedingCoeff=0.5185;MLEAC=5,9,2,2;MLEAF=0.227,0.409,0.091,0.091;MQ=60.00;MQRankSum=0.00;QD=28.80;ReadPosRankSum=1.11;SOR=0.274	GT:AD:DP:GQ:PL	0/0:3,0,0,0,0:3:0:0,0,51,0,51,51,0,51,51,51,0,51,51,51,51	./.:4,0,0,0,0:4:.:0,0,0,0,0,0,0,0,0,0,0,0,0,0,0	./.:0,0,0,0,0:0:.:0,0,0,0,0,0,0,0,0,0,0,0,0,0,0	2/2:0,0,3,0,0:3:9:97,97,97,9,9,0,97,97,9,97,97,97,9,97,97	0/0:10,0,0,0,0:10:0:0,0,68,0,68,68,0,68,68,68,0,68,68,68,68	4/4:0,0,0,0,3:3:9:103,104,104,104,104,104,104,104,104,104,9,9,9,9,0	1/2:1,11,13,0,0:25:99:809,438,386,248,0,322,774,452,327,811,774,452,327,811,811	2/2:0,0,4,0,0:4:15:205,205,205,15,15,0,205,205,15,205,205,205,15,205,205	0/0:3,0,0,0,0:3:0:0,0,47,0,47,47,0,47,47,47,0,47,47,47,47
FNWR01000001.1	27041583	.	T	TA,TAA	866.48	.	AC=3,2;AF=0.150,0.100;AN=20;BaseQRankSum=0.00;DP=133;ExcessHet=0.1296;FS=3.291;InbreedingCoeff=0.4784;MLEAC=4,3;MLEAF=0.200,0.150;MQ=60.00;MQRankSum=0.00;QD=27.08;ReadPosRankSum=-5.240e-01;SOR=0.525	GT:AD:DP:GQ:PL	./.:8,0,0:8:.:0,0,0,0,0,0	0/0:6,0,0:6:12:0,12,180,12,180,180	0/0:7,0,0:7:21:0,21,189,21,189,189	0/0:5,0,0:5:9:0,9,135,9,135,135	0/0:7,0,0:7:0:0,0,64,0,64,64	1/1:0,9,0:9:27:223,27,0,223,27,223	0/0:39,0,0:39:99:0,102,1530,102,1530,1530	0/0:14,0,0:14:0:0,0,502,0,502,502	./.:2,0,0:2:.:0,0,0,0,0,0
FNWR01000001.1	27081864	.	CT	C,CTT	199.18	.	AC=2,2;AF=0.100,0.100;AN=20;BaseQRankSum=-3.660e-01;DP=75;ExcessHet=0.0335;FS=0.000;InbreedingCoeff=0.3666;MLEAC=2,3;MLEAF=0.100,0.150;MQ=56.93;MQRankSum=0.00;QD=19.92;ReadPosRankSum=0.180;SOR=1.022	GT:AD:DP:GQ:PL	./.:1,0,0:1:.:0,0,0,0,0,0	0/0:7,0,0:7:0:0,0,22,0,22,22	0/0:1,0,0:1:3:0,3,27,3,27,27	0/0:4,0,0:4:0:0,0,74,0,74,74	1/1:0,3,0:3:9:79,9,0,79,9,79	2/2:1,0,6:7:12:144,146,153,12,18,0	0/0:20,0,0:20:0:0,0,544,0,544,544	0/0:7,0,0:7:18:0,18,270,18,270,270	./.:0,0,0:0:.:0,0,0,0,0,0
FNWR01000001.1	27174368	.	T	TAAAA,TAAA,TAA	604.11	.	AC=1,2,1;AF=0.042,0.083,0.042;AN=24;BaseQRankSum=1.77;DP=81;ExcessHet=1.1394;FS=0.000;InbreedingCoeff=0.0039;MLEAC=2,2,2;MLEAF=0.083,0.083,0.083;MQ=56.47;MQRankSum=0.00;QD=25.17;ReadPosRankSum=1.61;SOR=0.519	GT:AD:DP:GQ:PL	./.:1,0,0,0:1:.:0,0,0,0,0,0,0,0,0,0	0/0:4,0,0,0:4:9:0,9,135,9,135,135,9,135,135,135	0/0:7,0,0,0:7:0:0,0,143,0,143,143,0,143,143,143	0/0:8,0,0,0:8:0:0,0,81,0,81,81,0,81,81,81	0/0:5,0,0,0:5:0:0,0,83,0,83,83,0,83,83,83	2/2:0,0,3,0:3:9:111,111,111,9,9,0,111,111,9,111	0/3:3,0,0,10:13:97:259,268,395,268,395,395,0,126,126,97	0/0:5,0,0,0:5:3:0,3,45,3,45,45,3,45,45,45	0/0:1,0,0,0:1:3:0,3,13,3,13,13,3,13,13,13
FNWR01000001.1	27206216	.	TAAAAAA	TA,T,TAAAAA	1604.92	.	AC=3,5,3;AF=0.136,0.227,0.136;AN=22;BaseQRankSum=0.651;DP=94;ExcessHet=0.0171;FS=0.000;InbreedingCoeff=0.5726;MLEAC=3,5,3;MLEAF=0.136,0.227,0.136;MQ=60.00;MQRankSum=0.00;QD=32.75;ReadPosRankSum=-1.097e+00;SOR=0.859	GT:AD:DP:GQ:PL	0/0:7,0,0,0:7:3:0,3,45,3,45,45,3,45,45,45	2/2:0,0,4,0:4:12:180,180,180,12,12,0,180,180,12,180	0/0:3,0,0,0:3:9:0,9,75,9,75,75,9,75,75,75	0/0:8,0,0,0:8:9:0,9,135,9,135,135,9,135,135,135	./.:3,0,0,0:3:.:0,0,0,0,0,0,0,0,0,0	1/1:0,4,0,0:4:12:180,12,0,180,12,180,180,12,180,180	2/3:0,0,19,5:24:99:878,898,981,101,202,227,792,798,0,777	3/3:0,0,0,3:3:9:50,50,50,50,50,50,9,9,9,0	2/2:0,0,2,0:2:6:90,90,90,6,6,0,90,90,6,90
FNWR01000001.1	27319661	.	CTTT	CTT,C,CTTTT,CTTTTTT,CT	984.56	.	AC=4,2,1,1,3;AF=0.250,0.125,0.063,0.063,0.188;AN=16;BaseQRankSum=0.095;DP=88;ExcessHet=3.0103;FS=0.000;InbreedingCoeff=0.3769;MLEAC=4,3,2,2,4;MLEAF=0.250,0.188,0.125,0.125,0.250;MQ=60.00;MQRankSum=0.00;QD=20.95;ReadPosRankSum=0.167;SOR=0.484	GT:AD:DP:GQ:PL	0/0:3,0,0,0,0,0:3:0:0,0,58,0,58,58,0,58,58,58,0,58,58,58,58,0,58,58,58,58,58	5/5:0,0,0,0,0,2:2:6:52,52,52,52,52,52,52,52,52,52,52,52,52,52,52,6,6,6,6,6,0	./.:0,0,0,0,0,0:0:.:0,0,0,0,0,0,0,0,0,0,0,0,0,0,0,0,0,0,0,0,0	./.:6,0,0,0,0,0:6:.:0,0,0,0,0,0,0,0,0,0,0,0,0,0,0,0,0,0,0,0,0	0/0:5,0,0,0,0,0:5:0:0,0,70,0,70,70,0,70,70,70,0,70,70,70,70,0,70,70,70,70,70	2/2:0,0,5,0,0,0:5:15:202,202,202,15,15,0,202,202,15,202,202,202,15,202,202,202,202,15,202,202,202	0/5:10,0,0,0,0,14:25:99:401,459,1021,459,1021,1021,459,1021,1021,1021,459,1021,1021,1021,1021,0,295,295,295,295,218	1/1:0,3,0,0,0,0:3:9:62,9,0,62,9,62,62,9,62,62,62,9,62,62,62,62,9,62,62,62,62	./.:3,0,0,0,0,0:3:.:0,0,0,0,0,0,0,0,0,0,0,0,0,0,0,0,0,0,0,0,0
FNWR01000001.1	27574485	.	T	TGCCACACACGTG,*	603.03	.	AC=3,2;AF=0.188,0.125;AN=16;BaseQRankSum=0.842;DP=89;ExcessHet=0.2340;FS=2.336;InbreedingCoeff=0.4406;MLEAC=5,2;MLEAF=0.313,0.125;MQ=59.59;MQRankSum=0.00;QD=29.27;ReadPosRankSum=-1.282e+00;SOR=1.609	GT:AD:DP:GQ:PGT:PID:PL:PS	./.:0,0,0:0:.:.:.:0,0,0,0,0,0	0/0:6,0,0:6:0:.:.:0,0,6,0,6,6	2|2:0,0,3:3:9:1|1:27574463_GT_G:135,135,135,9,9,0:27574463	./.:1,0,0:1:.:.:.:0,0,0,0,0,0	./.:4,0,0:4:.:.:.:0,0,0,0,0,0	1|1:0,9,0:9:39:1|1:27574463_G_GTAAA:585,39,0,585,39,585:27574463	0/0:35,0,0:35:82:.:.:0,82,1260,82,1260,1260	0/0:3,0,0:3:9:.:.:0,9,126,9,126,126	./.:5,0,0:5:.:.:.:0,0,0,0,0,0
FNWR01000001.1	27574487	.	T	C,*	603.10	.	AC=3,2;AF=0.188,0.125;AN=16;BaseQRankSum=-5.240e-01;DP=91;ExcessHet=0.2340;FS=0.000;InbreedingCoeff=0.4406;MLEAC=5,2;MLEAF=0.313,0.125;MQ=59.62;MQRankSum=0.00;QD=24.59;ReadPosRankSum=-1.282e+00;SOR=1.329	GT:AD:DP:GQ:PGT:PID:PL:PS	./.:0,0,0:0:.:.:.:0,0,0,0,0,0	0/0:6,0,0:6:0:.:.:0,0,6,0,6,6	2|2:0,0,3:3:9:1|1:27574463_GT_G:135,135,135,9,9,0:27574463	./.:1,0,0:1:.:.:.:0,0,0,0,0,0	./.:4,0,0:4:.:.:.:0,0,0,0,0,0	1|1:0,10,0:10:39:1|1:27574463_G_GTAAA:585,39,0,585,39,585:27574463	0/0:36,0,0:36:90:.:.:0,90,1350,90,1350,1350	0/0:3,0,0:3:9:.:.:0,9,126,9,126,126	./.:5,0,0:5:.:.:.:0,0,0,0,0,0
FNWR01000001.1	27574489	.	T	TCCAAGGC,*	459.71	.	AC=2,2;AF=0.125,0.125;AN=16;BaseQRankSum=-5.240e-01;DP=90;ExcessHet=0.0458;FS=0.000;InbreedingCoeff=0.5773;MLEAC=3,2;MLEAF=0.188,0.125;MQ=59.62;MQRankSum=0.00;QD=28.97;ReadPosRankSum=-1.282e+00;SOR=1.329	GT:AD:DP:GQ:PGT:PID:PL:PS	./.:0,0,0:0:.:.:.:0,0,0,0,0,0	0/0:6,0,0:6:0:.:.:0,0,6,0,6,6	2|2:0,0,3:3:9:1|1:27574463_GT_G:135,135,135,9,9,0:27574463	./.:1,0,0:1:.:.:.:0,0,0,0,0,0	./.:4,0,0:4:.:.:.:0,0,0,0,0,0	1|1:0,10,0:10:30:1|1:27574463_G_GTAAA:450,30,0,450,30,450:27574463	0/0:36,0,0:36:90:.:.:0,90,1350,90,1350,1350	0/0:3,0,0:3:9:.:.:0,9,126,9,126,126	./.:5,0,0:5:.:.:.:0,0,0,0,0,0
FNWR01000001.1	27574491	.	T	TG	436.05	.	AC=2;AF=0.111;AN=18;DP=91;ExcessHet=0.1703;FS=0.000;InbreedingCoeff=0.4359;MLEAC=3;MLEAF=0.167;MQ=59.43;QD=29.02;SOR=2.303	GT:AD:DP:GQ:PGT:PID:PL:PS	./.:0,0:0:.:.:.:0,0,0	0/0:6,0:6:0:.:.:0,0,6	0/0:2,0:2:6:.:.:0,6,90	0/0:2,0:2:6:.:.:0,6,90	./.:4,0:4:.:.:.:0,0,0	1|1:0,10:10:30:1|1:27574463_G_GTAAA:450,30,0:27574463	0/0:36,0:36:90:.:.:0,90,1350	0/0:3,0:3:9:.:.:0,9,126	./.:5,0:5:.:.:.:0,0,0
FNWR01000001.1	27574493	.	T	C	435.26	.	AC=2;AF=0.100;AN=20;DP=92;ExcessHet=0.1472;FS=0.000;InbreedingCoeff=0.3913;MLEAC=3;MLEAF=0.150;MQ=59.43;QD=28.74;SOR=2.303	GT:AD:DP:GQ:PGT:PID:PL:PS	0/0:1,0:1:3:.:.:0,3,32	0/0:6,0:6:0:.:.:0,0,6	0/0:3,0:3:9:.:.:0,9,94	0/0:2,0:2:6:.:.:0,6,90	./.:4,0:4:.:.:.:0,0,0	1|1:0,10:10:30:1|1:27574463_G_GTAAA:450,30,0:27574463	0/0:35,0:35:64:.:.:0,64,1330	0/0:3,0:3:9:.:.:0,9,126	./.:5,0:5:.:.:.:0,0,0
FNWR01000001.1	27594548	.	G	GCC,GC,GCCC	475.25	.	AC=2,3,2;AF=0.125,0.188,0.125;AN=16;BaseQRankSum=0.904;DP=87;ExcessHet=0.1076;FS=0.000;InbreedingCoeff=0.5191;MLEAC=2,4,2;MLEAF=0.125,0.250,0.125;MQ=60.00;MQRankSum=0.00;QD=17.60;ReadPosRankSum=0.651;SOR=0.804	GT:AD:DP:GQ:PL	./.:5,0,0,0:5:.:0,0,0,0,0,0,0,0,0,0	0/0:5,0,0,0:5:9:0,9,135,9,135,135,9,135,135,135	0/0:7,0,0,0:7:21:0,21,199,21,199,199,21,199,199,199	2/2:0,0,4,0:4:12:113,113,113,12,12,0,113,113,12,113	./.:5,0,0,0:5:.:0,0,0,0,0,0,0,0,0,0	3/3:0,0,0,3:3:9:135,135,135,135,135,135,9,9,9,0	0/2:10,0,6,0:16:99:121,151,403,0,252,234,151,403,252,403	1/1:0,4,0,0:4:12:148,12,0,148,12,148,148,12,148,148	./.:2,0,0,0:2:.:0,0,0,0,0,0,0,0,0,0
FNWR01000001.1	27641142	.	CTTT	CTT,C	321.63	.	AC=2,1;AF=0.091,0.045;AN=22;BaseQRankSum=0.812;DP=107;ExcessHet=0.3218;FS=10.414;InbreedingCoeff=0.3243;MLEAC=2,1;MLEAF=0.091,0.045;MQ=60.00;MQRankSum=0.00;QD=26.80;ReadPosRankSum=0.282;SOR=2.209	GT:AD:DP:GQ:PL	./.:1,0,0:1:.:0,0,0,0,0,0	0/0:5,0,0:5:9:0,9,135,9,135,135	0/0:1,0,0:1:3:0,3,11,3,11,11	0/2:2,0,7:9:48:269,275,344,0,70,48	0/0:7,0,0:7:15:0,15,225,15,225,225	1/1:0,3,0:3:9:78,9,0,78,9,78	0/0:36,0,0:36:99:0,99,1391,99,1391,1391	0/0:10,0,0:10:0:0,0,232,0,232,232	0/0:2,0,0:2:3:0,3,45,3,45,45
FNWR01000001.1	27661193	.	G	A	192.05	.	AC=5;AF=0.250;AN=20;BaseQRankSum=-9.670e-01;DP=61;ExcessHet=0.1703;FS=3.310;InbreedingCoeff=0.3444;MLEAC=5;MLEAF=0.250;MQ=56.65;MQRankSum=0.00;QD=27.77;ReadPosRankSum=-9.670e-01;SOR=2.636	GT:AD:DP:GQ:PGT:PID:PL:PS	1|1:0,1:1:3:1|1:27661193_G_A:45,3,0:27661193	./.:1,0:1:.:.:.:0,0,0	0/0:4,0:4:0:.:.:0,0,111	0/0:2,0:2:0:.:.:0,0,4	0/0:4,0:4:12:.:.:0,12,145	1|1:0,3:3:9:1|1:27661193_G_A:135,9,0:27661193	0/0:15,0:15:36:.:.:0,36,540	0/0:7,0:7:0:.:.:0,0,210	./.:1,0:1:.:.:.:0,0,0
FNWR01000001.1	27661198	.	G	A	194.74	.	AC=5;AF=0.227;AN=22;DP=67;ExcessHet=0.1703;FS=3.979;InbreedingCoeff=0.2201;MLEAC=6;MLEAF=0.273;MQ=55.03;QD=31.41;SOR=3.236	GT:AD:DP:GQ:PGT:PID:PL:PS	1|1:0,1:1:3:1|1:27661193_G_A:45,3,0:27661193	./.:1,0:1:.:.:.:0,0,0	0/0:4,0:4:0:.:.:0,0,105	0/0:3,0:3:0:.:.:0,0,47	0/0:9,0:9:0:.:.:0,0,249	1|1:0,3:3:9:1|1:27661193_G_A:135,9,0:27661193	0/0:14,0:14:39:.:.:0,39,585	0/0:7,0:7:0:.:.:0,0,201	0/0:2,0:2:0:.:.:0,0,13
FNWR01000001.1	27661206	.	G	A	124.07	.	AC=2;AF=0.100;AN=20;BaseQRankSum=-1.332e+00;DP=84;ExcessHet=0.1472;FS=2.682;InbreedingCoeff=0.2357;MLEAC=2;MLEAF=0.100;MQ=58.53;MQRankSum=0.00;QD=28.18;ReadPosRankSum=0.981;SOR=1.981	GT:AD:DP:GQ:PGT:PID:PL:PS	./.:2,0:2:.:.:.:0,0,1	./.:1,0:1:.:.:.:0,0,0	0/0:8,0:8:0:.:.:0,0,224	0/0:6,0:6:0:.:.:0,0,171	0/0:9,0:9:0:.:.:0,0,148	1|1:0,3:3:9:1|1:27661193_G_A:135,9,0:27661193	0/0:15,0:16:44:.:.:0,44,493	0/0:7,0:7:0:.:.:0,0,195	0/0:4,0:4:0:.:.:0,0,79
FNWR01000001.1	27666505	.	A	AAT,AATATAT,AATATATATAT,AATATATATATAT,AATATATATATATATAT	1850.51	.	AC=2,3,2,3,1;AF=0.111,0.167,0.111,0.167,0.056;AN=18;BaseQRankSum=0.967;DP=81;ExcessHet=0.9154;FS=1.644;InbreedingCoeff=0.2983;MLEAC=2,5,2,4,1;MLEAF=0.111,0.278,0.111,0.222,0.056;MQ=57.31;MQRankSum=0.00;QD=30.62;ReadPosRankSum=0.694;SOR=0.409	GT:AD:DP:GQ:PGT:PID:PL:PS	./.:0,0,0,0,0,0:0:.:.:.:0,0,0,0,0,0,0,0,0,0,0,0,0,0,0,0,0,0,0,0,0	0|2:1,0,2,0,0,0:3:36:0|1:27666505_A_AATATAT:81,84,126,0,42,36,84,126,42,126,84,126,42,126,126,84,126,42,126,126,126:27666505	./.:0,0,0,0,0,0:0:.:.:.:0,0,0,0,0,0,0,0,0,0,0,0,0,0,0,0,0,0,0,0,0	4/4:0,0,0,0,4,0:4:13:.:.:183,183,184,183,184,184,183,184,184,184,13,14,14,14,0,183,184,184,184,14,184	./.:1,0,0,0,0,0:1:.:.:.:0,0,0,0,0,0,0,0,0,0,0,0,0,0,0,0,0,0,0,0,0	3/3:0,0,0,3,0,0:3:9:.:.:134,135,135,135,135,135,9,9,9,0,135,135,135,9,135,135,135,135,9,135,135	0/2:1,0,14,0,0,0:15:1:.:.:550,553,596,0,42,1,553,596,42,596,553,596,42,596,596,553,596,42,596,596,596	0/4:5,0,0,0,5,0:10:99:.:.:192,210,446,210,446,446,210,446,446,446,0,236,236,236,221,210,446,446,446,236,446	0/0:2,0,0,0,0,0:2:3:.:.:0,3,45,3,45,45,3,45,45,45,3,45,45,45,45,3,45,45,45,45,45
FNWR01000001.1	27728098	.	T	C,TCC,TC	264.99	.	AC=1,2,1;AF=0.045,0.091,0.045;AN=22;BaseQRankSum=-1.221e+00;DP=69;ExcessHet=0.9691;FS=3.166;InbreedingCoeff=0.1267;MLEAC=2,2,2;MLEAF=0.091,0.091,0.091;MQ=60.00;MQRankSum=0.00;QD=6.62;ReadPosRankSum=-9.670e-01;SOR=0.307	GT:AD:DP:GQ:PGT:PID:PL:PS	0/0:3,0,0,0:3:0:.:.:0,0,39,0,39,39,0,39,39,39	0/0:2,0,0,0:2:6:.:.:0,6,68,6,68,68,6,68,68,68	0/0:2,0,0,0:2:0:.:.:0,0,7,0,7,7,0,7,7,7	0/0:3,0,0,0:3:6:.:.:0,6,90,6,90,90,6,90,90,90	./.:2,0,0,0:2:.:.:.:0,0,0,0,0,0,0,0,0,0	2/2:0,1,3,0:4:1:.:.:166,106,130,12,1,0,160,141,15,192	0/1:23,4,0,0:27:64:.:.:64,0,954,133,966,1099,133,966,1099,1099	./.:2,0,0,0:2:.:.:.:0,0,0,0,0,0,0,0,0,0	0/0:2,0,0,0:2:3:.:.:0,3,45,3,45,45,3,45,45,45
FNWR01000001.1	27755685	.	TAAAA	T,TAAA,TA,TAA	2863.39	.	AC=11,1,2,1;AF=0.458,0.042,0.083,0.042;AN=24;BaseQRankSum=1.28;DP=123;ExcessHet=0.0337;FS=3.055;InbreedingCoeff=0.5497;MLEAC=13,1,1,1;MLEAF=0.542,0.042,0.042,0.042;MQ=60.00;MQRankSum=0.00;QD=35.31;ReadPosRankSum=-5.240e-01;SOR=0.116	GT:AD:DP:GQ:PL	0/0:5,0,0,0,0:5:9:0,9,135,9,135,135,9,135,135,135,9,135,135,135,135	0/0:4,0,0,0,0:4:3:0,3,45,3,45,45,3,45,45,45,3,45,45,45,45	0/1:2,3,0,0,0:5:25:95,0,25,101,34,135,101,34,135,135,101,34,135,135,135	0/0:10,0,0,0,0:10:3:0,3,45,3,45,45,3,45,45,45,3,45,45,45,45	1/1:0,6,0,0,0:6:18:270,18,0,270,18,270,270,18,270,270,270,18,270,270,270	3/3:0,0,0,3,0:3:9:134,134,134,134,134,134,9,9,9,0,134,134,134,9,134	1/2:0,21,16,0,0:37:99:1201,366,582,882,0,834,1243,524,882,1364,1243,524,882,1364,1364	1/4:0,4,0,0,2:6:51:226,63,51,216,63,209,216,63,209,209,139,0,136,136,124	0/0:4,0,0,0,0:4:0:0,0,27,0,27,27,0,27,27,27,0,27,27,27,27
FNWR01000001.1	27764543	.	T	TAA	256.79	.	AC=4;AF=0.200;AN=20;BaseQRankSum=0.566;DP=116;ExcessHet=0.0202;FS=0.000;InbreedingCoeff=0.6392;MLEAC=3;MLEAF=0.150;MQ=59.12;MQRankSum=0.180;QD=32.18;ReadPosRankSum=-1.068e+00;SOR=0.941	GT:AD:DP:GQ:PGT:PID:PL:PS	0/0:2,0:2:3:.:.:0,3,45	0/0:9,0:9:15:.:.:0,15,225	0/0:7,0:7:9:.:.:0,9,135	0/0:9,0:9:27:.:.:0,27,387	./.:0,0:0:.:.:.:0,0,0	1|1:0,3:3:9:1|1:27764543_T_TAA:134,9,0:27764543	0/0:38,0:38:57:.:.:0,57,855	0/0:6,0:7:11:.:.:0,11,261	./.:1,0:1:.:.:.:0,0,0
FNWR01000001.1	27764547	.	T	TG,TGTACTC	236.72	.	AC=2,2;AF=0.100,0.100;AN=20;DP=93;ExcessHet=0.0202;FS=0.000;InbreedingCoeff=0.6598;MLEAC=2,2;MLEAF=0.100,0.100;MQ=60.00;QD=37.03;SOR=0.693	GT:AD:DP:GQ:PGT:PID:PL:PS	0/0:2,0,0:2:3:.:.:0,3,45,3,45,45	0/0:8,0,0:8:9:.:.:0,9,135,9,135,135	0/0:4,0,0:4:6:.:.:0,6,90,6,90,90	0/0:8,0,0:8:24:.:.:0,24,338,24,338,338	./.:0,0,0:0:.:.:.:0,0,0,0,0,0	1|1:0,3,0:3:9:1|1:27764543_T_TAA:135,9,0,135,9,135:27764543	0/0:28,0,0:28:54:.:.:0,54,810,54,810,810	0/0:7,0,0:7:18:.:.:0,18,270,18,270,270	./.:1,0,0:1:.:.:.:0,0,0,0,0,0
FNWR01000001.1	27764548	.	T	TACTC	118.72	.	AC=2;AF=0.111;AN=18;DP=93;ExcessHet=0.1296;FS=0.000;InbreedingCoeff=0.5388;MLEAC=2;MLEAF=0.111;MQ=58.31;QD=33.06;SOR=0.892	GT:AD:DP:GQ:PGT:PID:PL:PS	0/0:2,0:2:3:.:.:0,3,45	0/0:8,0:8:9:.:.:0,9,135	0/0:4,0:4:6:.:.:0,6,90	0/0:8,0:8:24:.:.:0,24,338	./.:0,0:0:.:.:.:0,0,0	1|1:0,3:3:9:1|1:27764543_T_TAA:135,9,0:27764543	0/0:28,0:28:54:.:.:0,54,810	0/0:7,0:7:21:.:.:0,21,306	./.:1,0:1:.:.:.:0,0,0
FNWR01000001.1	27824933	.	GT	G	259.27	.	AC=2;AF=0.125;AN=16;DP=91;ExcessHet=0.1472;FS=0.000;InbreedingCoeff=0.4770;MLEAC=3;MLEAF=0.188;MQ=34.64;QD=33.63;SOR=1.609	GT:AD:DP:GQ:PGT:PID:PL:PS	./.:0,0:0:.:.:.:0,0,0	0/0:4,0:4:3:.:.:0,3,45	./.:0,0:0:.:.:.:0,0,0	./.:1,0:1:.:.:.:0,0,0	./.:0,0:0:.:.:.:0,0,0	1|1:0,7:7:21:1|1:27824933_GT_G:274,21,0:27824933	0/0:47,0:47:99:.:.:0,110,1556	0/0:3,0:3:9:.:.:0,9,94	./.:0,0:0:.:.:.:0,0,0
FNWR01000001.1	27874390	.	G	A	201.85	.	AC=2;AF=0.077;AN=26;DP=109;ExcessHet=0.0877;FS=0.000;InbreedingCoeff=0.7252;MLEAC=1;MLEAF=0.038;MQ=60.00;QD=30.55;SOR=1.609	GT:AD:DP:GQ:PGT:PID:PL:PS	0/0:5,0:5:15:.:.:0,15,203	0/0:4,0:4:9:.:.:0,9,135	0/0:6,0:6:15:.:.:0,15,225	0/0:10,0:10:30:.:.:0,30,366	0/0:8,0:8:24:.:.:0,24,300	1|1:0,4:4:15:1|1:27874390_G_A:225,15,0:27874390	0/0:29,0:29:84:.:.:0,84,1127	0/0:10,0:10:27:.:.:0,27,405	0/0:3,0:3:9:.:.:0,9,118
FNWR01000001.1	27874399	.	A	C	201.84	.	AC=2;AF=0.077;AN=26;DP=106;ExcessHet=0.0877;FS=0.000;InbreedingCoeff=0.7273;MLEAC=1;MLEAF=0.038;MQ=60.00;QD=26.86;SOR=1.981	GT:AD:DP:GQ:PGT:PID:PL:PS	0/0:5,0:5:12:.:.:0,12,180	0/0:4,0:4:12:.:.:0,12,166	0/0:5,0:5:15:.:.:0,15,138	0/0:10,0:10:30:.:.:0,30,366	0/0:7,0:7:21:.:.:0,21,250	1|1:0,5:5:15:1|1:27874390_G_A:225,15,0:27874390	0/0:29,0:29:84:.:.:0,84,1127	0/0:8,0:8:18:.:.:0,18,270	0/0:3,0:3:9:.:.:0,9,118
FNWR01000001.1	27951709	.	G	T	72.32	.	AC=2;AF=0.077;AN=26;DP=136;ExcessHet=0.0877;FS=0.000;InbreedingCoeff=0.7424;MLEAC=1;MLEAF=0.038;MQ=60.00;QD=28.42;SOR=2.303	GT:AD:DP:GQ:PGT:PID:PL:PS	0/0:9,0:9:27:.:.:0,27,259	0/0:6,0:6:18:.:.:0,18,259	0/0:11,0:11:33:.:.:0,33,293	0/0:13,0:13:36:.:.:0,36,540	0/0:5,0:5:12:.:.:0,12,180	1|1:0,2:2:6:1|1:27951707_C_T:90,6,0:27951707	0/0:39,0:39:99:.:.:0,102,1449	0/0:5,0:5:15:.:.:0,15,201	0/0:5,0:5:12:.:.:0,12,180
FNWR01000001.1	27977490	.	TA	TAA,T	1096.34	.	AC=2,2;AF=0.091,0.091;AN=22;BaseQRankSum=-2.480e-01;DP=88;ExcessHet=0.6695;FS=5.597;InbreedingCoeff=0.2453;MLEAC=3,2;MLEAF=0.136,0.091;MQ=60.00;MQRankSum=0.00;QD=20.30;ReadPosRankSum=1.39;SOR=1.034	GT:AD:DP:GQ:PGT:PID:PL:PS	0/0:2,0,0:2:3:.:.:0,3,45,3,45,45	./.:5,0,0:5:.:.:.:0,0,0,0,0,0	0/0:6,0,0:6:15:.:.:0,15,225,15,225,225	0/0:3,0,0:3:9:.:.:0,9,133,9,133,133	0/0:2,0,0:2:6:.:.:0,6,45,6,45,45	2|2:0,0,5:5:18:1|1:27977456_T_TC:260,260,260,18,18,0:27977456	0|1:19,16,0:35:99:0|1:27977470_CAAAT_C:596,0,725,653,776,1429:27977470	0/0:4,0,0:4:12:.:.:0,12,135,12,135,135	0/0:4,0,0:4:9:.:.:0,9,135,9,135,135
FNWR01000001.1	27977491	.	A	T,*	31.16	.	AC=1,2;AF=0.045,0.091;AN=22;BaseQRankSum=0.674;DP=91;ExcessHet=0.5325;FS=0.000;InbreedingCoeff=0.2877;MLEAC=2,3;MLEAF=0.091,0.136;MQ=56.28;MQRankSum=0.00;QD=6.23;ReadPosRankSum=0.674;SOR=1.179	GT:AD:DP:GQ:PGT:PID:PL:PS	0/0:2,0,0:2:0:.:.:0,0,2,0,2,2	./.:5,0,0:5:.:.:.:0,0,0,0,0,0	0/0:6,0,0:6:15:.:.:0,15,225,15,225,225	0/0:3,0,0:3:0:.:.:0,0,44,0,44,44	0|1:1,1,0:2:27:0|1:27977456_T_TC:39,0,27,42,30,72:27977456	2|2:0,0,5:5:18:1|1:27977456_T_TC:260,260,260,18,18,0:27977456	0/0:35,0,0:35:99:.:.:0,102,1407,102,1407,1407	0/0:4,0,0:4:12:.:.:0,12,135,12,135,135	0/0:4,0,0:4:0:.:.:0,0,7,0,7,7
FNWR01000001.1	27977492	.	A	T	244.40	.	AC=2;AF=0.091;AN=22;DP=99;ExcessHet=0.1472;FS=0.000;InbreedingCoeff=0.4041;MLEAC=3;MLEAF=0.136;MQ=60.00;QD=24.56;SOR=1.329	GT:AD:DP:GQ:PGT:PID:PL:PS	0/0:2,0:2:0:.:.:0,0,2	./.:5,0:5:.:.:.:0,0,0	0/0:6,0:6:15:.:.:0,15,225	0/0:3,0:3:9:.:.:0,9,119	0/0:10,0:10:0:.:.:0,0,240	1|1:0,6:6:18:1|1:27977456_T_TC:260,18,0:27977456	0/0:35,0:35:99:.:.:0,102,1407	0/0:4,0:4:12:.:.:0,12,135	0/0:4,0:4:0:.:.:0,0,7
FNWR01000001.1	27989239	.	ATTTTTTTTTTTTT	ATT,ATTTTT,ATTTTTTT,A,ATTTTTT	2050.02	.	AC=2,1,2,1,1;AF=0.091,0.045,0.091,0.045,0.045;AN=22;BaseQRankSum=0.753;DP=132;ExcessHet=1.7156;FS=0.000;InbreedingCoeff=0.0845;MLEAC=3,2,2,2,2;MLEAF=0.136,0.091,0.091,0.091,0.091;MQ=58.61;MQRankSum=0.00;QD=32.54;ReadPosRankSum=0.424;SOR=0.923	GT:AD:DP:GQ:PL	0/4:2,0,0,0,3,0:5:99:120,127,297,127,297,297,127,297,297,297,0,171,171,171,161,127,297,297,297,171,297	./.:1,0,0,0,0,0:1:.:0,0,0,0,0,0,0,0,0,0,0,0,0,0,0,0,0,0,0,0,0	0/0:5,0,0,0,0,0:5:0:0,0,84,0,84,84,0,84,84,84,0,84,84,84,84,0,84,84,84,84,84	0/0:8,0,0,0,0,0:8:0:0,0,72,0,72,72,0,72,72,72,0,72,72,72,72,0,72,72,72,72,72	0/0:5,0,0,0,0,0:5:0:0,0,116,0,116,116,0,116,116,116,0,116,116,116,116,0,116,116,116,116,116	3/3:1,0,0,6,0,0:7:10:111,114,121,114,121,121,10,17,17,0,114,121,121,17,121,114,121,121,17,121,121	1/2:0,20,13,0,0,0:33:99:1357,526,545,822,0,781,1361,570,830,1396,1361,570,830,1396,1396,1361,570,830,1396,1396,1396	0/5:0,0,0,0,0,4:5:1:165,167,173,167,173,173,167,173,173,173,167,173,173,173,173,0,7,7,7,7,1	./.:3,0,0,0,0,0:3:.:0,0,0,0,0,0,0,0,0,0,0,0,0,0,0,0,0,0,0,0,0
FNWR01000001.1	27990461	.	C	CTTTT,CTTTTTTTT	855.11	.	AC=1,2;AF=0.045,0.091;AN=22;BaseQRankSum=-2.180e+00;DP=123;ExcessHet=0.6367;FS=1.365;InbreedingCoeff=0.0728;MLEAC=2,2;MLEAF=0.091,0.091;MQ=60.00;MQRankSum=0.00;QD=23.75;ReadPosRankSum=-6.590e-01;SOR=1.166	GT:AD:DP:GQ:PL	./.:8,0,0:8:.:0,0,0,0,0,0	0/0:7,0,0:7:0:0,0,109,0,109,109	0/0:19,0,0:19:0:0,0,362,0,362,362	0/0:5,0,0:5:0:0,0,45,0,45,45	0/0:10,0,0:10:0:0,0,319,0,319,319	2/2:0,0,2:2:9:126,126,126,9,9,0	0/1:15,19,0:34:99:744,0,685,789,742,1531	0/0:2,0,0:2:6:0,6,86,6,86,86	0/0:3,0,0:3:0:0,0,46,0,46,46
FNWR01000001.1	28045493	.	AC	A	170.99	.	AC=4;AF=0.154;AN=26;DP=132;ExcessHet=0.0202;FS=0.000;InbreedingCoeff=0.5402;MLEAC=3;MLEAF=0.115;MQ=60.00;QD=28.50;SOR=1.329	GT:AD:DP:GQ:PL	0/0:3,0:3:0:0,0,11	0/0:5,0:5:0:0,0,123	0/0:7,0:7:21:0,21,233	0/0:11,0:11:30:0,30,450	0/0:11,0:11:33:0,33,449	1/1:0,3:3:9:98,9,0	0/0:39,0:39:76:0,76,1445	0/0:11,0:11:33:0,33,444	0/0:7,0:7:0:0,0,131
FNWR01000001.1	28045494	.	C	A,*	168.10	.	AC=2,4;AF=0.077,0.154;AN=26;BaseQRankSum=1.07;DP=129;ExcessHet=0.3064;FS=0.000;InbreedingCoeff=0.3448;MLEAC=2,3;MLEAF=0.077,0.115;MQ=60.00;MQRankSum=0.00;QD=12.93;ReadPosRankSum=1.98;SOR=1.038	GT:AD:DP:GQ:PL	0/0:3,0,0:3:0:0,0,11,0,11,11	0/1:3,1,0:4:24:24,0,94,33,97,130	0/0:7,0,0:7:0:0,0,139,0,139,139	0/0:12,0,0:12:33:0,33,495,33,495,495	0/1:2,5,0:7:49:158,0,49,164,64,227	2/2:0,0,3:3:9:98,98,98,9,9,0	0/0:40,0,0:40:99:0,105,1578,105,1578,1578	0/0:11,0,0:11:33:0,33,444,33,444,444	0/0:7,0,0:7:0:0,0,131,0,131,131
FNWR01000001.1	28067237	.	T	TAATCAGTCTTAGTTCTG,TAATCAGTCTTAGTTCTGTGTCCTTC	240.26	.	AC=2,2;AF=0.100,0.100;AN=20;DP=69;ExcessHet=0.0202;FS=0.000;InbreedingCoeff=0.5858;MLEAC=2,1;MLEAF=0.100,0.050;MQ=60.00;QD=33.93;SOR=0.693	GT:AD:DP:GQ:PL	./.:0,0,0:0:.:0,0,0,0,0,0	./.:0,0,0:0:.:0,0,0,0,0,0	0/0:5,0,0:5:9:0,9,135,9,135,135	0/0:12,0,0:12:27:0,27,405,27,405,405	./.:0,0,0:0:.:0,0,0,0,0,0	1/1:0,5,0:5:15:224,15,0,225,15,225	0/0:24,0,0:24:30:0,30,450,30,450,450	0/0:2,0,0:2:6:0,6,49,6,49,49	2/2:0,0,1:1:3:45,45,45,3,3,0
FNWR01000001.1	28071277	.	G	GGCAGAGGCTTTAACCCACTGAGACACCCAGGCTCCCA	245.68	.	AC=2;AF=0.077;AN=26;DP=104;ExcessHet=0.1047;FS=0.000;InbreedingCoeff=0.4425;MLEAC=2;MLEAF=0.077;MQ=58.31;QD=35.30;SOR=1.179	GT:AD:DP:GQ:PL	0/0:6,0:6:15:0,15,225	0/0:2,0:2:6:0,6,67	0/0:6,0:6:18:0,18,148	0/0:3,0:3:9:0,9,127	0/0:7,0:7:18:0,18,270	1/1:0,3:3:17:267,17,0	0/0:39,0:39:99:0,108,1620	0/0:6,0:6:15:0,15,225	0/0:5,0:5:0:0,0,37
FNWR01000001.1	28086091	.	G	A	111.30	.	AC=2;AF=0.091;AN=22;DP=98;ExcessHet=0.1703;FS=0.000;InbreedingCoeff=0.2588;MLEAC=2;MLEAF=0.091;MQ=60.00;QD=29.74;SOR=1.179	GT:AD:DP:GQ:PL	0/0:2,0:2:0:0,0,5	0/0:5,0:5:0:0,0,41	0/0:9,0:9:12:0,12,180	0/0:4,0:4:12:0,12,148	0/0:9,0:9:0:0,0,17	1/1:0,3:3:9:124,9,0	./.:32,0:32:.:0,0,0	0/0:5,0:5:15:0,15,220	0/0:2,0:2:6:0,6,80
FNWR01000001.1	28088126	.	CTTTTT	CTTT,C,CTT,CTTTT	1730.65	.	AC=3,2,1,2;AF=0.167,0.111,0.056,0.111;AN=18;DP=95;ExcessHet=0.0254;FS=0.000;InbreedingCoeff=0.5695;MLEAC=5,2,2,3;MLEAF=0.278,0.111,0.111,0.167;MQ=60.00;QD=30.95;SOR=1.105	GT:AD:DP:GQ:PGT:PID:PL:PS	0/0:3,0,0,0,0:3:9:.:.:0,9,74,9,74,74,9,74,74,74,9,74,74,74,74	0/0:4,0,0,0,0:4:3:.:.:0,3,45,3,45,45,3,45,45,45,3,45,45,45,45	0/0:6,0,0,0,0:6:18:.:.:0,18,201,18,201,201,18,201,201,201,18,201,201,201,201	./.:4,0,0,0,0:4:.:.:.:0,0,0,0,0,0,0,0,0,0,0,0,0,0,0	./.:9,0,0,0,0:9:.:.:.:0,0,0,0,0,0,0,0,0,0,0,0,0,0,0	4/4:0,0,0,0,6:6:17:.:.:107,107,107,107,107,107,107,107,107,107,17,17,17,17,0	1|1:0,21,0,0,0:21:63:1|1:28088126_CTT_C:935,63,0,935,63,935,935,63,935,935,935,63,935,935,935:28088126	0/0:5,0,0,0,0:5:0:.:.:0,0,107,0,107,107,0,107,107,107,0,107,107,107,107	./.:4,0,0,0,0:4:.:.:.:0,0,0,0,0,0,0,0,0,0,0,0,0,0,0
FNWR01000001.1	28092764	.	CT	C,CTTTTTTT,CTTTTTTTTT	1886.43	.	AC=3,5,2;AF=0.167,0.278,0.111;AN=18;DP=91;ExcessHet=3.0103;FS=0.000;InbreedingCoeff=0.4724;MLEAC=5,8,2;MLEAF=0.278,0.444,0.111;MQ=60.00;QD=35.09;SOR=1.094	GT:AD:DP:GQ:PL	0/0:4,0,0,0:4:0:0,0,83,0,83,83,0,83,83,83	./.:2,0,0,0:2:.:0,0,0,0,0,0,0,0,0,0	./.:0,0,0,0:0:.:0,0,0,0,0,0,0,0,0,0	1/1:0,8,0,0:8:23:186,23,0,186,23,186,186,23,186,186	0/0:9,0,0,0:9:0:0,0,100,0,100,100,0,100,100,100	3/3:0,0,0,3:3:9:134,134,135,134,135,135,9,9,9,0	2/2:0,0,18,0:18:57:826,827,827,57,57,0,827,827,57,827	2/2:0,0,3,0:3:9:135,135,135,9,9,0,135,135,9,135	./.:0,0,0,0:0:.:0,0,0,0,0,0,0,0,0,0
FNWR01000001.1	28153199	.	A	C	204.17	.	AC=2;AF=0.077;AN=26;DP=81;ExcessHet=0.0955;FS=0.000;InbreedingCoeff=0.3814;MLEAC=2;MLEAF=0.077;MQ=44.61;QD=26.86;SOR=1.022	GT:AD:DP:GQ:PGT:PID:PL:PS	0/0:2,0:2:6:.:.:0,6,76	0/0:5,0:5:9:.:.:0,9,135	0/0:2,0:2:6:.:.:0,6,77	0/0:1,0:1:3:.:.:0,3,42	0/0:5,0:5:12:.:.:0,12,180	1|1:0,5:5:15:1|1:28153173_TAA_T:225,15,0:28153173	0/0:37,0:37:99:.:.:0,99,1485	0/0:3,0:3:9:.:.:0,9,128	0/0:1,0:1:3:.:.:0,3,44
FNWR01000001.1	28158380	.	AC	A,ACCCCC,ACCC	2786.27	.	AC=14,2,1;AF=0.636,0.091,0.045;AN=22;BaseQRankSum=0.253;DP=116;ExcessHet=0.0824;FS=2.871;InbreedingCoeff=0.5133;MLEAC=16,2,1;MLEAF=0.727,0.091,0.045;MQ=57.12;MQRankSum=0.319;QD=32.40;ReadPosRankSum=1.15;SOR=0.212	GT:AD:DP:GQ:PGT:PID:PL:PS	0/0:2,0,0,0:2:6:.:.:0,6,49,6,49,49,6,49,49,49	1/1:0,3,0,0:3:9:.:.:92,9,0,92,9,92,92,9,92,92	1/1:0,10,0,0:10:30:.:.:304,30,0,304,30,304,304,30,304,304	0/1:1,4,0,0:5:12:.:.:107,0,12,110,24,135,110,24,135,135	0/0:10,0,0,0:10:0:.:.:0,0,263,0,263,263,0,263,263,263	2|2:0,0,4,0:4:12:1|1:28158380_A_ACCCC:180,180,180,12,12,0,180,180,12,180:28158380	1/3:0,14,0,20:34:99:.:.:1225,840,798,1257,840,1327,426,0,518,528	1/1:0,7,0,0:7:21:.:.:214,21,0,214,21,214,214,21,214,214	./.:3,0,0,0:3:.:.:.:0,0,0,0,0,0,0,0,0,0
FNWR01000001.1	28168270	.	A	T	82.79	.	AC=2;AF=0.200;AN=10;DP=24;ExcessHet=0.3218;FS=0.000;InbreedingCoeff=0.3814;MLEAC=3;MLEAF=0.300;MQ=33.77;QD=27.78;SOR=2.303	GT:AD:DP:GQ:PGT:PID:PL:PS	./.:0,0:0:.:.:.:0,0,0	./.:0,0:0:.:.:.:0,0,0	./.:0,0:0:.:.:.:0,0,0	./.:0,0:0:.:.:.:0,0,0	./.:0,0:0:.:.:.:0,0,0	1|1:0,2:2:6:1|1:28168270_A_T:90,6,0:28168270	0/0:7,0:7:0:.:.:0,0,148	0/0:3,0:3:6:.:.:0,6,90	./.:0,0:0:.:.:.:0,0,0
FNWR01000001.1	28168273	.	G	GGGCACTGGGT	83.47	.	AC=2;AF=0.333;AN=6;DP=25;ExcessHet=0.4576;FS=0.000;InbreedingCoeff=0.4417;MLEAC=3;MLEAF=0.500;MQ=33.77;QD=28.84;SOR=2.303	GT:AD:DP:GQ:PGT:PID:PL:PS	./.:0,0:0:.:.:.:0,0,0	./.:0,0:0:.:.:.:0,0,0	./.:0,0:0:.:.:.:0,0,0	./.:0,0:0:.:.:.:0,0,0	./.:0,0:0:.:.:.:0,0,0	1|1:0,2:2:6:1|1:28168270_A_T:90,6,0:28168270	0/0:7,0:7:12:.:.:0,12,180	./.:3,0:3:.:.:.:0,0,0	./.:0,0:0:.:.:.:0,0,0
FNWR01000001.1	28202383	.	A	T	168.71	.	AC=2;AF=0.200;AN=10;DP=42;ExcessHet=0.3218;FS=0.000;InbreedingCoeff=0.4305;MLEAC=3;MLEAF=0.300;MQ=57.88;QD=30.56;SOR=3.258	GT:AD:DP:GQ:PL	0/0:3,0:3:0:0,0,2	0/0:1,0:1:3:0,3,36	./.:0,0:0:.:0,0,0	0/0:4,0:4:6:0,6,90	./.:0,0:0:.:0,0,0	1/1:0,4:4:12:177,12,0	0/0:12,0:12:33:0,33,495	./.:6,0:6:.:0,0,0	./.:0,0:0:.:0,0,0
FNWR01000001.1	28202771	.	G	C	109.27	.	AC=2;AF=0.111;AN=18;DP=26;ExcessHet=0.1296;FS=0.000;InbreedingCoeff=0.3718;MLEAC=2;MLEAF=0.111;MQ=49.72;QD=30.45;SOR=1.179	GT:AD:DP:GQ:PL	0/0:1,0:1:3:0,3,14	./.:0,0:0:.:0,0,0	0/0:1,0:1:3:0,3,39	0/0:1,0:1:3:0,3,39	0/0:1,0:1:3:0,3,36	1/1:0,3:3:9:123,9,0	0/0:5,0:5:15:0,15,197	0/0:1,0:1:3:0,3,43	0/0:1,0:1:3:0,3,27
FNWR01000001.1	28214234	.	CCTGTCTCTT	CAGAGAGCCCGATGCGGGGCTCAATCTGTCTCTT,C,CAGAGAGCCCGATGCGGGGCTCAATCCCAGGACTGTCTCTT	1169.15	.	AC=2,4,2;AF=0.250,0.500,0.250;AN=8;DP=28;ExcessHet=3.0103;FS=0.000;InbreedingCoeff=0.4902;MLEAC=3,8,4;MLEAF=0.375,1.00,0.500;MQ=50.19;QD=30.78;SOR=1.022	GT:AD:DP:GQ:PGT:PID:PL:PS	./.:0,0,0,0:0:.:.:.:0,0,0,0,0,0,0,0,0,0	./.:0,0,0,0:0:.:.:.:0,0,0,0,0,0,0,0,0,0	./.:0,0,0,0:0:.:.:.:0,0,0,0,0,0,0,0,0,0	./.:0,0,0,0:0:.:.:.:0,0,0,0,0,0,0,0,0,0	./.:0,0,0,0:0:.:.:.:0,0,0,0,0,0,0,0,0,0	1/1:0,3,0,0:3:9:.:.:135,9,0,135,9,135,135,9,135,135	2|2:0,0,11,0:11:33:1|1:28214234_CCTGTCTCTT_C:495,495,495,33,33,0,495,495,33,495:28214234	3/3:0,0,0,6:6:18:.:.:270,270,270,270,270,270,18,18,18,0	./.:0,0,0,0:0:.:.:.:0,0,0,0,0,0,0,0,0,0
FNWR01000001.1	28248499	.	T	*,C	59.13	.	AC=5,2;AF=0.313,0.125;AN=16;DP=105;ExcessHet=0.7918;FS=0.000;InbreedingCoeff=0.3620;MLEAC=8,2;MLEAF=0.500,0.125;MQ=60.00;QD=1.60;SOR=0.722	GT:AD:DP:GQ:PL	0/0:6,0,0:6:0:0,0,39,0,39,39	./.:3,0,0:3:.:0,0,0,0,0,0	0/0:6,0,0:6:0:0,0,48,0,48,48	1/1:0,2,0:2:6:75,6,0,75,6,75	./.:10,0,0:10:.:0,0,0,0,0,0	2/2:0,0,2:2:6:69,73,104,6,9,0	1/1:0,21,0:21:69:985,78,0,775,69,767	0/0:8,0,0:8:21:0,21,315,21,315,315	./.:5,0,0:5:.:0,0,0,0,0,0
FNWR01000001.1	28268965	.	A	T	362.86	.	AC=4;AF=0.182;AN=22;DP=83;ExcessHet=0.0202;FS=0.000;InbreedingCoeff=0.5894;MLEAC=4;MLEAF=0.182;MQ=59.95;QD=26.69;SOR=3.258	GT:AD:DP:GQ:PGT:PID:PL:PS	./.:0,0:0:.:.:.:0,0,0	0/0:1,0:1:3:.:.:0,3,40	0/0:6,0:6:18:.:.:0,18,181	0/0:2,0:2:6:.:.:0,6,88	0/0:10,0:10:0:.:.:0,0,64	1|1:0,5:5:15:1|1:28268963_A_AT:212,15,0:28268963	0/0:27,0:27:60:.:.:0,60,900	0/0:5,0:5:15:.:.:0,15,218	0/0:2,0:2:6:.:.:0,6,81
FNWR01000001.1	28356038	.	TACACACACACACAC	T,TACACAC,TACAC,TACACACAC,TACACACACAC	1657.24	.	AC=2,2,5,3,1;AF=0.111,0.111,0.278,0.167,0.056;AN=18;BaseQRankSum=0.664;DP=79;ExcessHet=0.1296;FS=5.225;InbreedingCoeff=0.4761;MLEAC=2,2,6,3,1;MLEAF=0.111,0.111,0.333,0.167,0.056;MQ=58.88;MQRankSum=0.00;QD=29.34;ReadPosRankSum=1.12;SOR=2.226	GT:AD:DP:GQ:PGT:PID:PL:PS	0/0:2,0,0,0,0,0:2:3:.:.:0,3,45,3,45,45,3,45,45,45,3,45,45,45,45,3,45,45,45,45,45	1|1:0,4,0,0,0,0:4:15:1|1:28356038_TACACACACACACAC_T:219,15,0,219,15,219,219,15,219,219,219,15,219,219,219,219,15,219,219,219,219:28356038	./.:0,0,0,0,0,0:0:.:.:.:0,0,0,0,0,0,0,0,0,0,0,0,0,0,0,0,0,0,0,0,0	.|.:0,0,0,0,0,0:.:.:0|1:28356038_TAC_T:.:28356038	0/0:3,0,0,0,0,0:3:3:.:.:0,3,45,3,45,45,3,45,45,45,3,45,45,45,45,3,45,45,45,45,45	2/2:0,0,3,0,0,0:3:12:.:.:180,141,180,12,12,0,164,163,15,180,164,163,15,180,180,164,163,15,180,180,180	0/3:6,0,0,7,0,0:13:99:.:.:429,342,917,241,685,643,0,341,296,296,412,885,691,349,928,468,887,652,308,913,1013	3/5:0,0,0,1,0,1:2:31:.:.:168,135,167,135,167,167,48,93,93,123,135,167,167,93,167,41,46,46,0,46,31	./.:1,0,0,0,0,0:1:.:.:.:0,0,0,0,0,0,0,0,0,0,0,0,0,0,0,0,0,0,0,0,0
FNWR01000001.1	28424341	.	A	AATATATATAT,AAAAAAAAAAAAAAAAATATATATAT,AT	802.31	.	AC=2,2,1;AF=0.167,0.167,0.083;AN=12;BaseQRankSum=-8.580e-01;DP=61;ExcessHet=0.3421;FS=10.037;InbreedingCoeff=0.4024;MLEAC=2,4,2;MLEAF=0.167,0.333,0.167;MQ=60.00;MQRankSum=0.00;QD=23.60;ReadPosRankSum=-1.450e+00;SOR=1.194	GT:AD:DP:GQ:PL	./.:0,0,0,0:0:.:0,0,0,0,0,0,0,0,0,0	./.:2,0,0,0:2:.:0,0,0,0,0,0,0,0,0,0	./.:0,0,0,0:0:.:0,0,0,0,0,0,0,0,0,0	0/0:1,0,0,0:1:3:0,3,11,3,11,11,3,11,11,11	./.:1,0,0,0:1:.:0,0,0,0,0,0,0,0,0,0	1/1:0,2,0,0:2:6:90,6,0,71,6,66,71,6,66,66	0/2:17,0,5,0:22:99:338,223,1033,0,767,768,224,1034,768,1035	0/0:5,0,0,0:5:15:0,15,225,15,225,225,15,225,225,225	./.:0,0,0,0:0:.:0,0,0,0,0,0,0,0,0,0
FNWR01000001.1	28430549	.	G	*,A	83.49	.	AC=6,2;AF=0.333,0.111;AN=18;DP=80;ExcessHet=0.0118;FS=1.616;InbreedingCoeff=0.6395;MLEAC=6,3;MLEAF=0.333,0.167;MQ=59.08;QD=7.59;SOR=1.473	GT:AD:DP:GQ:PL	./.:0,0,0:0:.:0,0,0,0,0,0	1/1:0,3,0:3:9:135,9,0,135,9,135	./.:0,0,0:0:.:0,0,0,0,0,0	./.:1,0,0:1:.:0,0,0,0,0,0	1/1:0,2,0:2:6:90,6,0,90,6,90	2/2:0,0,3:3:12:203,94,107,18,12,0	0/0:13,0,0:13:42:0,42,630,42,630,630	0/0:7,0,0:7:21:0,21,315,21,315,315	./.:2,0,0:2:.:0,0,0,0,0,0
FNWR01000001.1	28523036	.	T	TAGAG	204.50	.	AC=2;AF=0.083;AN=24;DP=117;ExcessHet=0.1047;FS=0.000;InbreedingCoeff=0.4778;MLEAC=2;MLEAF=0.083;MQ=44.63;QD=32.34;SOR=3.611	GT:AD:DP:GQ:PL	0/0:4,0:4:9:0,9,135	0/0:7,0:7:15:0,15,225	0/0:6,0:6:18:0,18,168	0/0:10,0:10:5:0,5,270	0/0:1,0:1:3:0,3,41	1/1:0,5:5:15:225,15,0	0/0:39,0:39:99:0,102,1470	0/0:3,0:3:9:0,9,107	./.:1,0:1:.:0,0,0
FNWR01000001.1	28550057	.	CT	C,CTT,CTTT	999.53	.	AC=2,5,2;AF=0.083,0.208,0.083;AN=24;BaseQRankSum=0.431;DP=102;ExcessHet=0.2340;FS=3.680;InbreedingCoeff=0.3803;MLEAC=2,7,2;MLEAF=0.083,0.292,0.083;MQ=59.92;MQRankSum=0.00;QD=21.73;ReadPosRankSum=0.967;SOR=1.046	GT:AD:DP:GQ:PGT:PID:PL:PS	0/0:7,0,0,0:7:0:.:.:0,0,56,0,56,56,0,56,56,56	./.:5,0,0,0:5:.:.:.:0,0,0,0,0,0,0,0,0,0	0/0:4,0,0,0:4:12:.:.:0,12,162,12,162,162,12,162,162,162	0|2:1,0,2,0:3:20:0|1:28550057_C_CT:46,49,74,0,25,20,49,74,25,74:28550057	0/0:5,0,0,0:5:0:.:.:0,0,64,0,64,64,0,64,64,64	3|3:0,0,0,2:2:6:1|1:28550057_C_CTT:80,80,80,80,80,80,6,6,6,0:28550057	2/2:0,0,27,0:27:80:.:.:638,638,638,80,81,0,638,638,81,638	0/0:5,0,0,0:5:0:.:.:0,0,63,0,63,63,0,63,63,63	2|2:0,0,2,0:2:4:1|1:28550057_C_CT:48,48,49,4,4,0,48,49,4,49:28550057
FNWR01000001.1	28559002	.	TTATATATATA	TTATATA,TTATATATA,TTATA,T	1494.21	.	AC=1,3,2,2;AF=0.056,0.167,0.111,0.111;AN=18;DP=80;ExcessHet=0.0118;FS=0.000;InbreedingCoeff=0.5942;MLEAC=2,5,2,3;MLEAF=0.111,0.278,0.111,0.167;MQ=59.72;QD=29.10;SOR=0.788	GT:AD:DP:GQ:PL	./.:0,0,0,0,0:0:.:0,0,0,0,0,0,0,0,0,0,0,0,0,0,0	0/0:6,0,0,0,0:6:6:0,6,90,6,90,90,6,90,90,90,6,90,90,90,90	./.:0,0,0,0,0:0:.:0,0,0,0,0,0,0,0,0,0,0,0,0,0,0	./.:1,0,0,0,0:1:.:0,0,0,0,0,0,0,0,0,0,0,0,0,0,0	0/0:5,0,0,0,0:5:6:0,6,90,6,90,90,6,90,90,90,6,90,90,90,90	4/4:0,0,0,0,12:12:36:529,529,529,529,529,529,529,529,529,529,36,36,36,36,0	2/2:0,0,15,0,0:15:45:446,446,446,45,45,0,446,446,45,446,446,446,45,446,446	3/3:0,0,0,5,0:5:15:210,210,210,210,210,210,15,15,15,0,210,210,210,15,210	./.:0,0,0,0,0:0:.:0,0,0,0,0,0,0,0,0,0,0,0,0,0,0
FNWR01000001.1	28571840	.	GTGGT	GGGT,G	550.08	.	AC=3,2;AF=0.125,0.083;AN=24;BaseQRankSum=0.00;DP=102;ExcessHet=0.0680;FS=0.000;InbreedingCoeff=0.5531;MLEAC=4,1;MLEAF=0.167,0.042;MQ=60.00;MQRankSum=0.00;QD=25.00;ReadPosRankSum=-6.110e-01;SOR=0.527	GT:AD:DP:GQ:PGT:PID:PL:PS	./.:0,0,0:0:.:.:.:0,0,0,0,0,0	0/0:4,0,0:4:12:.:.:0,12,164,12,164,164	0/0:8,0,0:8:18:.:.:0,18,270,18,270,270	0/0:11,0,0:11:27:.:.:0,27,405,27,405,405	2/2:0,0,1:1:3:.:.:45,45,45,3,3,0	1|1:0,10,0:10:30:1|1:28571835_T_G:450,30,0,450,30,450:28571835	0/0:42,0,0:42:99:.:.:0,120,1800,120,1800,1800	0/0:2,0,0:2:6:.:.:0,6,86,6,86,86	0/0:3,0,0:3:6:.:.:0,6,90,6,90,90
FNWR01000001.1	28571843	.	GT	G,*	593.28	.	AC=4,4;AF=0.200,0.200;AN=20;BaseQRankSum=0.605;DP=104;ExcessHet=0.2709;FS=0.000;InbreedingCoeff=0.4124;MLEAC=6,4;MLEAF=0.300,0.200;MQ=60.00;MQRankSum=0.00;QD=19.14;ReadPosRankSum=-4.310e-01;SOR=0.874	GT:AD:DP:GQ:PGT:PID:PL:PS	./.:0,0,0:0:.:.:.:0,0,0,0,0,0	0/0:7,0,0:7:18:.:.:0,18,270,18,270,270	2/2:0,0,6:6:18:.:.:220,220,220,18,18,0	0/0:11,0,0:11:24:.:.:0,24,360,24,360,360	2/2:0,0,1:1:3:.:.:45,45,45,3,3,0	1|1:0,10,0:10:30:1|1:28571835_T_G:450,30,0,450,30,450:28571835	0/0:43,0,0:43:99:.:.:0,120,1800,120,1800,1800	0/0:2,0,0:2:0:.:.:0,0,8,0,8,8	./.:3,0,0:3:.:.:.:0,0,0,0,0,0
[truncated: 89,795 more rows]

## Sheet: SData 2
#CHROM	POS	ID	REF	ALT	QUAL	FILTER	INFO	FORMAT	mink_0-329	mink_1-663	mink_3-247	mink_3-261	mink_3-265	mink_4-131	mink_7-317	mink_7-331	mink_9-431
[truncated: 176 more rows]

[truncated: 1 more sheets: SData 3]
